# Supplementary material for: GenePattern flow cytometry suite
Source: Source Code Biol Med. 2013 Jul 3;8:14. doi: 10.1186/1751-0473-8-14 (PMC3717030; doi:10.1186/1751-0473-8-14)
Supplement: Additional file 1 — Example of a quality assessment report. Please use any ZIP-compatible software to extract the ZIP archive file into a folder and then open the index.html file in your web browser. The interactive report shows an example of quality assessment with samples in rows and performed tests in columns. The results are color-coded with green indicating no problems, yellow indicating a warning, and red suggesting the failure of a certain test on a certain sample. The user should review flagged samples and decide whether further actions are required. Clicking on a heading shows an overview plot for a particular test. Clicking on a ‘+’ sign will expand the appropriate section, revealing detailed test results. Individual dots can be clicked on to provide the supporting analyses of tested FCM parameters underlying the final call. The example demonstrates a quality assessment report of a 96 well plate of a “Normal Donor” study performed by Becton, Dickinson and Company (BD) in order to measure immune responses to various infectious agents and cancer antigens among healthy young adults. The ≈ 8 GB of data from the mentioned study may be downloaded from http://www.ficcs.org/data/data-files/. [file 1751-0473-8-14-S1.zip]

Archive with 1,960 entries (1,950 files):
- AdditionalFile1_QAReportExample/
- AdditionalFile1_QAReportExample/index.html
- AdditionalFile1_QAReportExample/reports/
- AdditionalFile1_QAReportExample/reports/images/
- AdditionalFile1_QAReportExample/reports/images/13393dfff4d/
- AdditionalFile1_QAReportExample/reports/images/13393dfff4d/frame.jpg
- AdditionalFile1_QAReportExample/reports/images/13393dfff4d/frame.pdf
- AdditionalFile1_QAReportExample/reports/images/13393dfff4d/frame_01_FSC-H.jpg
- AdditionalFile1_QAReportExample/reports/images/13393dfff4d/frame_01_FSC-H.pdf
- AdditionalFile1_QAReportExample/reports/images/13393dfff4d/frame_01_SSC-H.jpg
- AdditionalFile1_QAReportExample/reports/images/13393dfff4d/frame_01_SSC-H.pdf
- AdditionalFile1_QAReportExample/reports/images/13393dfff4d/frame_02_FSC-H.jpg
- AdditionalFile1_QAReportExample/reports/images/13393dfff4d/frame_02_FSC-H.pdf
- AdditionalFile1_QAReportExample/reports/images/13393dfff4d/frame_02_SSC-H.jpg
- AdditionalFile1_QAReportExample/reports/images/13393dfff4d/frame_02_SSC-H.pdf
- AdditionalFile1_QAReportExample/reports/images/13393dfff4d/frame_03_FSC-H.jpg
- AdditionalFile1_QAReportExample/reports/images/13393dfff4d/frame_03_FSC-H.pdf
- AdditionalFile1_QAReportExample/reports/images/13393dfff4d/frame_03_SSC-H.jpg
- AdditionalFile1_QAReportExample/reports/images/13393dfff4d/frame_03_SSC-H.pdf
- AdditionalFile1_QAReportExample/reports/images/13393dfff4d/frame_04_FSC-H.jpg
- AdditionalFile1_QAReportExample/reports/images/13393dfff4d/frame_04_FSC-H.pdf
- AdditionalFile1_QAReportExample/reports/images/13393dfff4d/frame_04_SSC-H.jpg
- AdditionalFile1_QAReportExample/reports/images/13393dfff4d/frame_04_SSC-H.pdf
- AdditionalFile1_QAReportExample/reports/images/13393dfff4d/frame_05_FSC-H.jpg
- AdditionalFile1_QAReportExample/reports/images/13393dfff4d/frame_05_FSC-H.pdf
- AdditionalFile1_QAReportExample/reports/images/13393dfff4d/frame_05_SSC-H.jpg
- AdditionalFile1_QAReportExample/reports/images/13393dfff4d/frame_05_SSC-H.pdf
- AdditionalFile1_QAReportExample/reports/images/13393dfff4d/frame_06_FSC-H.jpg
- AdditionalFile1_QAReportExample/reports/images/13393dfff4d/frame_06_FSC-H.pdf
- AdditionalFile1_QAReportExample/reports/images/13393dfff4d/frame_06_SSC-H.jpg
- AdditionalFile1_QAReportExample/reports/images/13393dfff4d/frame_06_SSC-H.pdf
- AdditionalFile1_QAReportExample/reports/images/13393dfff4d/frame_07_FSC-H.jpg
- AdditionalFile1_QAReportExample/reports/images/13393dfff4d/frame_07_FSC-H.pdf
- AdditionalFile1_QAReportExample/reports/images/13393dfff4d/frame_07_SSC-H.jpg
- AdditionalFile1_QAReportExample/reports/images/13393dfff4d/frame_07_SSC-H.pdf
- AdditionalFile1_QAReportExample/reports/images/13393dfff4d/frame_08_FSC-H.jpg
- AdditionalFile1_QAReportExample/reports/images/13393dfff4d/frame_08_FSC-H.pdf
- AdditionalFile1_QAReportExample/reports/images/13393dfff4d/frame_08_SSC-H.jpg
- AdditionalFile1_QAReportExample/reports/images/13393dfff4d/frame_08_SSC-H.pdf
- AdditionalFile1_QAReportExample/reports/images/13393dfff4d/frame_09_FSC-H.jpg
- AdditionalFile1_QAReportExample/reports/images/13393dfff4d/frame_09_FSC-H.pdf
- AdditionalFile1_QAReportExample/reports/images/13393dfff4d/frame_09_SSC-H.jpg
- AdditionalFile1_QAReportExample/reports/images/13393dfff4d/frame_09_SSC-H.pdf
- AdditionalFile1_QAReportExample/reports/images/13393dfff4d/frame_10_FSC-H.jpg
- AdditionalFile1_QAReportExample/reports/images/13393dfff4d/frame_10_FSC-H.pdf
- AdditionalFile1_QAReportExample/reports/images/13393dfff4d/frame_10_SSC-H.jpg
- AdditionalFile1_QAReportExample/reports/images/13393dfff4d/frame_10_SSC-H.pdf
- AdditionalFile1_QAReportExample/reports/images/13393dfff4d/frame_11_FSC-H.jpg
- AdditionalFile1_QAReportExample/reports/images/13393dfff4d/frame_11_FSC-H.pdf
- AdditionalFile1_QAReportExample/reports/images/13393dfff4d/frame_11_SSC-H.jpg
- AdditionalFile1_QAReportExample/reports/images/13393dfff4d/frame_11_SSC-H.pdf
- AdditionalFile1_QAReportExample/reports/images/13393dfff4d/frame_12_FSC-H.jpg
- AdditionalFile1_QAReportExample/reports/images/13393dfff4d/frame_12_FSC-H.pdf
- AdditionalFile1_QAReportExample/reports/images/13393dfff4d/frame_12_SSC-H.jpg
- AdditionalFile1_QAReportExample/reports/images/13393dfff4d/frame_12_SSC-H.pdf
- AdditionalFile1_QAReportExample/reports/images/13393dfff4d/frame_13_FSC-H.jpg
- AdditionalFile1_QAReportExample/reports/images/13393dfff4d/frame_13_FSC-H.pdf
- AdditionalFile1_QAReportExample/reports/images/13393dfff4d/frame_13_SSC-H.jpg
- AdditionalFile1_QAReportExample/reports/images/13393dfff4d/frame_13_SSC-H.pdf
- AdditionalFile1_QAReportExample/reports/images/13393dfff4d/frame_14_FSC-H.jpg
- AdditionalFile1_QAReportExample/reports/images/13393dfff4d/frame_14_FSC-H.pdf
- AdditionalFile1_QAReportExample/reports/images/13393dfff4d/frame_14_SSC-H.jpg
- AdditionalFile1_QAReportExample/reports/images/13393dfff4d/frame_14_SSC-H.pdf
- AdditionalFile1_QAReportExample/reports/images/13393dfff4d/frame_15_FSC-H.jpg
- AdditionalFile1_QAReportExample/reports/images/13393dfff4d/frame_15_FSC-H.pdf
- AdditionalFile1_QAReportExample/reports/images/13393dfff4d/frame_15_SSC-H.jpg
- AdditionalFile1_QAReportExample/reports/images/13393dfff4d/frame_15_SSC-H.pdf
- AdditionalFile1_QAReportExample/reports/images/13393dfff4d/frame_16_FSC-H.jpg
- AdditionalFile1_QAReportExample/reports/images/13393dfff4d/frame_16_FSC-H.pdf
- AdditionalFile1_QAReportExample/reports/images/13393dfff4d/frame_16_SSC-H.jpg
- AdditionalFile1_QAReportExample/reports/images/13393dfff4d/frame_16_SSC-H.pdf
- AdditionalFile1_QAReportExample/reports/images/13393dfff4d/frame_17_FSC-H.jpg
- AdditionalFile1_QAReportExample/reports/images/13393dfff4d/frame_17_FSC-H.pdf
- AdditionalFile1_QAReportExample/reports/images/13393dfff4d/frame_17_SSC-H.jpg
- AdditionalFile1_QAReportExample/reports/images/13393dfff4d/frame_17_SSC-H.pdf
- AdditionalFile1_QAReportExample/reports/images/13393dfff4d/frame_18_FSC-H.jpg
- AdditionalFile1_QAReportExample/reports/images/13393dfff4d/frame_18_FSC-H.pdf
- AdditionalFile1_QAReportExample/reports/images/13393dfff4d/frame_18_SSC-H.jpg
- AdditionalFile1_QAReportExample/reports/images/13393dfff4d/frame_18_SSC-H.pdf
- AdditionalFile1_QAReportExample/reports/images/13393dfff4d/frame_19_FSC-H.jpg
- AdditionalFile1_QAReportExample/reports/images/13393dfff4d/frame_19_FSC-H.pdf
- AdditionalFile1_QAReportExample/reports/images/13393dfff4d/frame_19_SSC-H.jpg
- AdditionalFile1_QAReportExample/reports/images/13393dfff4d/frame_19_SSC-H.pdf
- AdditionalFile1_QAReportExample/reports/images/13393dfff4d/frame_20_FSC-H.jpg
- AdditionalFile1_QAReportExample/reports/images/13393dfff4d/frame_20_FSC-H.pdf
- AdditionalFile1_QAReportExample/reports/images/13393dfff4d/frame_20_SSC-H.jpg
- AdditionalFile1_QAReportExample/reports/images/13393dfff4d/frame_20_SSC-H.pdf
- AdditionalFile1_QAReportExample/reports/images/13393dfff4d/frame_21_FSC-H.jpg
- AdditionalFile1_QAReportExample/reports/images/13393dfff4d/frame_21_FSC-H.pdf
- AdditionalFile1_QAReportExample/reports/images/13393dfff4d/frame_21_SSC-H.jpg
- AdditionalFile1_QAReportExample/reports/images/13393dfff4d/frame_21_SSC-H.pdf
- AdditionalFile1_QAReportExample/reports/images/13393dfff4d/frame_22_FSC-H.jpg
- AdditionalFile1_QAReportExample/reports/images/13393dfff4d/frame_22_FSC-H.pdf
- AdditionalFile1_QAReportExample/reports/images/13393dfff4d/frame_22_SSC-H.jpg
- AdditionalFile1_QAReportExample/reports/images/13393dfff4d/frame_22_SSC-H.pdf
- AdditionalFile1_QAReportExample/reports/images/13393dfff4d/frame_23_FSC-H.jpg
- AdditionalFile1_QAReportExample/reports/images/13393dfff4d/frame_23_FSC-H.pdf
- AdditionalFile1_QAReportExample/reports/images/13393dfff4d/frame_23_SSC-H.jpg
- AdditionalFile1_QAReportExample/reports/images/13393dfff4d/frame_23_SSC-H.pdf
- AdditionalFile1_QAReportExample/reports/images/13393dfff4d/frame_24_FSC-H.jpg
- AdditionalFile1_QAReportExample/reports/images/13393dfff4d/frame_24_FSC-H.pdf
- AdditionalFile1_QAReportExample/reports/images/13393dfff4d/frame_24_SSC-H.jpg
- AdditionalFile1_QAReportExample/reports/images/13393dfff4d/frame_24_SSC-H.pdf
- AdditionalFile1_QAReportExample/reports/images/13393dfff4d/frame_25_FSC-H.jpg
- AdditionalFile1_QAReportExample/reports/images/13393dfff4d/frame_25_FSC-H.pdf
- AdditionalFile1_QAReportExample/reports/images/13393dfff4d/frame_25_SSC-H.jpg
- AdditionalFile1_QAReportExample/reports/images/13393dfff4d/frame_25_SSC-H.pdf
- AdditionalFile1_QAReportExample/reports/images/13393dfff4d/frame_26_FSC-H.jpg
- AdditionalFile1_QAReportExample/reports/images/13393dfff4d/frame_26_FSC-H.pdf
- AdditionalFile1_QAReportExample/reports/images/13393dfff4d/frame_26_SSC-H.jpg
- AdditionalFile1_QAReportExample/reports/images/13393dfff4d/frame_26_SSC-H.pdf
- AdditionalFile1_QAReportExample/reports/images/13393dfff4d/frame_27_FSC-H.jpg
- AdditionalFile1_QAReportExample/reports/images/13393dfff4d/frame_27_FSC-H.pdf
- AdditionalFile1_QAReportExample/reports/images/13393dfff4d/frame_27_SSC-H.jpg
- AdditionalFile1_QAReportExample/reports/images/13393dfff4d/frame_27_SSC-H.pdf
- AdditionalFile1_QAReportExample/reports/images/13393dfff4d/frame_28_FSC-H.jpg
- AdditionalFile1_QAReportExample/reports/images/13393dfff4d/frame_28_FSC-H.pdf
- AdditionalFile1_QAReportExample/reports/images/13393dfff4d/frame_28_SSC-H.jpg
- AdditionalFile1_QAReportExample/reports/images/13393dfff4d/frame_28_SSC-H.pdf
- AdditionalFile1_QAReportExample/reports/images/13393dfff4d/frame_29_FSC-H.jpg
- AdditionalFile1_QAReportExample/reports/images/13393dfff4d/frame_29_FSC-H.pdf
- AdditionalFile1_QAReportExample/reports/images/13393dfff4d/frame_29_SSC-H.jpg
- AdditionalFile1_QAReportExample/reports/images/13393dfff4d/frame_29_SSC-H.pdf
- AdditionalFile1_QAReportExample/reports/images/13393dfff4d/frame_30_FSC-H.jpg
- AdditionalFile1_QAReportExample/reports/images/13393dfff4d/frame_30_FSC-H.pdf
- AdditionalFile1_QAReportExample/reports/images/13393dfff4d/frame_30_SSC-H.jpg
- AdditionalFile1_QAReportExample/reports/images/13393dfff4d/frame_30_SSC-H.pdf
- AdditionalFile1_QAReportExample/reports/images/13393dfff4d/frame_31_FSC-H.jpg
- AdditionalFile1_QAReportExample/reports/images/13393dfff4d/frame_31_FSC-H.pdf
- AdditionalFile1_QAReportExample/reports/images/13393dfff4d/frame_31_SSC-H.jpg
- AdditionalFile1_QAReportExample/reports/images/13393dfff4d/frame_31_SSC-H.pdf
- AdditionalFile1_QAReportExample/reports/images/13393dfff4d/frame_32_FSC-H.jpg
- AdditionalFile1_QAReportExample/reports/images/13393dfff4d/frame_32_FSC-H.pdf
- AdditionalFile1_QAReportExample/reports/images/13393dfff4d/frame_32_SSC-H.jpg
- AdditionalFile1_QAReportExample/reports/images/13393dfff4d/frame_32_SSC-H.pdf
- AdditionalFile1_QAReportExample/reports/images/13393dfff4d/frame_33_FSC-H.jpg
- AdditionalFile1_QAReportExample/reports/images/13393dfff4d/frame_33_FSC-H.pdf
- AdditionalFile1_QAReportExample/reports/images/13393dfff4d/frame_33_SSC-H.jpg
- AdditionalFile1_QAReportExample/reports/images/13393dfff4d/frame_33_SSC-H.pdf
- AdditionalFile1_QAReportExample/reports/images/13393dfff4d/frame_34_FSC-H.jpg
- AdditionalFile1_QAReportExample/reports/images/13393dfff4d/frame_34_FSC-H.pdf
- AdditionalFile1_QAReportExample/reports/images/13393dfff4d/frame_34_SSC-H.jpg
- AdditionalFile1_QAReportExample/reports/images/13393dfff4d/frame_34_SSC-H.pdf
- AdditionalFile1_QAReportExample/reports/images/13393dfff4d/frame_35_FSC-H.jpg
- AdditionalFile1_QAReportExample/reports/images/13393dfff4d/frame_35_FSC-H.pdf
- AdditionalFile1_QAReportExample/reports/images/13393dfff4d/frame_35_SSC-H.jpg
- AdditionalFile1_QAReportExample/reports/images/13393dfff4d/frame_35_SSC-H.pdf
- AdditionalFile1_QAReportExample/reports/images/13393dfff4d/frame_36_FSC-H.jpg
- AdditionalFile1_QAReportExample/reports/images/13393dfff4d/frame_36_FSC-H.pdf
- AdditionalFile1_QAReportExample/reports/images/13393dfff4d/frame_36_SSC-H.jpg
- AdditionalFile1_QAReportExample/reports/images/13393dfff4d/frame_36_SSC-H.pdf
- AdditionalFile1_QAReportExample/reports/images/13393dfff4d/frame_37_FSC-H.jpg
- AdditionalFile1_QAReportExample/reports/images/13393dfff4d/frame_37_FSC-H.pdf
- AdditionalFile1_QAReportExample/reports/images/13393dfff4d/frame_37_SSC-H.jpg
- AdditionalFile1_QAReportExample/reports/images/13393dfff4d/frame_37_SSC-H.pdf
- AdditionalFile1_QAReportExample/reports/images/13393dfff4d/frame_38_FSC-H.jpg
- AdditionalFile1_QAReportExample/reports/images/13393dfff4d/frame_38_FSC-H.pdf
- AdditionalFile1_QAReportExample/reports/images/13393dfff4d/frame_38_SSC-H.jpg
- AdditionalFile1_QAReportExample/reports/images/13393dfff4d/frame_38_SSC-H.pdf
- AdditionalFile1_QAReportExample/reports/images/13393dfff4d/frame_39_FSC-H.jpg
- AdditionalFile1_QAReportExample/reports/images/13393dfff4d/frame_39_FSC-H.pdf
- AdditionalFile1_QAReportExample/reports/images/13393dfff4d/frame_39_SSC-H.jpg
- AdditionalFile1_QAReportExample/reports/images/13393dfff4d/frame_39_SSC-H.pdf
- AdditionalFile1_QAReportExample/reports/images/13393dfff4d/frame_40_FSC-H.jpg
- AdditionalFile1_QAReportExample/reports/images/13393dfff4d/frame_40_FSC-H.pdf
- AdditionalFile1_QAReportExample/reports/images/13393dfff4d/frame_40_SSC-H.jpg
- AdditionalFile1_QAReportExample/reports/images/13393dfff4d/frame_40_SSC-H.pdf
- AdditionalFile1_QAReportExample/reports/images/13393dfff4d/frame_41_FSC-H.jpg
- AdditionalFile1_QAReportExample/reports/images/13393dfff4d/frame_41_FSC-H.pdf
- AdditionalFile1_QAReportExample/reports/images/13393dfff4d/frame_41_SSC-H.jpg
- AdditionalFile1_QAReportExample/reports/images/13393dfff4d/frame_41_SSC-H.pdf
- AdditionalFile1_QAReportExample/reports/images/13393dfff4d/frame_42_FSC-H.jpg
- AdditionalFile1_QAReportExample/reports/images/13393dfff4d/frame_42_FSC-H.pdf
- AdditionalFile1_QAReportExample/reports/images/13393dfff4d/frame_42_SSC-H.jpg
- AdditionalFile1_QAReportExample/reports/images/13393dfff4d/frame_42_SSC-H.pdf
- AdditionalFile1_QAReportExample/reports/images/13393dfff4d/frame_43_FSC-H.jpg
- AdditionalFile1_QAReportExample/reports/images/13393dfff4d/frame_43_FSC-H.pdf
- AdditionalFile1_QAReportExample/reports/images/13393dfff4d/frame_43_SSC-H.jpg
- AdditionalFile1_QAReportExample/reports/images/13393dfff4d/frame_43_SSC-H.pdf
- AdditionalFile1_QAReportExample/reports/images/13393dfff4d/frame_44_FSC-H.jpg
- AdditionalFile1_QAReportExample/reports/images/13393dfff4d/frame_44_FSC-H.pdf
- AdditionalFile1_QAReportExample/reports/images/13393dfff4d/frame_44_SSC-H.jpg
- AdditionalFile1_QAReportExample/reports/images/13393dfff4d/frame_44_SSC-H.pdf
- AdditionalFile1_QAReportExample/reports/images/13393dfff4d/frame_45_FSC-H.jpg
- AdditionalFile1_QAReportExample/reports/images/13393dfff4d/frame_45_FSC-H.pdf
- AdditionalFile1_QAReportExample/reports/images/13393dfff4d/frame_45_SSC-H.jpg
- AdditionalFile1_QAReportExample/reports/images/13393dfff4d/frame_45_SSC-H.pdf
- AdditionalFile1_QAReportExample/reports/images/13393dfff4d/frame_46_FSC-H.jpg
- AdditionalFile1_QAReportExample/reports/images/13393dfff4d/frame_46_FSC-H.pdf
- AdditionalFile1_QAReportExample/reports/images/13393dfff4d/frame_46_SSC-H.jpg
- AdditionalFile1_QAReportExample/reports/images/13393dfff4d/frame_46_SSC-H.pdf
- AdditionalFile1_QAReportExample/reports/images/13393dfff4d/frame_47_FSC-H.jpg
- AdditionalFile1_QAReportExample/reports/images/13393dfff4d/frame_47_FSC-H.pdf
- AdditionalFile1_QAReportExample/reports/images/13393dfff4d/frame_47_SSC-H.jpg
- AdditionalFile1_QAReportExample/reports/images/13393dfff4d/frame_47_SSC-H.pdf
- AdditionalFile1_QAReportExample/reports/images/13393dfff4d/frame_48_FSC-H.jpg
- AdditionalFile1_QAReportExample/reports/images/13393dfff4d/frame_48_FSC-H.pdf
- AdditionalFile1_QAReportExample/reports/images/13393dfff4d/frame_48_SSC-H.jpg
- AdditionalFile1_QAReportExample/reports/images/13393dfff4d/frame_48_SSC-H.pdf
- AdditionalFile1_QAReportExample/reports/images/13393dfff4d/frame_49_FSC-H.jpg
- AdditionalFile1_QAReportExample/reports/images/13393dfff4d/frame_49_FSC-H.pdf
- AdditionalFile1_QAReportExample/reports/images/13393dfff4d/frame_49_SSC-H.jpg
- AdditionalFile1_QAReportExample/reports/images/13393dfff4d/frame_49_SSC-H.pdf
- AdditionalFile1_QAReportExample/reports/images/13393dfff4d/frame_50_FSC-H.jpg
- AdditionalFile1_QAReportExample/reports/images/13393dfff4d/frame_50_FSC-H.pdf
- AdditionalFile1_QAReportExample/reports/images/13393dfff4d/frame_50_SSC-H.jpg
- AdditionalFile1_QAReportExample/reports/images/13393dfff4d/frame_50_SSC-H.pdf
- AdditionalFile1_QAReportExample/reports/images/13393dfff4d/frame_51_FSC-H.jpg
- AdditionalFile1_QAReportExample/reports/images/13393dfff4d/frame_51_FSC-H.pdf
- AdditionalFile1_QAReportExample/reports/images/13393dfff4d/frame_51_SSC-H.jpg
- AdditionalFile1_QAReportExample/reports/images/13393dfff4d/frame_51_SSC-H.pdf
- AdditionalFile1_QAReportExample/reports/images/13393dfff4d/frame_52_FSC-H.jpg
- AdditionalFile1_QAReportExample/reports/images/13393dfff4d/frame_52_FSC-H.pdf
- AdditionalFile1_QAReportExample/reports/images/13393dfff4d/frame_52_SSC-H.jpg
- AdditionalFile1_QAReportExample/reports/images/13393dfff4d/frame_52_SSC-H.pdf
- AdditionalFile1_QAReportExample/reports/images/13393dfff4d/frame_53_FSC-H.jpg
- AdditionalFile1_QAReportExample/reports/images/13393dfff4d/frame_53_FSC-H.pdf
- AdditionalFile1_QAReportExample/reports/images/13393dfff4d/frame_53_SSC-H.jpg
- AdditionalFile1_QAReportExample/reports/images/13393dfff4d/frame_53_SSC-H.pdf
- AdditionalFile1_QAReportExample/reports/images/13393dfff4d/frame_54_FSC-H.jpg
- AdditionalFile1_QAReportExample/reports/images/13393dfff4d/frame_54_FSC-H.pdf
- AdditionalFile1_QAReportExample/reports/images/13393dfff4d/frame_54_SSC-H.jpg
- AdditionalFile1_QAReportExample/reports/images/13393dfff4d/frame_54_SSC-H.pdf
- AdditionalFile1_QAReportExample/reports/images/13393dfff4d/frame_55_FSC-H.jpg
- AdditionalFile1_QAReportExample/reports/images/13393dfff4d/frame_55_FSC-H.pdf
- AdditionalFile1_QAReportExample/reports/images/13393dfff4d/frame_55_SSC-H.jpg
- AdditionalFile1_QAReportExample/reports/images/13393dfff4d/frame_55_SSC-H.pdf
- AdditionalFile1_QAReportExample/reports/images/13393dfff4d/frame_56_FSC-H.jpg
- AdditionalFile1_QAReportExample/reports/images/13393dfff4d/frame_56_FSC-H.pdf
- AdditionalFile1_QAReportExample/reports/images/13393dfff4d/frame_56_SSC-H.jpg
- AdditionalFile1_QAReportExample/reports/images/13393dfff4d/frame_56_SSC-H.pdf
- AdditionalFile1_QAReportExample/reports/images/13393dfff4d/frame_57_FSC-H.jpg
- AdditionalFile1_QAReportExample/reports/images/13393dfff4d/frame_57_FSC-H.pdf
- AdditionalFile1_QAReportExample/reports/images/13393dfff4d/frame_57_SSC-H.jpg
- AdditionalFile1_QAReportExample/reports/images/13393dfff4d/frame_57_SSC-H.pdf
- AdditionalFile1_QAReportExample/reports/images/13393dfff4d/frame_58_FSC-H.jpg
- AdditionalFile1_QAReportExample/reports/images/13393dfff4d/frame_58_FSC-H.pdf
- AdditionalFile1_QAReportExample/reports/images/13393dfff4d/frame_58_SSC-H.jpg
- AdditionalFile1_QAReportExample/reports/images/13393dfff4d/frame_58_SSC-H.pdf
- AdditionalFile1_QAReportExample/reports/images/13393dfff4d/frame_59_FSC-H.jpg
- AdditionalFile1_QAReportExample/reports/images/13393dfff4d/frame_59_FSC-H.pdf
- AdditionalFile1_QAReportExample/reports/images/13393dfff4d/frame_59_SSC-H.jpg
- AdditionalFile1_QAReportExample/reports/images/13393dfff4d/frame_59_SSC-H.pdf
- AdditionalFile1_QAReportExample/reports/images/13393dfff4d/frame_60_FSC-H.jpg
- AdditionalFile1_QAReportExample/reports/images/13393dfff4d/frame_60_FSC-H.pdf
- AdditionalFile1_QAReportExample/reports/images/13393dfff4d/frame_60_SSC-H.jpg
- AdditionalFile1_QAReportExample/reports/images/13393dfff4d/frame_60_SSC-H.pdf
- AdditionalFile1_QAReportExample/reports/images/13393dfff4d/frame_61_FSC-H.jpg
- AdditionalFile1_QAReportExample/reports/images/13393dfff4d/frame_61_FSC-H.pdf
- AdditionalFile1_QAReportExample/reports/images/13393dfff4d/frame_61_SSC-H.jpg
- AdditionalFile1_QAReportExample/reports/images/13393dfff4d/frame_61_SSC-H.pdf
- AdditionalFile1_QAReportExample/reports/images/13393dfff4d/frame_62_FSC-H.jpg
- AdditionalFile1_QAReportExample/reports/images/13393dfff4d/frame_62_FSC-H.pdf
- AdditionalFile1_QAReportExample/reports/images/13393dfff4d/frame_62_SSC-H.jpg
- AdditionalFile1_QAReportExample/reports/images/13393dfff4d/frame_62_SSC-H.pdf
- AdditionalFile1_QAReportExample/reports/images/13393dfff4d/frame_63_FSC-H.jpg
- AdditionalFile1_QAReportExample/reports/images/13393dfff4d/frame_63_FSC-H.pdf
- AdditionalFile1_QAReportExample/reports/images/13393dfff4d/frame_63_SSC-H.jpg
- AdditionalFile1_QAReportExample/reports/images/13393dfff4d/frame_63_SSC-H.pdf
- AdditionalFile1_QAReportExample/reports/images/13393dfff4d/frame_64_FSC-H.jpg
- AdditionalFile1_QAReportExample/reports/images/13393dfff4d/frame_64_FSC-H.pdf
- AdditionalFile1_QAReportExample/reports/images/13393dfff4d/frame_64_SSC-H.jpg
- AdditionalFile1_QAReportExample/reports/images/13393dfff4d/frame_64_SSC-H.pdf
- AdditionalFile1_QAReportExample/reports/images/13393dfff4d/frame_65_FSC-H.jpg
- AdditionalFile1_QAReportExample/reports/images/13393dfff4d/frame_65_FSC-H.pdf
- AdditionalFile1_QAReportExample/reports/images/13393dfff4d/frame_65_SSC-H.jpg
- AdditionalFile1_QAReportExample/reports/images/13393dfff4d/frame_65_SSC-H.pdf
- AdditionalFile1_QAReportExample/reports/images/13393dfff4d/frame_66_FSC-H.jpg
- AdditionalFile1_QAReportExample/reports/images/13393dfff4d/frame_66_FSC-H.pdf
- AdditionalFile1_QAReportExample/reports/images/13393dfff4d/frame_66_SSC-H.jpg
- AdditionalFile1_QAReportExample/reports/images/13393dfff4d/frame_66_SSC-H.pdf
- AdditionalFile1_QAReportExample/reports/images/13393dfff4d/frame_67_FSC-H.jpg
- AdditionalFile1_QAReportExample/reports/images/13393dfff4d/frame_67_FSC-H.pdf
- AdditionalFile1_QAReportExample/reports/images/13393dfff4d/frame_67_SSC-H.jpg
- AdditionalFile1_QAReportExample/reports/images/13393dfff4d/frame_67_SSC-H.pdf
- AdditionalFile1_QAReportExample/reports/images/13393dfff4d/frame_68_FSC-H.jpg
- AdditionalFile1_QAReportExample/reports/images/13393dfff4d/frame_68_FSC-H.pdf
- AdditionalFile1_QAReportExample/reports/images/13393dfff4d/frame_68_SSC-H.jpg
- AdditionalFile1_QAReportExample/reports/images/13393dfff4d/frame_68_SSC-H.pdf
- AdditionalFile1_QAReportExample/reports/images/13393dfff4d/frame_69_FSC-H.jpg
- AdditionalFile1_QAReportExample/reports/images/13393dfff4d/frame_69_FSC-H.pdf
- AdditionalFile1_QAReportExample/reports/images/13393dfff4d/frame_69_SSC-H.jpg
- AdditionalFile1_QAReportExample/reports/images/13393dfff4d/frame_69_SSC-H.pdf
- AdditionalFile1_QAReportExample/reports/images/13393dfff4d/frame_70_FSC-H.jpg
- AdditionalFile1_QAReportExample/reports/images/13393dfff4d/frame_70_FSC-H.pdf
- AdditionalFile1_QAReportExample/reports/images/13393dfff4d/frame_70_SSC-H.jpg
- AdditionalFile1_QAReportExample/reports/images/13393dfff4d/frame_70_SSC-H.pdf
- AdditionalFile1_QAReportExample/reports/images/13393dfff4d/frame_71_FSC-H.jpg
- AdditionalFile1_QAReportExample/reports/images/13393dfff4d/frame_71_FSC-H.pdf
- AdditionalFile1_QAReportExample/reports/images/13393dfff4d/frame_71_SSC-H.jpg
- AdditionalFile1_QAReportExample/reports/images/13393dfff4d/frame_71_SSC-H.pdf
- AdditionalFile1_QAReportExample/reports/images/13393dfff4d/frame_72_FSC-H.jpg
- AdditionalFile1_QAReportExample/reports/images/13393dfff4d/frame_72_FSC-H.pdf
- AdditionalFile1_QAReportExample/reports/images/13393dfff4d/frame_72_SSC-H.jpg
- AdditionalFile1_QAReportExample/reports/images/13393dfff4d/frame_72_SSC-H.pdf
- AdditionalFile1_QAReportExample/reports/images/13393dfff4d/frame_73_FSC-H.jpg
- AdditionalFile1_QAReportExample/reports/images/13393dfff4d/frame_73_FSC-H.pdf
- AdditionalFile1_QAReportExample/reports/images/13393dfff4d/frame_73_SSC-H.jpg
- AdditionalFile1_QAReportExample/reports/images/13393dfff4d/frame_73_SSC-H.pdf
- AdditionalFile1_QAReportExample/reports/images/13393dfff4d/frame_74_FSC-H.jpg
[truncated: 1,660 more entries]
