# Supplementary material for: GenePattern flow cytometry suite
Source: Source Code Biol Med. 2013 Jul 3;8:14. doi: 10.1186/1751-0473-8-14 (PMC3717030; doi:10.1186/1751-0473-8-14)
Supplement: Additional file 2 — GenePattern Flow Cytometry Suite Modules. Please use any ZIP-compatible software to extract the ZIP archive file into a folder. After extraction, the folder will contain 34 ZIP files, each of these represents one of the GenePattern modules in the GenePattern Flow Cytometry Suite. If you are hosting your own GenePattern server then you can install the GenePattern Flow Cytometry Suite from these module ZIP files by following “Modules & Pipelines”, “Install from zip” at your local GenePattern site. The latest version of these modules can always be obtained by navigating to the particular module at the GenePattern public server web site ( http://genepattern.broadinstitute.org/gp/) and following the “export” link. [file 1751-0473-8-14-S2.zip]

Archive with 35 entries (34 files):
- AdditionalFile2_GPFCMSuiteModules/
- AdditionalFile2_GPFCMSuiteModules/AddFCSEventIndex.zip
- AdditionalFile2_GPFCMSuiteModules/AddFCSParameter.zip
- AdditionalFile2_GPFCMSuiteModules/AddNoiseToFCS.zip
- AdditionalFile2_GPFCMSuiteModules/ApplyGatingML.zip
- AdditionalFile2_GPFCMSuiteModules/CompensateFCS.zip
- AdditionalFile2_GPFCMSuiteModules/CsvToFcs.zip
- AdditionalFile2_GPFCMSuiteModules/DeIdentifyFCS.zip
- AdditionalFile2_GPFCMSuiteModules/ExtractFCSDataset.zip
- AdditionalFile2_GPFCMSuiteModules/ExtractFCSKeywords.zip
- AdditionalFile2_GPFCMSuiteModules/ExtractFCSParameters.zip
- AdditionalFile2_GPFCMSuiteModules/FCMFeatureExtraction.zip
- AdditionalFile2_GPFCMSuiteModules/FCMSinglePanelQC.zip
- AdditionalFile2_GPFCMSuiteModules/FCSNormalization.zip
- AdditionalFile2_GPFCMSuiteModules/FcsToCsv.zip
- AdditionalFile2_GPFCMSuiteModules/FlowClustClassifyFCS.zip
- AdditionalFile2_GPFCMSuiteModules/FlowFingerprinting.zip
- AdditionalFile2_GPFCMSuiteModules/FlowMeansCluster.zip
- AdditionalFile2_GPFCMSuiteModules/FlowMergeCluster.zip
- AdditionalFile2_GPFCMSuiteModules/ImmPortCSV2TXT.zip
- AdditionalFile2_GPFCMSuiteModules/ImmPortColSelection.zip
- AdditionalFile2_GPFCMSuiteModules/ImmPortCrossSample.zip
- AdditionalFile2_GPFCMSuiteModules/ImmPortFCSConvLogicleTrans.zip
- AdditionalFile2_GPFCMSuiteModules/ImmPortFLOCK.zip
- AdditionalFile2_GPFCMSuiteModules/KMeansClassifyFCS.zip
- AdditionalFile2_GPFCMSuiteModules/LogicleTransformFCS.zip
- AdditionalFile2_GPFCMSuiteModules/MClustClusterLabel.zip
- AdditionalFile2_GPFCMSuiteModules/MClustClusterLabelBIC.zip
- AdditionalFile2_GPFCMSuiteModules/MergeFCSDataFiles.zip
- AdditionalFile2_GPFCMSuiteModules/PlateQAFCS.zip
- AdditionalFile2_GPFCMSuiteModules/PreviewFCS.zip
- AdditionalFile2_GPFCMSuiteModules/RemoveSaturatedFCSEvents.zip
- AdditionalFile2_GPFCMSuiteModules/SamSPECTRALClusterFCS.zip
- AdditionalFile2_GPFCMSuiteModules/SetFCSKeywords.zip
- AdditionalFile2_GPFCMSuiteModules/SuggestNumberOfPopulationsFCS.zip
