# Supplementary material for: GenePattern flow cytometry suite
Source: Source Code Biol Med. 2013 Jul 3;8:14. doi: 10.1186/1751-0473-8-14 (PMC3717030; doi:10.1186/1751-0473-8-14)
Supplement: Additional file 3 — Source Codes of GenePattern Flow Cytometry Suite Modules.Please use any ZIP-compatible software to extract the ZIP archive file into a folder. There will be 35 folders after the extraction. The folder named lib contains the CFCS library that is required in order to compile the Java-based modules. In addition, the lib folder contains a ZIP compression tool that is being used by the FCMSinglePanelQC and PlateQAFCS modules to compress the results in case the server computer is a Windows-based machine. This tool is not required for Linux/Unix or Mac based servers. The additional 34 folders contain the source codes of each of the modules in the GenePattern Flow Cytometry Suite. [file 1751-0473-8-14-S3.zip]

Archive with 320 entries (187 files):
- AdditionalFile3_GPFCMSuiteSourceCodes/
- AdditionalFile3_GPFCMSuiteSourceCodes/AddFCSEventIndex/
- AdditionalFile3_GPFCMSuiteSourceCodes/AddFCSEventIndex/net/
- AdditionalFile3_GPFCMSuiteSourceCodes/AddFCSEventIndex/net/sf/
- AdditionalFile3_GPFCMSuiteSourceCodes/AddFCSEventIndex/net/sf/flowcyt/
- AdditionalFile3_GPFCMSuiteSourceCodes/AddFCSEventIndex/net/sf/flowcyt/gp/
- AdditionalFile3_GPFCMSuiteSourceCodes/AddFCSEventIndex/net/sf/flowcyt/gp/modules/
- AdditionalFile3_GPFCMSuiteSourceCodes/AddFCSEventIndex/net/sf/flowcyt/gp/modules/addfcseventindex/
- AdditionalFile3_GPFCMSuiteSourceCodes/AddFCSEventIndex/net/sf/flowcyt/gp/modules/addfcseventindex/AddFCSEventIndex.java
- AdditionalFile3_GPFCMSuiteSourceCodes/AddFCSEventIndex/net/sf/flowcyt/gp/modules/addfcseventindex/Config.java
- AdditionalFile3_GPFCMSuiteSourceCodes/AddFCSEventIndex/net/sf/flowcyt/gp/modules/addfcseventindex/IO.java
- AdditionalFile3_GPFCMSuiteSourceCodes/AddFCSParameter/
- AdditionalFile3_GPFCMSuiteSourceCodes/AddFCSParameter/net/
- AdditionalFile3_GPFCMSuiteSourceCodes/AddFCSParameter/net/sf/
- AdditionalFile3_GPFCMSuiteSourceCodes/AddFCSParameter/net/sf/flowcyt/
- AdditionalFile3_GPFCMSuiteSourceCodes/AddFCSParameter/net/sf/flowcyt/gp/
- AdditionalFile3_GPFCMSuiteSourceCodes/AddFCSParameter/net/sf/flowcyt/gp/modules/
- AdditionalFile3_GPFCMSuiteSourceCodes/AddFCSParameter/net/sf/flowcyt/gp/modules/addfcsparameters/
- AdditionalFile3_GPFCMSuiteSourceCodes/AddFCSParameter/net/sf/flowcyt/gp/modules/addfcsparameters/AddFCSParameterApp.java
- AdditionalFile3_GPFCMSuiteSourceCodes/AddFCSParameter/net/sf/flowcyt/gp/modules/addfcsparameters/Config.java
- AdditionalFile3_GPFCMSuiteSourceCodes/AddFCSParameter/net/sf/flowcyt/gp/modules/addfcsparameters/IO.java
- AdditionalFile3_GPFCMSuiteSourceCodes/AddNoiseToFCS/
- AdditionalFile3_GPFCMSuiteSourceCodes/AddNoiseToFCS/net/
- AdditionalFile3_GPFCMSuiteSourceCodes/AddNoiseToFCS/net/sf/
- AdditionalFile3_GPFCMSuiteSourceCodes/AddNoiseToFCS/net/sf/flowcyt/
- AdditionalFile3_GPFCMSuiteSourceCodes/AddNoiseToFCS/net/sf/flowcyt/gp/
- AdditionalFile3_GPFCMSuiteSourceCodes/AddNoiseToFCS/net/sf/flowcyt/gp/modules/
- AdditionalFile3_GPFCMSuiteSourceCodes/AddNoiseToFCS/net/sf/flowcyt/gp/modules/addnoise/
- AdditionalFile3_GPFCMSuiteSourceCodes/AddNoiseToFCS/net/sf/flowcyt/gp/modules/addnoise/AddNoise2FCS.java
- AdditionalFile3_GPFCMSuiteSourceCodes/AddNoiseToFCS/net/sf/flowcyt/gp/modules/addnoise/Config.java
- AdditionalFile3_GPFCMSuiteSourceCodes/AddNoiseToFCS/net/sf/flowcyt/gp/modules/addnoise/IO.java
- AdditionalFile3_GPFCMSuiteSourceCodes/ApplyGatingML/
- AdditionalFile3_GPFCMSuiteSourceCodes/ApplyGatingML/applyGatingML.R
- AdditionalFile3_GPFCMSuiteSourceCodes/ApplyGatingML/common.R
- AdditionalFile3_GPFCMSuiteSourceCodes/ApplyGatingML/loadRLibrary.R
- AdditionalFile3_GPFCMSuiteSourceCodes/ApplyGatingML/r.libraries.txt
- AdditionalFile3_GPFCMSuiteSourceCodes/CompensateFCS/
- AdditionalFile3_GPFCMSuiteSourceCodes/CompensateFCS/common.R
- AdditionalFile3_GPFCMSuiteSourceCodes/CompensateFCS/compensateFCS.R
- AdditionalFile3_GPFCMSuiteSourceCodes/CompensateFCS/loadRLibrary.R
- AdditionalFile3_GPFCMSuiteSourceCodes/CompensateFCS/r.libraries.txt
- AdditionalFile3_GPFCMSuiteSourceCodes/CompensateFCS/write.FCS.R
- AdditionalFile3_GPFCMSuiteSourceCodes/CsvToFcs/
- AdditionalFile3_GPFCMSuiteSourceCodes/CsvToFcs/net/
- AdditionalFile3_GPFCMSuiteSourceCodes/CsvToFcs/net/sf/
- AdditionalFile3_GPFCMSuiteSourceCodes/CsvToFcs/net/sf/flowcyt/
- AdditionalFile3_GPFCMSuiteSourceCodes/CsvToFcs/net/sf/flowcyt/gp/
- AdditionalFile3_GPFCMSuiteSourceCodes/CsvToFcs/net/sf/flowcyt/gp/module/
- AdditionalFile3_GPFCMSuiteSourceCodes/CsvToFcs/net/sf/flowcyt/gp/module/csv2fcs/
- AdditionalFile3_GPFCMSuiteSourceCodes/CsvToFcs/net/sf/flowcyt/gp/module/csv2fcs/CSV2FCSApp.java
- AdditionalFile3_GPFCMSuiteSourceCodes/CsvToFcs/net/sf/flowcyt/gp/module/csv2fcs/ConversionConfig.java
- AdditionalFile3_GPFCMSuiteSourceCodes/CsvToFcs/net/sf/flowcyt/gp/module/csv2fcs/FCSDataset.java
- AdditionalFile3_GPFCMSuiteSourceCodes/CsvToFcs/net/sf/flowcyt/gp/module/csv2fcs/FCSException.java
- AdditionalFile3_GPFCMSuiteSourceCodes/CsvToFcs/net/sf/flowcyt/gp/module/csv2fcs/HelperUtils.java
- AdditionalFile3_GPFCMSuiteSourceCodes/CsvToFcs/net/sf/flowcyt/gp/module/csv2fcs/IO.java
- AdditionalFile3_GPFCMSuiteSourceCodes/DeIdentifyFCS/
- AdditionalFile3_GPFCMSuiteSourceCodes/DeIdentifyFCS/net/
- AdditionalFile3_GPFCMSuiteSourceCodes/DeIdentifyFCS/net/sf/
- AdditionalFile3_GPFCMSuiteSourceCodes/DeIdentifyFCS/net/sf/flowcyt/
- AdditionalFile3_GPFCMSuiteSourceCodes/DeIdentifyFCS/net/sf/flowcyt/gp/
- AdditionalFile3_GPFCMSuiteSourceCodes/DeIdentifyFCS/net/sf/flowcyt/gp/modules/
- AdditionalFile3_GPFCMSuiteSourceCodes/DeIdentifyFCS/net/sf/flowcyt/gp/modules/deidentifyfcs/
- AdditionalFile3_GPFCMSuiteSourceCodes/DeIdentifyFCS/net/sf/flowcyt/gp/modules/deidentifyfcs/ByteStringBuffer.java
- AdditionalFile3_GPFCMSuiteSourceCodes/DeIdentifyFCS/net/sf/flowcyt/gp/modules/deidentifyfcs/Config.java
- AdditionalFile3_GPFCMSuiteSourceCodes/DeIdentifyFCS/net/sf/flowcyt/gp/modules/deidentifyfcs/DeIdentifyFCS.java
- AdditionalFile3_GPFCMSuiteSourceCodes/DeIdentifyFCS/net/sf/flowcyt/gp/modules/deidentifyfcs/IO.java
- AdditionalFile3_GPFCMSuiteSourceCodes/ExtractFCSDataset/
- AdditionalFile3_GPFCMSuiteSourceCodes/ExtractFCSDataset/net/
- AdditionalFile3_GPFCMSuiteSourceCodes/ExtractFCSDataset/net/sf/
- AdditionalFile3_GPFCMSuiteSourceCodes/ExtractFCSDataset/net/sf/flowcyt/
- AdditionalFile3_GPFCMSuiteSourceCodes/ExtractFCSDataset/net/sf/flowcyt/gp/
- AdditionalFile3_GPFCMSuiteSourceCodes/ExtractFCSDataset/net/sf/flowcyt/gp/modules/
- AdditionalFile3_GPFCMSuiteSourceCodes/ExtractFCSDataset/net/sf/flowcyt/gp/modules/extractfcsdataset/
- AdditionalFile3_GPFCMSuiteSourceCodes/ExtractFCSDataset/net/sf/flowcyt/gp/modules/extractfcsdataset/Config.java
- AdditionalFile3_GPFCMSuiteSourceCodes/ExtractFCSDataset/net/sf/flowcyt/gp/modules/extractfcsdataset/ExtractFCSDatasetApp.java
- AdditionalFile3_GPFCMSuiteSourceCodes/ExtractFCSDataset/net/sf/flowcyt/gp/modules/extractfcsdataset/IO.java
- AdditionalFile3_GPFCMSuiteSourceCodes/ExtractFCSKeywords/
- AdditionalFile3_GPFCMSuiteSourceCodes/ExtractFCSKeywords/net/
- AdditionalFile3_GPFCMSuiteSourceCodes/ExtractFCSKeywords/net/sf/
- AdditionalFile3_GPFCMSuiteSourceCodes/ExtractFCSKeywords/net/sf/flowcyt/
- AdditionalFile3_GPFCMSuiteSourceCodes/ExtractFCSKeywords/net/sf/flowcyt/gp/
- AdditionalFile3_GPFCMSuiteSourceCodes/ExtractFCSKeywords/net/sf/flowcyt/gp/modules/
- AdditionalFile3_GPFCMSuiteSourceCodes/ExtractFCSKeywords/net/sf/flowcyt/gp/modules/extractfcskeywords/
- AdditionalFile3_GPFCMSuiteSourceCodes/ExtractFCSKeywords/net/sf/flowcyt/gp/modules/extractfcskeywords/Config.java
- AdditionalFile3_GPFCMSuiteSourceCodes/ExtractFCSKeywords/net/sf/flowcyt/gp/modules/extractfcskeywords/ExtractFCSKeywordsApp.java
- AdditionalFile3_GPFCMSuiteSourceCodes/ExtractFCSKeywords/net/sf/flowcyt/gp/modules/extractfcskeywords/FCSInputDataset.java
- AdditionalFile3_GPFCMSuiteSourceCodes/ExtractFCSKeywords/net/sf/flowcyt/gp/modules/extractfcskeywords/IO.java
- AdditionalFile3_GPFCMSuiteSourceCodes/ExtractFCSParameters/
- AdditionalFile3_GPFCMSuiteSourceCodes/ExtractFCSParameters/net/
- AdditionalFile3_GPFCMSuiteSourceCodes/ExtractFCSParameters/net/sf/
- AdditionalFile3_GPFCMSuiteSourceCodes/ExtractFCSParameters/net/sf/flowcyt/
- AdditionalFile3_GPFCMSuiteSourceCodes/ExtractFCSParameters/net/sf/flowcyt/gp/
- AdditionalFile3_GPFCMSuiteSourceCodes/ExtractFCSParameters/net/sf/flowcyt/gp/modules/
- AdditionalFile3_GPFCMSuiteSourceCodes/ExtractFCSParameters/net/sf/flowcyt/gp/modules/extractfcsparameters/
- AdditionalFile3_GPFCMSuiteSourceCodes/ExtractFCSParameters/net/sf/flowcyt/gp/modules/extractfcsparameters/Config.java
- AdditionalFile3_GPFCMSuiteSourceCodes/ExtractFCSParameters/net/sf/flowcyt/gp/modules/extractfcsparameters/ExtractFCSParameters.java
- AdditionalFile3_GPFCMSuiteSourceCodes/ExtractFCSParameters/net/sf/flowcyt/gp/modules/extractfcsparameters/IO.java
- AdditionalFile3_GPFCMSuiteSourceCodes/FCMFeatureExtraction/
- AdditionalFile3_GPFCMSuiteSourceCodes/FCMFeatureExtraction/FCMFeatureExtraction.R
- AdditionalFile3_GPFCMSuiteSourceCodes/FCMFeatureExtraction/common.R
- AdditionalFile3_GPFCMSuiteSourceCodes/FCMSinglePanelQC/
- AdditionalFile3_GPFCMSuiteSourceCodes/FCMSinglePanelQC/FCMSinglePanelQC.R
- AdditionalFile3_GPFCMSuiteSourceCodes/FCMSinglePanelQC/common.R
- AdditionalFile3_GPFCMSuiteSourceCodes/FCMSinglePanelQC/common_functions.R
- AdditionalFile3_GPFCMSuiteSourceCodes/FCMSinglePanelQC/r.libraries.txt
- AdditionalFile3_GPFCMSuiteSourceCodes/FCSNormalization/
- AdditionalFile3_GPFCMSuiteSourceCodes/FCSNormalization/FCSNormalization.R
- AdditionalFile3_GPFCMSuiteSourceCodes/FCSNormalization/IO.R
- AdditionalFile3_GPFCMSuiteSourceCodes/FCSNormalization/common.R
- AdditionalFile3_GPFCMSuiteSourceCodes/FCSNormalization/isZip.R
- AdditionalFile3_GPFCMSuiteSourceCodes/FCSNormalization/loadRLibrary.R
- AdditionalFile3_GPFCMSuiteSourceCodes/FCSNormalization/r.libraries.txt
- AdditionalFile3_GPFCMSuiteSourceCodes/FcsToCsv/
- AdditionalFile3_GPFCMSuiteSourceCodes/FcsToCsv/net/
- AdditionalFile3_GPFCMSuiteSourceCodes/FcsToCsv/net/sf/
- AdditionalFile3_GPFCMSuiteSourceCodes/FcsToCsv/net/sf/flowcyt/
- AdditionalFile3_GPFCMSuiteSourceCodes/FcsToCsv/net/sf/flowcyt/gp/
- AdditionalFile3_GPFCMSuiteSourceCodes/FcsToCsv/net/sf/flowcyt/gp/modules/
- AdditionalFile3_GPFCMSuiteSourceCodes/FcsToCsv/net/sf/flowcyt/gp/modules/fcs2csv/
- AdditionalFile3_GPFCMSuiteSourceCodes/FcsToCsv/net/sf/flowcyt/gp/modules/fcs2csv/ConversionConfig.java
- AdditionalFile3_GPFCMSuiteSourceCodes/FcsToCsv/net/sf/flowcyt/gp/modules/fcs2csv/FCS2CSVApp.java
- AdditionalFile3_GPFCMSuiteSourceCodes/FcsToCsv/net/sf/flowcyt/gp/modules/fcs2csv/FCSInputDataset.java
- AdditionalFile3_GPFCMSuiteSourceCodes/FcsToCsv/net/sf/flowcyt/gp/modules/fcs2csv/HelperUtils.java
- AdditionalFile3_GPFCMSuiteSourceCodes/FcsToCsv/net/sf/flowcyt/gp/modules/fcs2csv/IO.java
- AdditionalFile3_GPFCMSuiteSourceCodes/FlowClustClassifyFCS/
- AdditionalFile3_GPFCMSuiteSourceCodes/FlowClustClassifyFCS/common.R
- AdditionalFile3_GPFCMSuiteSourceCodes/FlowClustClassifyFCS/flowClustClassify.R
- AdditionalFile3_GPFCMSuiteSourceCodes/FlowClustClassifyFCS/loadRLibrary.R
- AdditionalFile3_GPFCMSuiteSourceCodes/FlowClustClassifyFCS/r.libraries.txt
- AdditionalFile3_GPFCMSuiteSourceCodes/FlowFingerprinting/
- AdditionalFile3_GPFCMSuiteSourceCodes/FlowFingerprinting/common.R
- AdditionalFile3_GPFCMSuiteSourceCodes/FlowFingerprinting/flowFingerprinting.R
- AdditionalFile3_GPFCMSuiteSourceCodes/FlowFingerprinting/loadRLibrary.R
- AdditionalFile3_GPFCMSuiteSourceCodes/FlowFingerprinting/r.libraries.txt
- AdditionalFile3_GPFCMSuiteSourceCodes/FlowFingerprinting/zipUtils.R
- AdditionalFile3_GPFCMSuiteSourceCodes/FlowMeansCluster/
- AdditionalFile3_GPFCMSuiteSourceCodes/FlowMeansCluster/FlowMeansCluster.R
- AdditionalFile3_GPFCMSuiteSourceCodes/FlowMeansCluster/common.R
- AdditionalFile3_GPFCMSuiteSourceCodes/FlowMeansCluster/loadRLibrary.R
- AdditionalFile3_GPFCMSuiteSourceCodes/FlowMeansCluster/r.libraries.txt
- AdditionalFile3_GPFCMSuiteSourceCodes/FlowMergeCluster/
- AdditionalFile3_GPFCMSuiteSourceCodes/FlowMergeCluster/FlowMergeCluster.R
- AdditionalFile3_GPFCMSuiteSourceCodes/FlowMergeCluster/common.R
- AdditionalFile3_GPFCMSuiteSourceCodes/FlowMergeCluster/loadRLibrary.R
- AdditionalFile3_GPFCMSuiteSourceCodes/FlowMergeCluster/r.libraries.txt
- AdditionalFile3_GPFCMSuiteSourceCodes/ImmPortCSV2TXT/
- AdditionalFile3_GPFCMSuiteSourceCodes/ImmPortCSV2TXT/ImmPort_csv2txt.c
- AdditionalFile3_GPFCMSuiteSourceCodes/ImmPortColSelection/
- AdditionalFile3_GPFCMSuiteSourceCodes/ImmPortColSelection/col_select.c
- AdditionalFile3_GPFCMSuiteSourceCodes/ImmPortCrossSample/
- AdditionalFile3_GPFCMSuiteSourceCodes/ImmPortCrossSample/cent_adjust.c
- AdditionalFile3_GPFCMSuiteSourceCodes/ImmPortFCSConvLogicleTrans/
- AdditionalFile3_GPFCMSuiteSourceCodes/ImmPortFCSConvLogicleTrans/ImmPort_Logicle.R
- AdditionalFile3_GPFCMSuiteSourceCodes/ImmPortFCSConvLogicleTrans/loadRLibrary.R
- AdditionalFile3_GPFCMSuiteSourceCodes/ImmPortFCSConvLogicleTrans/r.libraries.txt
- AdditionalFile3_GPFCMSuiteSourceCodes/ImmPortFLOCK/
- AdditionalFile3_GPFCMSuiteSourceCodes/ImmPortFLOCK/find_connected.c
- AdditionalFile3_GPFCMSuiteSourceCodes/ImmPortFLOCK/flock1.c
- AdditionalFile3_GPFCMSuiteSourceCodes/KMeansClassifyFCS/
- AdditionalFile3_GPFCMSuiteSourceCodes/KMeansClassifyFCS/common.R
- AdditionalFile3_GPFCMSuiteSourceCodes/KMeansClassifyFCS/kmeansClassify.R
- AdditionalFile3_GPFCMSuiteSourceCodes/KMeansClassifyFCS/loadRLibrary.R
- AdditionalFile3_GPFCMSuiteSourceCodes/KMeansClassifyFCS/r.libraries.txt
- AdditionalFile3_GPFCMSuiteSourceCodes/LogicleTransformFCS/
- AdditionalFile3_GPFCMSuiteSourceCodes/LogicleTransformFCS/Logicle.license.html
- AdditionalFile3_GPFCMSuiteSourceCodes/LogicleTransformFCS/edu/
- AdditionalFile3_GPFCMSuiteSourceCodes/LogicleTransformFCS/edu/stanford/
- AdditionalFile3_GPFCMSuiteSourceCodes/LogicleTransformFCS/edu/stanford/facs/
- AdditionalFile3_GPFCMSuiteSourceCodes/LogicleTransformFCS/edu/stanford/facs/logicle/
- AdditionalFile3_GPFCMSuiteSourceCodes/LogicleTransformFCS/edu/stanford/facs/logicle/FastLogicle.java
- AdditionalFile3_GPFCMSuiteSourceCodes/LogicleTransformFCS/edu/stanford/facs/logicle/Logicle.java
- AdditionalFile3_GPFCMSuiteSourceCodes/LogicleTransformFCS/edu/stanford/facs/logicle/LogicleArgumentException.java
- AdditionalFile3_GPFCMSuiteSourceCodes/LogicleTransformFCS/edu/stanford/facs/logicle/LogicleParameterException.java
- AdditionalFile3_GPFCMSuiteSourceCodes/LogicleTransformFCS/edu/stanford/facs/logicle/OldLogicle.java
- AdditionalFile3_GPFCMSuiteSourceCodes/LogicleTransformFCS/edu/stanford/facs/logicle/SimpleLogicle.java
- AdditionalFile3_GPFCMSuiteSourceCodes/LogicleTransformFCS/edu/stanford/facs/logicle/TestLogicle.java
- AdditionalFile3_GPFCMSuiteSourceCodes/LogicleTransformFCS/edu/stanford/facs/logicle/package.html
- AdditionalFile3_GPFCMSuiteSourceCodes/LogicleTransformFCS/net/
- AdditionalFile3_GPFCMSuiteSourceCodes/LogicleTransformFCS/net/sf/
- AdditionalFile3_GPFCMSuiteSourceCodes/LogicleTransformFCS/net/sf/flowcyt/
- AdditionalFile3_GPFCMSuiteSourceCodes/LogicleTransformFCS/net/sf/flowcyt/gp/
- AdditionalFile3_GPFCMSuiteSourceCodes/LogicleTransformFCS/net/sf/flowcyt/gp/modules/
- AdditionalFile3_GPFCMSuiteSourceCodes/LogicleTransformFCS/net/sf/flowcyt/gp/modules/logicletransform/
- AdditionalFile3_GPFCMSuiteSourceCodes/LogicleTransformFCS/net/sf/flowcyt/gp/modules/logicletransform/Config.java
- AdditionalFile3_GPFCMSuiteSourceCodes/LogicleTransformFCS/net/sf/flowcyt/gp/modules/logicletransform/IO.java
- AdditionalFile3_GPFCMSuiteSourceCodes/LogicleTransformFCS/net/sf/flowcyt/gp/modules/logicletransform/LogicleTransformApp.java
- AdditionalFile3_GPFCMSuiteSourceCodes/MClustClusterLabel/
- AdditionalFile3_GPFCMSuiteSourceCodes/MClustClusterLabel/MetaClust.R
- AdditionalFile3_GPFCMSuiteSourceCodes/MClustClusterLabel/common.R
- AdditionalFile3_GPFCMSuiteSourceCodes/MClustClusterLabel/loadRLibrary.R
- AdditionalFile3_GPFCMSuiteSourceCodes/MClustClusterLabel/r.libraries.txt
- AdditionalFile3_GPFCMSuiteSourceCodes/MClustClusterLabel/zipUtils.R
- AdditionalFile3_GPFCMSuiteSourceCodes/MClustClusterLabelBIC/
- AdditionalFile3_GPFCMSuiteSourceCodes/MClustClusterLabelBIC/MClustClusterLabelBIC.R
- AdditionalFile3_GPFCMSuiteSourceCodes/MClustClusterLabelBIC/common.R
- AdditionalFile3_GPFCMSuiteSourceCodes/MClustClusterLabelBIC/loadRLibrary.R
- AdditionalFile3_GPFCMSuiteSourceCodes/MClustClusterLabelBIC/r.libraries.txt
- AdditionalFile3_GPFCMSuiteSourceCodes/MClustClusterLabelBIC/zipUtils.R
- AdditionalFile3_GPFCMSuiteSourceCodes/MergeFCSDataFiles/
- AdditionalFile3_GPFCMSuiteSourceCodes/MergeFCSDataFiles/net/
- AdditionalFile3_GPFCMSuiteSourceCodes/MergeFCSDataFiles/net/sf/
- AdditionalFile3_GPFCMSuiteSourceCodes/MergeFCSDataFiles/net/sf/flowcyt/
- AdditionalFile3_GPFCMSuiteSourceCodes/MergeFCSDataFiles/net/sf/flowcyt/gp/
- AdditionalFile3_GPFCMSuiteSourceCodes/MergeFCSDataFiles/net/sf/flowcyt/gp/modules/
- AdditionalFile3_GPFCMSuiteSourceCodes/MergeFCSDataFiles/net/sf/flowcyt/gp/modules/mergefcsdatafiles/
- AdditionalFile3_GPFCMSuiteSourceCodes/MergeFCSDataFiles/net/sf/flowcyt/gp/modules/mergefcsdatafiles/Config.java
- AdditionalFile3_GPFCMSuiteSourceCodes/MergeFCSDataFiles/net/sf/flowcyt/gp/modules/mergefcsdatafiles/IO.java
- AdditionalFile3_GPFCMSuiteSourceCodes/MergeFCSDataFiles/net/sf/flowcyt/gp/modules/mergefcsdatafiles/MergeFCSDataFilesApp.java
- AdditionalFile3_GPFCMSuiteSourceCodes/PlateQAFCS/
- AdditionalFile3_GPFCMSuiteSourceCodes/PlateQAFCS/My.Func.R
- AdditionalFile3_GPFCMSuiteSourceCodes/PlateQAFCS/common.R
- AdditionalFile3_GPFCMSuiteSourceCodes/PlateQAFCS/loadRLibrary.R
- AdditionalFile3_GPFCMSuiteSourceCodes/PlateQAFCS/plateQA.R
- AdditionalFile3_GPFCMSuiteSourceCodes/PlateQAFCS/r.libraries.txt
- AdditionalFile3_GPFCMSuiteSourceCodes/PlateQAFCS/zipUtils.R
- AdditionalFile3_GPFCMSuiteSourceCodes/PreviewFCS/
- AdditionalFile3_GPFCMSuiteSourceCodes/PreviewFCS/net/
- AdditionalFile3_GPFCMSuiteSourceCodes/PreviewFCS/net/sf/
- AdditionalFile3_GPFCMSuiteSourceCodes/PreviewFCS/net/sf/flowcyt/
- AdditionalFile3_GPFCMSuiteSourceCodes/PreviewFCS/net/sf/flowcyt/gp/
- AdditionalFile3_GPFCMSuiteSourceCodes/PreviewFCS/net/sf/flowcyt/gp/modules/
- AdditionalFile3_GPFCMSuiteSourceCodes/PreviewFCS/net/sf/flowcyt/gp/modules/previewfcs/
- AdditionalFile3_GPFCMSuiteSourceCodes/PreviewFCS/net/sf/flowcyt/gp/modules/previewfcs/Config.java
- AdditionalFile3_GPFCMSuiteSourceCodes/PreviewFCS/net/sf/flowcyt/gp/modules/previewfcs/IO.java
- AdditionalFile3_GPFCMSuiteSourceCodes/PreviewFCS/net/sf/flowcyt/gp/modules/previewfcs/ParameterOverview.java
- AdditionalFile3_GPFCMSuiteSourceCodes/PreviewFCS/net/sf/flowcyt/gp/modules/previewfcs/PreviewFCS.java
- AdditionalFile3_GPFCMSuiteSourceCodes/PreviewFCS/net/sf/flowcyt/gp/modules/previewfcs/outputwriter/
- AdditionalFile3_GPFCMSuiteSourceCodes/PreviewFCS/net/sf/flowcyt/gp/modules/previewfcs/outputwriter/FCSSummaryOutputWritter.java
- AdditionalFile3_GPFCMSuiteSourceCodes/PreviewFCS/net/sf/flowcyt/gp/modules/previewfcs/outputwriter/impl/
- AdditionalFile3_GPFCMSuiteSourceCodes/PreviewFCS/net/sf/flowcyt/gp/modules/previewfcs/outputwriter/impl/html/
- AdditionalFile3_GPFCMSuiteSourceCodes/PreviewFCS/net/sf/flowcyt/gp/modules/previewfcs/outputwriter/impl/html/HTMLFCSSummaryWritter.java
- AdditionalFile3_GPFCMSuiteSourceCodes/PreviewFCS/net/sf/flowcyt/gp/modules/previewfcs/outputwriter/impl/xml/
- AdditionalFile3_GPFCMSuiteSourceCodes/PreviewFCS/net/sf/flowcyt/gp/modules/previewfcs/outputwriter/impl/xml/XMLAttributesImpl.java
- AdditionalFile3_GPFCMSuiteSourceCodes/PreviewFCS/net/sf/flowcyt/gp/modules/previewfcs/outputwriter/impl/xml/XMLFCSSummaryWritter.java
- AdditionalFile3_GPFCMSuiteSourceCodes/PreviewFCS/net/sf/flowcyt/gp/modules/previewfcs/outputwriter/impl/xml/XMLWriter.java
- AdditionalFile3_GPFCMSuiteSourceCodes/RemoveSaturatedFCSEvents/
- AdditionalFile3_GPFCMSuiteSourceCodes/RemoveSaturatedFCSEvents/net/
- AdditionalFile3_GPFCMSuiteSourceCodes/RemoveSaturatedFCSEvents/net/sf/
- AdditionalFile3_GPFCMSuiteSourceCodes/RemoveSaturatedFCSEvents/net/sf/flowcyt/
- AdditionalFile3_GPFCMSuiteSourceCodes/RemoveSaturatedFCSEvents/net/sf/flowcyt/gp/
- AdditionalFile3_GPFCMSuiteSourceCodes/RemoveSaturatedFCSEvents/net/sf/flowcyt/gp/modules/
- AdditionalFile3_GPFCMSuiteSourceCodes/RemoveSaturatedFCSEvents/net/sf/flowcyt/gp/modules/removesaturated/
- AdditionalFile3_GPFCMSuiteSourceCodes/RemoveSaturatedFCSEvents/net/sf/flowcyt/gp/modules/removesaturated/Config.java
- AdditionalFile3_GPFCMSuiteSourceCodes/RemoveSaturatedFCSEvents/net/sf/flowcyt/gp/modules/removesaturated/IO.java
- AdditionalFile3_GPFCMSuiteSourceCodes/RemoveSaturatedFCSEvents/net/sf/flowcyt/gp/modules/removesaturated/RemoveSaturated.java
- AdditionalFile3_GPFCMSuiteSourceCodes/SamSPECTRALClusterFCS/
- AdditionalFile3_GPFCMSuiteSourceCodes/SamSPECTRALClusterFCS/SamSPECTRAL.R
- AdditionalFile3_GPFCMSuiteSourceCodes/SamSPECTRALClusterFCS/common.R
- AdditionalFile3_GPFCMSuiteSourceCodes/SamSPECTRALClusterFCS/loadRLibrary.R
- AdditionalFile3_GPFCMSuiteSourceCodes/SamSPECTRALClusterFCS/r.libraries.txt
- AdditionalFile3_GPFCMSuiteSourceCodes/SetFCSKeywords/
- AdditionalFile3_GPFCMSuiteSourceCodes/SetFCSKeywords/net/
- AdditionalFile3_GPFCMSuiteSourceCodes/SetFCSKeywords/net/sf/
- AdditionalFile3_GPFCMSuiteSourceCodes/SetFCSKeywords/net/sf/flowcyt/
- AdditionalFile3_GPFCMSuiteSourceCodes/SetFCSKeywords/net/sf/flowcyt/gp/
- AdditionalFile3_GPFCMSuiteSourceCodes/SetFCSKeywords/net/sf/flowcyt/gp/modules/
- AdditionalFile3_GPFCMSuiteSourceCodes/SetFCSKeywords/net/sf/flowcyt/gp/modules/setfcskeywords/
- AdditionalFile3_GPFCMSuiteSourceCodes/SetFCSKeywords/net/sf/flowcyt/gp/modules/setfcskeywords/Config.java
- AdditionalFile3_GPFCMSuiteSourceCodes/SetFCSKeywords/net/sf/flowcyt/gp/modules/setfcskeywords/IO.java
- AdditionalFile3_GPFCMSuiteSourceCodes/SetFCSKeywords/net/sf/flowcyt/gp/modules/setfcskeywords/SetFCSKeywords.java
- AdditionalFile3_GPFCMSuiteSourceCodes/SuggestNumberOfPopulationsFCS/
- AdditionalFile3_GPFCMSuiteSourceCodes/SuggestNumberOfPopulationsFCS/common.R
- AdditionalFile3_GPFCMSuiteSourceCodes/SuggestNumberOfPopulationsFCS/loadRLibrary.R
- AdditionalFile3_GPFCMSuiteSourceCodes/SuggestNumberOfPopulationsFCS/r.libraries.txt
- AdditionalFile3_GPFCMSuiteSourceCodes/SuggestNumberOfPopulationsFCS/suggestNumberOfPopulations.R
- AdditionalFile3_GPFCMSuiteSourceCodes/lib/
- AdditionalFile3_GPFCMSuiteSourceCodes/lib/CFCS/
- AdditionalFile3_GPFCMSuiteSourceCodes/lib/CFCS/org/
- AdditionalFile3_GPFCMSuiteSourceCodes/lib/CFCS/org/flowcyt/
- AdditionalFile3_GPFCMSuiteSourceCodes/lib/CFCS/org/flowcyt/cfcs/
- AdditionalFile3_GPFCMSuiteSourceCodes/lib/CFCS/org/flowcyt/cfcs/CFCSAbstractData.java
- AdditionalFile3_GPFCMSuiteSourceCodes/lib/CFCS/org/flowcyt/cfcs/CFCSAbstractDatatype.java
- AdditionalFile3_GPFCMSuiteSourceCodes/lib/CFCS/org/flowcyt/cfcs/CFCSAbstractParameter.java
- AdditionalFile3_GPFCMSuiteSourceCodes/lib/CFCS/org/flowcyt/cfcs/CFCSAbstractParameters.java
- AdditionalFile3_GPFCMSuiteSourceCodes/lib/CFCS/org/flowcyt/cfcs/CFCSCorrelatedData.java
- AdditionalFile3_GPFCMSuiteSourceCodes/lib/CFCS/org/flowcyt/cfcs/CFCSData.java
- AdditionalFile3_GPFCMSuiteSourceCodes/lib/CFCS/org/flowcyt/cfcs/CFCSDataChannelError.java
- AdditionalFile3_GPFCMSuiteSourceCodes/lib/CFCS/org/flowcyt/cfcs/CFCSDataScaleError.java
- AdditionalFile3_GPFCMSuiteSourceCodes/lib/CFCS/org/flowcyt/cfcs/CFCSDataSet.java
- AdditionalFile3_GPFCMSuiteSourceCodes/lib/CFCS/org/flowcyt/cfcs/CFCSDataSizeError.java
- AdditionalFile3_GPFCMSuiteSourceCodes/lib/CFCS/org/flowcyt/cfcs/CFCSDataSizing.java
- AdditionalFile3_GPFCMSuiteSourceCodes/lib/CFCS/org/flowcyt/cfcs/CFCSDatatype.java
- AdditionalFile3_GPFCMSuiteSourceCodes/lib/CFCS/org/flowcyt/cfcs/CFCSDatatypeASCII.java
- AdditionalFile3_GPFCMSuiteSourceCodes/lib/CFCS/org/flowcyt/cfcs/CFCSDatatypeBinary.java
- AdditionalFile3_GPFCMSuiteSourceCodes/lib/CFCS/org/flowcyt/cfcs/CFCSDatatypeByte.java
- AdditionalFile3_GPFCMSuiteSourceCodes/lib/CFCS/org/flowcyt/cfcs/CFCSDatatypeDouble.java
- AdditionalFile3_GPFCMSuiteSourceCodes/lib/CFCS/org/flowcyt/cfcs/CFCSDatatypeFloat.java
- AdditionalFile3_GPFCMSuiteSourceCodes/lib/CFCS/org/flowcyt/cfcs/CFCSDatatypeInteger.java
- AdditionalFile3_GPFCMSuiteSourceCodes/lib/CFCS/org/flowcyt/cfcs/CFCSDatatypeOversize.java
- AdditionalFile3_GPFCMSuiteSourceCodes/lib/CFCS/org/flowcyt/cfcs/CFCSDatatypeShort.java
- AdditionalFile3_GPFCMSuiteSourceCodes/lib/CFCS/org/flowcyt/cfcs/CFCSError.java
- AdditionalFile3_GPFCMSuiteSourceCodes/lib/CFCS/org/flowcyt/cfcs/CFCSErrorCodes.java
- AdditionalFile3_GPFCMSuiteSourceCodes/lib/CFCS/org/flowcyt/cfcs/CFCSGatingParameter.java
- AdditionalFile3_GPFCMSuiteSourceCodes/lib/CFCS/org/flowcyt/cfcs/CFCSGatingParameters.java
- AdditionalFile3_GPFCMSuiteSourceCodes/lib/CFCS/org/flowcyt/cfcs/CFCSKeyword.java
- AdditionalFile3_GPFCMSuiteSourceCodes/lib/CFCS/org/flowcyt/cfcs/CFCSKeywords.java
- AdditionalFile3_GPFCMSuiteSourceCodes/lib/CFCS/org/flowcyt/cfcs/CFCSKeywordsIterator.java
- AdditionalFile3_GPFCMSuiteSourceCodes/lib/CFCS/org/flowcyt/cfcs/CFCSListModeData.java
- AdditionalFile3_GPFCMSuiteSourceCodes/lib/CFCS/org/flowcyt/cfcs/CFCSOtherSegment.java
- AdditionalFile3_GPFCMSuiteSourceCodes/lib/CFCS/org/flowcyt/cfcs/CFCSParameter.java
[truncated: 20 more entries]
