# Supplementary material for: GenePattern flow cytometry suite
Source: Source Code Biol Med. 2013 Jul 3;8:14. doi: 10.1186/1751-0473-8-14 (PMC3717030; doi:10.1186/1751-0473-8-14)
Supplement: Additional file 3 — Source Codes of GenePattern Flow Cytometry Suite Modules.Please use any ZIP-compatible software to extract the ZIP archive file into a folder. There will be 35 folders after the extraction. The folder named lib contains the CFCS library that is required in order to compile the Java-based modules. In addition, the lib folder contains a ZIP compression tool that is being used by the FCMSinglePanelQC and PlateQAFCS modules to compress the results in case the server computer is a Windows-based machine. This tool is not required for Linux/Unix or Mac based servers. The additional 34 folders contain the source codes of each of the modules in the GenePattern Flow Cytometry Suite. [file 1751-0473-8-14-S3.zip › AdditionalFile3_GPFCMSuiteSourceCodes/AddFCSEventIndex/net/sf/flowcyt/gp/modules/addfcseventindex/AddFCSEventIndex.java]

/* ********************************************************************
 * Copyright (©) 2009 Josef Spidlen, Ph.D.
 * 
 * License
 * The software is distributed under the terms of the 
 * GNU Lesser General Public License (LGPL)
 * 
 * Disclaimer
 * This software and documentation come with no warranties of any kind.
 * This software is provided "as is" and any and any express or implied 
 * warranties, including, but not limited to, the implied warranties of
 * merchantability and fitness for a particular purpose are disclaimed.
 * In no event shall the  copyright holder be liable for any direct, 
 * indirect, incidental, special, exemplary, or consequential damages
 * (including but not limited to, procurement of substitute goods or 
 * services; loss of use, data or profits; or business interruption)
 * however caused and on any theory of liability, whether in contract,
 * strict liability, or tort arising in any way out of the use of this 
 * software.    
 *  
 * Acknowledgment
 * This work has been supported by Brinkman/Sekaly Genome Canada 
 * Technology Development Project High Throughput High-Dimensional 
 * Multi-parametric Analysis of the Immune System.
 * 
 * ******************************************************************** 
 */
package net.sf.flowcyt.gp.modules.addfcseventindex;

import java.io.IOException;
import java.text.SimpleDateFormat;
import java.util.Calendar;
import javax.naming.ConfigurationException;
import org.flowcyt.cfcs.CFCSData;
import org.flowcyt.cfcs.CFCSDataSet;
import org.flowcyt.cfcs.CFCSError;
import org.flowcyt.cfcs.CFCSErrorCodes;
import org.flowcyt.cfcs.CFCSKeyword;
import org.flowcyt.cfcs.CFCSKeywords;
import org.flowcyt.cfcs.CFCSListModeData;
import org.flowcyt.cfcs.CFCSParameter;
import org.flowcyt.cfcs.CFCSParameters;
import org.flowcyt.cfcs.CFCSSystem;

/**
 * Run the application to add an index to the events in an FCS data file. 
 * 
 * @author Josef Spidlen, Ph.D., BC Cancer Agency, jspidlen@bccrc.ca
 */	
public class AddFCSEventIndex {

	/**
	 * Parsed configuration from the command line
	 */
	private Config config;
	
	/**
	 * Version information
	 */
	public static final String version = "AddFCSEventIndex, version alpha 2010-07-20."; 

	/**
	 * Usage string
	 */
	public static final String usage = "Usage:\n" + 
	"java -jar addfcseventindex.jar <options> \n\n" + 
	"options:\n\n" +
	" -InputFCS:<file.fcs>            The input FCS file, required unless -Version or -Help is used.\n" +
	" -OutputFCS:<file.fcs>           The output FCS file name (optional).\n" + 
	" -StartIndex:<number>            The index number for the first event (optional).\n" +
	" -IndexParameterShortName:<name> The index parameter short name (optional).\n" +
	" -IndexParameterLongName:<name>  The index parameter long name (optional).\n" +
	" -Debug                          Produces debug output.\n" + 
	" -Version                        Output the version of the software and exit.\n" +
	" -Help                           Output the command line syntax and exit.\n"; 
	
	/**
	 * Run the application to add an index to all events in the specified FCS file.
	 * 
	 * @param args The arguments are encoded in a text based array (from the command line) as follows:
	 * <ul>
	 * <li>-InputFCS:&lt;file.fcs&gt; The input FCS file, required unless -Version or -Help is used.</li>
	 * <li>-OutputFCS:&lt;file.fcs&gt; The output FCS file name (optional).</li>
	 * <li>-StartIndex:&lt;number&gt; The index number for the first event (optional).</li>
	 * <li>-IndexParameterShortName:&lt;short name&gt; The index parameter short name (optional).</li>
	 * <li>-IndexParameterLongName:&lt;long name&gt; The index parameter long name (optional).</li>
	 * <li>-Debug (optional) produce debug output.</li>
	 * <li>-Version (optional) output the version of the software and exit.</li>
	 * <li>-Help (optional) output the command line syntax and exit.</li>
	 * </ul>
	 * Keywords are not case sensitive.
	 */	
	public static void main(String[] args) {
		AddFCSEventIndex app = new AddFCSEventIndex();
		app.run(args);
	}

	/**
	 * Run the application to add an index to all events in the specified FCS file.
	 * 
	 * @param args The arguments are encoded in a text based array (from the command line) as follows:
	 * <ul>
	 * <li>-InputFCS:&lt;file.fcs&gt; The input FCS file, required unless -Version or -Help is used.</li>
	 * <li>-OutputFCS:&lt;file.fcs&gt; The output FCS file name (optional).</li>
	 * <li>-StartIndex:&lt;number&gt; The index number for the first event (optional).</li>
	 * <li>-IndexParameterShortName:&lt;short name&gt; The index parameter short name (optional).</li>
	 * <li>-IndexParameterLongName:&lt;long name&gt; The index parameter long name (optional).</li>
	 * <li>-Debug (optional) produce debug output.</li>
	 * <li>-Version (optional) output the version of the software and exit.</li>
	 * <li>-Help (optional) output the command line syntax and exit.</li>
	 * </ul>
	 * Keywords are not case sensitive.
	 */	
	private void run(String[] args) {
		try {
			config = new Config(args);
			
			// Is it just a version or help request? If so, output it and exit.
			if(config.getVersionRequest()) { IO.println(version); return; } 
			else if(config.getHelpRequest()) { IO.println(usage); return; }
			
			IO.debug("Adding FCS parameters started.");
			
			// Create the source CFCSSystem
			CFCSSystem readSystem = new CFCSSystem();
			try { readSystem.open(config.getInputFCSFile().toURI().toURL()); }
			catch(CFCSError e) {
				readSystem.close();
				if (e.errorNumber == CFCSErrorCodes.CFCSIOError) throw new IOException(e.toString());
				throw e;
			} 
			CFCSDataSet sourceDS = readSystem.getDataSet(0);
			if(sourceDS.getData().getType() != CFCSData.LISTMODE) {
				readSystem.close();
				throw new IOException("Dataset in " + config.getInputFCSFileName() + " is not a list mode dataset!");
			}
			CFCSListModeData sourceData = (CFCSListModeData) sourceDS.getData();
			CFCSParameters sourceParameters = sourceDS.getParameters();
			CFCSKeywords sourceKeywords = sourceDS.getKeywords();
			
			// Create the target CFCSSystem
			CFCSSystem writeSystem = new CFCSSystem();
			writeSystem.create(config.getOutputFile().toURI().toURL().toString());
			CFCSDataSet targetDS = writeSystem.createDataSet(CFCSData.LISTMODE);
			CFCSListModeData targetData = (CFCSListModeData) targetDS.getData();
			CFCSParameters targetParameters = targetDS.getParameters();
			CFCSKeywords targetKeywords = targetDS.getKeywords();
			
			// This may be used to create the index parameter
			int maxPnB = 0;
			// Safe copy of original parameters from the input FCS file
			// Some FCS2.0 files are missing the $PnE, that is legal for FCS2.0) but not legal for FCS3.0
			for(int i = 0; i < sourceParameters.getCount(); i++) {
				CFCSParameter p = sourceParameters.getParameter(i);
				if(p.getFieldSize() > maxPnB) maxPnB = p.getFieldSize();
				try { p.getLogDecadesAndOffset(); } catch (Exception e) { p.setLogDecadesAndOffset("0,0"); }
				targetParameters.addParameter(p);
			}
			
			// Safe copy of original keyword value pairs
			for(int i = 0; i < sourceKeywords.getCount(); i++) {
				CFCSKeyword keyword = sourceKeywords.getKeyword(i);
				if(CFCSKeywords.canAdd(keyword)) targetKeywords.addKeyword(keyword);
			}
			fillOriginalityLog(targetKeywords);
			
			// Add the index parameter
			CFCSParameter p = new CFCSParameter();
			int PnR = sourceData.getCount() + config.getStartIndex() + 1; // What range do we need?
			PnR = roundUpToPowerOfTwo(PnR);
			if(Math.pow(2.0, (double)maxPnB) > PnR) p.setFieldSize(maxPnB); // Is the current max PnB sufficient?
			else if(Math.pow(2.0, 32.0) > PnR) p.setFieldSize(32); 
			else p.setFieldSize(64);
			p.setRange(PnR); p.setLogDecades(0); p.setOffset(0);
			String siName = config.getIndexParameterShortName();
			if(siName == null || siName.length() == 0) siName = "Index";
			p.setShortName(siName);
			String slName = config.getIndexParameterLongName();
			if(slName != null && slName.length() != 0) p.setFullName(slName);
			targetParameters.addParameter(p);
			
			// Number of parameters in the source FCS
			int parFCSCount = sourceDS.getParameters().getCount();
			int eventCount = sourceData.getCount();	
			
			double eventFCSValues[] = new double[parFCSCount];
			double eventTotalValues[] = new double[parFCSCount + 1];
			
			// Parse one event after another and add the index
			for(int evIdx = 0; evIdx < eventCount; evIdx++) {
				sourceData.getEvent(evIdx, eventFCSValues);
				System.arraycopy(eventFCSValues, 0, eventTotalValues, 0, parFCSCount);
				eventTotalValues[parFCSCount] = evIdx + config.getStartIndex();
				targetData.addEvent(eventTotalValues);
			}
			
			// Clean up, includes saving the output FCS file
			writeSystem.close();
			readSystem.close();
			
			IO.debug("Adding FCS parameters finished.");

		} catch (IOException e) {
			IO.error("IO Exception: " + e.getMessage());
		} catch (ConfigurationException e) {
			IO.error("Configuration Error: " + e.getMessage());
			IO.println("\n" + usage);
		} catch(CFCSError e) {
			IO.error("CFCS Exception - " + e.toString());
		} catch (Exception e) {
			IO.error("Exception: " + e.getMessage());
		} 
	}
	
	public static int roundUpToPowerOfTwo(int PnR) {
		int log2 = (int)(Math.log10(PnR) / Math.log10(2.0) + .5);
		int r = (int)Math.pow(2.0, log2);
		return r;
	}

	/**
	 * Fill in the ORIGINALITY, LAST_MODIFIER, and LAST_MODIFIED keywords. This is motivated by FCS3.1 that is
	 * introducing the $ORIGINALITY, $LAST_MODIFIER, and $LAST_MODIFIED keywords. We are using these the way
	 * they are proposed for FCS 3.1 just without the $ character since this is FCS 3.0. In FCS3.1 these keywords 
	 * are 
	 * <ul>
	 * <li>$ORIGINALITY/string/ $ORIGINALITY/Original/ $ORIGINALITY/NonDataModified/ $ORIGINALITY/DataModified/ </li>
	 * <li>$LAST_MODIFIER/string/ $LAST_MODIFIER/Jack Evil/ </li>
	 * <li>$LAST_MODIFIED/dd-mmm-yyyy hh:mm:ss[:tt]/ $LAST_MODIFIED/25-SEP-2008 15:22:10:47/ </li>
	 * </ul>
	 * 
	 * @param keywords CFCSKeywords keywords set to add the new keywords to.
	 */
	private void fillOriginalityLog(CFCSKeywords keywords) {
		// According to FCS3.1 but without the $ character since we are writing FCS 3.0 (for now)
		CFCSKeyword 
			kwORIGINALITY = new CFCSKeyword(), 
			kwLAST_MODIFIED = new CFCSKeyword(), 
			kwLAST_MODIFIER = new CFCSKeyword();

		kwORIGINALITY.setKeywordName("ORIGINALITY");
		kwORIGINALITY.setKeywordValue("Appended");
		kwORIGINALITY.setKeywordSource(CFCSDataSet.TEXT);
		keywords.addKeyword(kwORIGINALITY);
		
		kwLAST_MODIFIER.setKeywordName("LAST_MODIFIER");
		String username = System.getProperty("user.name");
		if((username == null) || (username.length() == 0)) username = "annonymous user";
		kwLAST_MODIFIER.setKeywordValue(username + " running " + version);
		kwLAST_MODIFIER.setKeywordSource(CFCSDataSet.TEXT);
		keywords.addKeyword(kwLAST_MODIFIER);
		
		kwLAST_MODIFIED.setKeywordName("LAST_MODIFIED");
		kwLAST_MODIFIED.setKeywordValue(new SimpleDateFormat("dd-MMM-yyyy HH:mm:ss").format(Calendar.getInstance().getTime()).toUpperCase());
		kwLAST_MODIFIED.setKeywordSource(CFCSDataSet.TEXT);
		keywords.addKeyword(kwLAST_MODIFIED);
		
		IO.debug("Added keyword " + kwORIGINALITY.getKeywordName() + " value: " + kwORIGINALITY.getKeywordValue());
		IO.debug("Added keyword " + kwLAST_MODIFIER.getKeywordName() + " value: " + kwLAST_MODIFIER.getKeywordValue());
		IO.debug("Added keyword " + kwLAST_MODIFIED.getKeywordName() + " value: " + kwLAST_MODIFIED.getKeywordValue());
	}

}
