# Supplementary material for: GenePattern flow cytometry suite
Source: Source Code Biol Med. 2013 Jul 3;8:14. doi: 10.1186/1751-0473-8-14 (PMC3717030; doi:10.1186/1751-0473-8-14)
Supplement: Additional file 3 — Source Codes of GenePattern Flow Cytometry Suite Modules.Please use any ZIP-compatible software to extract the ZIP archive file into a folder. There will be 35 folders after the extraction. The folder named lib contains the CFCS library that is required in order to compile the Java-based modules. In addition, the lib folder contains a ZIP compression tool that is being used by the FCMSinglePanelQC and PlateQAFCS modules to compress the results in case the server computer is a Windows-based machine. This tool is not required for Linux/Unix or Mac based servers. The additional 34 folders contain the source codes of each of the modules in the GenePattern Flow Cytometry Suite. [file 1751-0473-8-14-S3.zip › AdditionalFile3_GPFCMSuiteSourceCodes/AddFCSParameter/net/sf/flowcyt/gp/modules/addfcsparameters/AddFCSParameterApp.java]

/* ********************************************************************
 * Copyright (©) 2009 Josef Spidlen, Ph.D.
 * 
 * License
 * The software is distributed under the terms of the 
 * GNU Lesser General Public License (LGPL)
 * 
 * Disclaimer
 * This software and documentation come with no warranties of any kind.
 * This software is provided "as is" and any and any express or implied 
 * warranties, including, but not limited to, the implied warranties of
 * merchantability and fitness for a particular purpose are disclaimed.
 * In no event shall the  copyright holder be liable for any direct, 
 * indirect, incidental, special, exemplary, or consequential damages
 * (including but not limited to, procurement of substitute goods or 
 * services; loss of use, data or profits; or business interruption)
 * however caused and on any theory of liability, whether in contract,
 * strict liability, or tort arising in any way out of the use of this 
 * software.    
 *  
 * Acknowledgment
 * This work has been supported by Brinkman/Sekaly Genome Canada 
 * Technology Development Project High Throughput High-Dimensional 
 * Multi-parametric Analysis of the Immune System.
 * 
 * ******************************************************************** 
 */
package net.sf.flowcyt.gp.modules.addfcsparameters;

import java.io.FileReader;
import java.io.IOException;
import java.text.SimpleDateFormat;
import java.util.Calendar;
import javax.naming.ConfigurationException;
import org.flowcyt.cfcs.CFCSData;
import org.flowcyt.cfcs.CFCSDataSet;
import org.flowcyt.cfcs.CFCSError;
import org.flowcyt.cfcs.CFCSErrorCodes;
import org.flowcyt.cfcs.CFCSKeyword;
import org.flowcyt.cfcs.CFCSKeywords;
import org.flowcyt.cfcs.CFCSListModeData;
import org.flowcyt.cfcs.CFCSParameter;
import org.flowcyt.cfcs.CFCSParameters;
import org.flowcyt.cfcs.CFCSSystem;
import com.Ostermiller.util.CSVParser;

/**
 * Run the application to add parameters (and their values) to an FCS data file. The parameters and their
 * values come from an CSV file.
 * 
 * @author Josef Spidlen, Ph.D., BC Cancer Agency, jspidlen@bccrc.ca
 */	
public class AddFCSParameterApp {

	/**
	 * Parsed configuration from the command line
	 */
	private Config config;
	
	/**
	 * Version information
	 */
	public static final String version = "AddFCSParameter, version alpha 2009-07-24."; 

	/**
	 * Usage string
	 */
	public static final String usage = "Usage:\n" + 
	"java -jar addfcsparameter.jar <options> \n\n" + 
	"options:\n\n" +
	" -InputFCS:<file.fcs>  The input FCS file, required unless -Version or -Help is used.\n" +
	" -InputCSV:<file.csv>  The input CSV file, required unless -Version or -Help is used.\n" +
	" -OutputFCS:<file.fcs> The output FCS file name (optional)\n" + 
	" -Debug                Produces debug output.\n" + 
	" -Version              Output the version of the software and exit.\n" +
	" -Help                 Output the command line syntax and exit.\n"; 
	
	/**
	 * Run the application to add parameters (and their values) to an FCS data file. The parameters and their
	 * values come from an CSV file.
	 * 
	 * @param args The arguments are encoded in a text based array (from the command line) as follows:
	 * <ul>
	 * <li>-InputFCS:&lt;file.fcs&gt; The input FCS file, required unless -Version or -Help is used.</li>
	 * <li>-InputCSV:&lt;file.csv&gt; The input CSV file, required unless -Version or -Help is used.</li>
	 * <li>-OutputFCS:&lt;file.fcs&gt; The output FCS file name (optional)</li>
	 * <li>-Debug (optional) produce debug output</li>
	 * <li>-Version (optional) output the version of the software and exit</li>
	 * <li>-Help (optional) output the command line syntax and exit</li>
	 * </ul>
	 * Keywords are not case sensitive.
	 */	
	public static void main(String[] args) {
		AddFCSParameterApp app = new AddFCSParameterApp();
		app.run(args);
	}

	/**
	 * Run the application to add parameters (and their values) to an FCS data file. The parameters and their
	 * values come from an CSV file.
	 * 
	 * @param args The arguments are encoded in a text based array (from the command line) as follows:
	 * <ul>
	 * <li>-InputFCS:&lt;file.fcs&gt; The input FCS file, required unless -Version or -Help is used.</li>
	 * <li>-InputCSV:&lt;file.csv&gt; The input CSV file, required unless -Version or -Help is used.</li>
	 * <li>-OutputFCS:&lt;file.fcs&gt; The output FCS file name (optional)</li>
	 * <li>-Debug (optional) produce debug output</li>
	 * <li>-Version (optional) output the version of the software and exit</li>
	 * <li>-Help (optional) output the command line syntax and exit</li>
	 * </ul>
	 * Keywords are not case sensitive.
	 */	
	private void run(String[] args) {
		try {
			config = new Config(args);
			
			// Is it just a version or help request? If so, output it and exit.
			if(config.getVersionRequest()) { IO.println(version); return; } 
			else if(config.getHelpRequest()) { IO.println(usage); return; }
			
			IO.debug("Adding FCS parameters started.");
			
			// Create the source CFCSSystem
			CFCSSystem readSystem = new CFCSSystem();
			try { readSystem.open(config.getInputFCSFile().toURI().toURL()); }
			catch(CFCSError e) {
				readSystem.close();
				if (e.errorNumber == CFCSErrorCodes.CFCSIOError) throw new IOException(e.toString());
				throw e;
			} 
			CFCSDataSet sourceDS = readSystem.getDataSet(0);
			if(sourceDS.getData().getType() != CFCSData.LISTMODE) {
				readSystem.close();
				throw new IOException("Dataset in " + config.getInputFCSFileName() + " is not a list mode dataset!");
			}
			CFCSListModeData sourceData = (CFCSListModeData) sourceDS.getData();
			CFCSParameters sourceParameters = sourceDS.getParameters();
			CFCSKeywords sourceKeywords = sourceDS.getKeywords();
			
			// Create the target CFCSSystem
			CFCSSystem writeSystem = new CFCSSystem();
			writeSystem.create(config.getOutputFile().toURI().toURL().toString());
			CFCSDataSet targetDS = writeSystem.createDataSet(CFCSData.LISTMODE);
			CFCSListModeData targetData = (CFCSListModeData) targetDS.getData();
			CFCSParameters targetParameters = targetDS.getParameters();
			CFCSKeywords targetKeywords = targetDS.getKeywords();
			
			// These will be used to create the parameters from the CSV file
			int maxPnB = 0, maxPnR = 0;

			// Safe copy of original parameters from the input FCS file
			// Some FCS2.0 files are missing the $PnE, that is legal for FCS2.0) but not legal for FCS3.0
			for(int i = 0; i < sourceParameters.getCount(); i++) {
				CFCSParameter p = sourceParameters.getParameter(i);
				if(p.getFieldSize() > maxPnB) maxPnB = p.getFieldSize();
				if(p.getRange() > maxPnR) maxPnR = p.getRange();
				try { p.getLogDecadesAndOffset(); } catch (Exception e) { p.setLogDecadesAndOffset("0,0"); }
				targetParameters.addParameter(p);
			}
			
			// Safe copy of original keyword value pairs
			for(int i = 0; i < sourceKeywords.getCount(); i++) {
				CFCSKeyword keyword = sourceKeywords.getKeyword(i);
				if(CFCSKeywords.canAdd(keyword)) targetKeywords.addKeyword(keyword);
			}
			fillOriginalityLog(targetKeywords);
			targetKeywords.setFileKeyword(config.getInputCSVFile().getName());
			
			// Create the CSV Parser
			FileReader csvFileReader = new FileReader(config.getInputCSVFileName());
			CSVParser csvParser = new CSVParser(csvFileReader);
			csvParser.setCommentStart("#;!");
			csvParser.setEscapes("nrtf", "\n\r\t\f");
			
			// Parse the first line of the CSV file to create FCS parameters based on the CSV header
			String[] newParNames = csvParser.getLine();
			if (newParNames == null) throw new IOException("CSV file read failed.");
			for (String name : newParNames) {
				CFCSParameter p = new CFCSParameter();
				p.setFieldSize(maxPnB);	p.setRange(maxPnR);
				p.setLogDecades(0);	p.setOffset(0);
				String[] names = splitInTwoStrings(name, ':');

				if(names[0] == null || names[0].length() <= 0) throw new IOException("Parameter name missing in the CSV file.");
				p.setShortName(names[0]);
				if(names[1] != null && names[1].length() > 0) p.setFullName(names[1]);
				
				targetParameters.addParameter(p);
			}
			
			// Number of parameters in the source FCS
			int parFCSCount = sourceDS.getParameters().getCount();
			// Number of parameters in the source CSV
			int parCSVCount = newParNames.length;
			// Number of events
			int eventCount = sourceData.getCount();	
			
			double eventFCSValues[] = new double[parFCSCount];
			String eventCSVValuesS[];
			double eventCSVValuesD[];
			double eventTotalValues[] = new double[parFCSCount + parCSVCount];
			
			// Parse one event after another from both, the source data set and the CSV file and add the whole vector of values to the output FCS file
			for(int evIdx = 0; evIdx < eventCount; evIdx++) {
				sourceData.getEvent(evIdx, eventFCSValues);
				eventCSVValuesS = csvParser.getLine();
				if(eventCSVValuesS == null) throw new IOException("The number of events in the FCS file (" + eventCount + ") does not correspond to the number of data rows in the CSV file.");
				if(eventCSVValuesS.length != parCSVCount) throw new IOException("The number of values in the CSV file on line " + (evIdx + 2) + " (data row " + (evIdx + 1) + ") is incorrect.");
				eventCSVValuesD = convertValues(eventCSVValuesS);
				for(int j = 0; j < parFCSCount; j++) eventTotalValues[j] = eventFCSValues[j];
				for(int j = 0; j < parCSVCount; j++) eventTotalValues[parFCSCount + j] = eventCSVValuesD[j];
				targetData.addEvent(eventTotalValues);
			}
			
			eventCSVValuesS = csvParser.getLine();
			if(eventCSVValuesS != null && eventCSVValuesS.length > 0) IO.error("There seems to be additional values (data rows) in the CSV, ignoring these.");
			
			// Clean up, includes saving the output FCS file
			writeSystem.close();
			readSystem.close();
			csvParser.close();
			csvFileReader.close();
			
			IO.debug("Adding FCS parameters finished.");

		} catch (IOException e) {
			IO.error("IO Exception: " + e.getMessage());
		} catch (ConfigurationException e) {
			IO.error("Configuration Error: " + e.getMessage());
			IO.println("\n" + usage);
		} catch(CFCSError e) {
			IO.error("CFCS Exception - " + e.toString());
		} catch (Exception e) {
			IO.error("Exception: " + e.getMessage());
		} 
		
	}
	
	/**
	 * Converts an array of ASCII encoded numbers into a double array. Sets values to 0 if cannot be parsed.
	 * 
	 * @param stringValues ASCII encoded numbers
	 * @return the same values as doubles
	 */
	public static double[] convertValues(String[] stringValues) {
		double[] eventData = new double[stringValues.length];
		for(int i = 0; i < stringValues.length; i++) {
			try { eventData[i] = 
				Double.parseDouble(stringValues[i]); 
			} catch (NumberFormatException e) {
				eventData[i] = 0;
				IO.error("Failed to parse parameter value: " + stringValues[i] + "; setting to 0.");
			}
		}
		return eventData;
	}

	/**
	 * Splits the string s by the first occurrence of character c as long as the character is not the first 
	 * or last character in the string s. This is slightly different than the String.split method.
	 * 
	 * @param s String to split
	 * @param c Character to separate Strings
	 * 
	 * @return The split string as String[2] array; First part is at index [0], second at [1]. The second may
	 * be null if split fails (i.e, character c is not found or is first or last character in the string s)
	 */
	public static String[] splitInTwoStrings(String s, char c) {
		String[] ret = new String[2];
		
		int split = s.indexOf(c);
		if(split > 0 && split < s.length()) {
			ret[0] = s.substring(0, split);
			ret[1] = s.substring(split+1);
		} else {
			ret[0] = s;
			ret[1] = null;
		}
		
		return ret;
	}
	
	/**
	 * Fill in the ORIGINALITY, LAST_MODIFIER, and LAST_MODIFIED keywords. This is motivated by FCS3.1 that is
	 * introducing the $ORIGINALITY, $LAST_MODIFIER, and $LAST_MODIFIED keywords. We are using these the way
	 * they are proposed for FCS 3.1 just without the $ character since this is FCS 3.0. In FCS3.1 these keywords 
	 * are 
	 * <ul>
	 * <li>$ORIGINALITY/string/ $ORIGINALITY/Original/ $ORIGINALITY/NonDataModified/ $ORIGINALITY/DataModified/ </li>
	 * <li>$LAST_MODIFIER/string/ $LAST_MODIFIER/Jack Evil/ </li>
	 * <li>$LAST_MODIFIED/dd-mmm-yyyy hh:mm:ss[:tt]/ $LAST_MODIFIED/25-SEP-2008 15:22:10:47/ </li>
	 * </ul>
	 * 
	 * @param keywords CFCSKeywords keywords set to add the new keywords to.
	 */
	private void fillOriginalityLog(CFCSKeywords keywords) {
		// As proposed for FCS3.1 just without the $ character since this is FCS3.0
		CFCSKeyword 
			kwORIGINALITY = new CFCSKeyword(), 
			kwLAST_MODIFIED = new CFCSKeyword(), 
			kwLAST_MODIFIER = new CFCSKeyword();

		kwORIGINALITY.setKeywordName("ORIGINALITY");
		kwORIGINALITY.setKeywordValue("DataModified");
		kwORIGINALITY.setKeywordSource(CFCSDataSet.TEXT);
		keywords.addKeyword(kwORIGINALITY);
		
		kwLAST_MODIFIER.setKeywordName("LAST_MODIFIER");
		String username = System.getProperty("user.name");
		if((username == null) || (username.length() == 0)) username = "annonymous user";
		kwLAST_MODIFIER.setKeywordValue(username + " running " + version);
		kwLAST_MODIFIER.setKeywordSource(CFCSDataSet.TEXT);
		keywords.addKeyword(kwLAST_MODIFIER);
		
		kwLAST_MODIFIED.setKeywordName("LAST_MODIFIED");
		kwLAST_MODIFIED.setKeywordValue(new SimpleDateFormat("dd-MMM-yyyy HH:mm:ss").format(Calendar.getInstance().getTime()).toUpperCase());
		kwLAST_MODIFIED.setKeywordSource(CFCSDataSet.TEXT);
		keywords.addKeyword(kwLAST_MODIFIED);
		
		IO.debug("Added keyword " + kwORIGINALITY.getKeywordName() + " value: " + kwORIGINALITY.getKeywordValue());
		IO.debug("Added keyword " + kwLAST_MODIFIER.getKeywordName() + " value: " + kwLAST_MODIFIER.getKeywordValue());
		IO.debug("Added keyword " + kwLAST_MODIFIED.getKeywordName() + " value: " + kwLAST_MODIFIED.getKeywordValue());
	}

}
