# Supplementary material for: GenePattern flow cytometry suite
Source: Source Code Biol Med. 2013 Jul 3;8:14. doi: 10.1186/1751-0473-8-14 (PMC3717030; doi:10.1186/1751-0473-8-14)
Supplement: Additional file 3 — Source Codes of GenePattern Flow Cytometry Suite Modules.Please use any ZIP-compatible software to extract the ZIP archive file into a folder. There will be 35 folders after the extraction. The folder named lib contains the CFCS library that is required in order to compile the Java-based modules. In addition, the lib folder contains a ZIP compression tool that is being used by the FCMSinglePanelQC and PlateQAFCS modules to compress the results in case the server computer is a Windows-based machine. This tool is not required for Linux/Unix or Mac based servers. The additional 34 folders contain the source codes of each of the modules in the GenePattern Flow Cytometry Suite. [file 1751-0473-8-14-S3.zip › AdditionalFile3_GPFCMSuiteSourceCodes/AddFCSParameter/net/sf/flowcyt/gp/modules/addfcsparameters/Config.java]

/* ********************************************************************
 * Copyright (©) 2009 Josef Spidlen, Ph.D.
 * 
 * License
 * The software is distributed under the terms of the 
 * GNU Lesser General Public License (LGPL)
 * 
 * Disclaimer
 * This software and documentation come with no warranties of any kind.
 * This software is provided "as is" and any and any express or implied 
 * warranties, including, but not limited to, the implied warranties of
 * merchantability and fitness for a particular purpose are disclaimed.
 * In no event shall the  copyright holder be liable for any direct, 
 * indirect, incidental, special, exemplary, or consequential damages
 * (including but not limited to, procurement of substitute goods or 
 * services; loss of use, data or profits; or business interruption)
 * however caused and on any theory of liability, whether in contract,
 * strict liability, or tort arising in any way out of the use of this 
 * software.    
 *  
 * Acknowledgment
 * This work has been supported by Brinkman/Sekaly Genome Canada 
 * Technology Development Project High Throughput High-Dimensional 
 * Multi-parametric Analysis of the Immune System.
 * 
 * ******************************************************************** 
 */

package net.sf.flowcyt.gp.modules.addfcsparameters;

import java.io.File;
import javax.naming.ConfigurationException;

/**
 * Configuration parsed from the command line. Also does the parsing of the command line.
 * 
 * @author Josef Spidlen, Ph.D., BC Cancer Agency, jspidlen@bccrc.ca
 */

public class Config {
	
	/**
	 * Input FCS file name
	 */
	private String inputFCSFileName = "";
	
	/**
	 * Input CSV file name
	 */
	private String inputCSVFileName = "";
	
	/**
	 * Output file name
	 */
	private String outputFileName = "";
	
	/**
	 * Is this just a version request?
	 */
	private Boolean versionRequest = false;
	
	/**
	 * Is this just a help/usage request?
	 */
	private Boolean helpRequest = false;
	
	/**
	 * Constructor; creates the Config object based on (command line) arguments passed as an array of strings.
	 * These are as follows:
	 * <ul>
	 * <li>-InputFCS:&lt;file.fcs&gt; The input FCS file, required unless -Version or -Help is used.</li>
	 * <li>-InputCSV:&lt;file.csv&gt; The input CSV file, required unless -Version or -Help is used.</li>
	 * <li>-OutputFCS:&lt;file.fcs&gt; The output FCS file name (optional)</li>
	 * <li>-Debug (optional) produce debug output</li>
	 * <li>-Version (optional) output the version of the software and exit</li>
	 * <li>-Help (optional) output the command line syntax and exit</li>
	 * </ul>
	 * Keywords are not case sensitive.
	 * @throws ConfigurationException if configuration is not valid.
	 */
	public Config(String[] args) throws ConfigurationException {
		for(String arg : args) {
			String prefAndValue[] = arg.split(":", 2);
			if(prefAndValue != null && prefAndValue.length >= 1 && prefAndValue[0] != null) {
				CommandlineSwitch sw = commandlineSwitchFromString(prefAndValue[0]);
				switch(sw) {
				case InputFCSFile: setInputFCSFileName(prefAndValue[1]); break;
				case InputCSVFile: setInputCSVFileName(prefAndValue[1]); break;
				case OutputFile: setOutputFileName(prefAndValue[1]); break;
				case Debug: IO.setDebug(true); break;
				case Version: setVersionRequest(true); break;
				case Help: setHelpRequest(true); break;
				default: IO.debug("Unknown command line switch (" + prefAndValue[0] + ")."); break;
				}
			}
		}

		if(	(outputFileName == null || outputFileName.length() == 0) 
			&& 
			inputFCSFileName != null &&  inputFCSFileName.length() > 0 && 
			inputCSVFileName != null &&  inputCSVFileName.length() > 0) {
			
			String csvName = (new File(inputCSVFileName)).getName();
			int lastDotPosFCS = inputFCSFileName.lastIndexOf('.');
			int lastDotPosCSV = csvName.lastIndexOf('.');
			if(lastDotPosCSV > 0) csvName = csvName.substring(0, lastDotPosCSV);
			if(lastDotPosFCS > 0) outputFileName = inputFCSFileName.substring(0, lastDotPosFCS) + "_with_" + csvName + ".fcs";
			else outputFileName = inputFCSFileName + "_with_" + csvName + ".fcs";
		}
		
		IO.debug("Commandline arguments parsed.");
		validate();
	}
	
	/**
	 * Validate the configuration, also sets output file name if not specified.
	 * 
	 * @throws ConfigurationException if the configuration is not correct.
	 */
	private void validate() throws ConfigurationException {
		IO.debug("Argument validation:");
		if(getHelpRequest() || this.getVersionRequest()) {
			IO.debug("No need for validation; no conversion will be done, just printing some information...");
			return;
		}
		if(inputFCSFileName == null || inputFCSFileName.length() == 0) throw new ConfigurationException("Missing input FCS file name.");
		IO.debug("-Input FCS file name: " + inputFCSFileName);
		if(inputCSVFileName == null || inputCSVFileName.length() == 0) throw new ConfigurationException("Missing input CSV file name.");
		IO.debug("-Input SCV file name: " + inputCSVFileName);
		if(outputFileName == null || outputFileName.length() == 0) throw new ConfigurationException("Missing output file name base.");
		IO.debug("-Output file name: " + outputFileName);
		IO.debug("Argument validation completed sucessfully.");
	}
	
	/**
	 * Helper method, convert string-encoded command line switch to a CommandlineSwitch enum value.
	 * 
	 * @param command string-encoded command line switch
	 * @return command line switch as a CommandlineSwitch enum value
	 */
	private static CommandlineSwitch commandlineSwitchFromString(String command) {
		CommandlineSwitch ret = CommandlineSwitch.Unknown;
		if(command == null) return ret;
		if(command.equalsIgnoreCase("-InputFCS")) ret = CommandlineSwitch.InputFCSFile;
		else if(command.equalsIgnoreCase("-InputCSV")) ret = CommandlineSwitch.InputCSVFile;
		else if(command.equalsIgnoreCase("-OutputFCS")) ret = CommandlineSwitch.OutputFile;
		else if(command.equalsIgnoreCase("-Debug")) ret = CommandlineSwitch.Debug;
		else if(command.equalsIgnoreCase("-Version")) ret = CommandlineSwitch.Version;
		else if(command.equalsIgnoreCase("-Help")) ret = CommandlineSwitch.Help;
		return ret;
	}
	
	/**
	 * Command line switches
	 */
	public enum CommandlineSwitch {
	    InputFCSFile, InputCSVFile, OutputFile, Debug, Version, Help, Unknown;
	}
	
	/**
	 * Getter for the inputFileName.
	 * 
	 * @return inputFileName
	 */
	public String getInputFCSFileName() {
		return inputFCSFileName;
	}
	
	/**
	 * Getter for the inputFCSFile.
	 * 
	 * @return input FCS File
	 */
	public File getInputFCSFile() {
		return new File(getInputFCSFileName());
	}

	/**
	 * Setter for the inputFCSFileName.
	 * 
	 * @param inputFCSFileName to be set.
	 */
	private void setInputFCSFileName(String inputFCSFileName) {
		if(inputFCSFileName != null) this.inputFCSFileName = inputFCSFileName;
	}

	/**
	 * Getter for the inputCSVName.
	 * 
	 * @return inputCSVName
	 */
	public String getInputCSVFileName() {
		return inputCSVFileName;
	}
	
	/**
	 * Getter for the input CSV File.
	 * 
	 * @return input CSV File
	 */
	public File getInputCSVFile() {
		return new File(getInputCSVFileName());
	}

	/**
	 * Setter for the inputCSVFileName.
	 * 
	 * @param inputCSVFileName to be set.
	 */
	private void setInputCSVFileName(String inputCSVFileName) {
		if(inputCSVFileName != null) this.inputCSVFileName = inputCSVFileName;
	}
	
	/**
	 * Getter for the outputFileNameBase.
	 * 
	 * @return outputFileNameBase
	 */
	public String getOutputFileName() {
		return outputFileName;
	}
	
	/**
	 * Getter for the output File.
	 * 
	 * @return output File
	 */
	public File getOutputFile() {
		return new File(getOutputFileName());
	}

	/**
	 * Setter for the outputFileNameBase.
	 * 
	 * @param outputFileNameBase to be set.
	 */
	private void setOutputFileName(String outputFileNameBase) {
		if(outputFileNameBase != null) this.outputFileName = outputFileNameBase;
	}

	/**
	 * Is this just a version request?
	 * 
	 * @return versionRequest
	 */
	public Boolean getVersionRequest() {
		return versionRequest;
	}

	/**
	 * Setter for the versionRequest
	 * 
	 * @param versionRequest to be set
	 */
	private void setVersionRequest(Boolean versionRequest) {
		this.versionRequest = versionRequest;
	}

	/**
	 * Is this just a help request?
	 * 
	 * @return helpRequest
	 */
	public Boolean getHelpRequest() {
		return helpRequest;
	}

	/**
	 * Setter for the helpRequest
	 * 
	 * @param helpRequest to be set
	 */
	private void setHelpRequest(Boolean helpRequest) {
		this.helpRequest = helpRequest;
	}
}
