# Supplementary material for: GenePattern flow cytometry suite
Source: Source Code Biol Med. 2013 Jul 3;8:14. doi: 10.1186/1751-0473-8-14 (PMC3717030; doi:10.1186/1751-0473-8-14)
Supplement: Additional file 3 — Source Codes of GenePattern Flow Cytometry Suite Modules.Please use any ZIP-compatible software to extract the ZIP archive file into a folder. There will be 35 folders after the extraction. The folder named lib contains the CFCS library that is required in order to compile the Java-based modules. In addition, the lib folder contains a ZIP compression tool that is being used by the FCMSinglePanelQC and PlateQAFCS modules to compress the results in case the server computer is a Windows-based machine. This tool is not required for Linux/Unix or Mac based servers. The additional 34 folders contain the source codes of each of the modules in the GenePattern Flow Cytometry Suite. [file 1751-0473-8-14-S3.zip › AdditionalFile3_GPFCMSuiteSourceCodes/AddNoiseToFCS/net/sf/flowcyt/gp/modules/addnoise/Config.java]

/* ********************************************************************
 * Copyright (©) 2010 Josef Spidlen, Ph.D.
 * 
 * License
 * The software is distributed under the terms of the 
 * GNU Lesser General Public License (LGPL)
 * 
 * Disclaimer
 * This software and documentation come with no warranties of any kind.
 * This software is provided "as is" and any and any express or implied 
 * warranties, including, but not limited to, the implied warranties of
 * merchantability and fitness for a particular purpose are disclaimed.
 * In no event shall the  copyright holder be liable for any direct, 
 * indirect, incidental, special, exemplary, or consequential damages
 * (including but not limited to, procurement of substitute goods or 
 * services; loss of use, data or profits; or business interruption)
 * however caused and on any theory of liability, whether in contract,
 * strict liability, or tort arising in any way out of the use of this 
 * software.    
 *  
 * Acknowledgment
 * This work has been supported by Brinkman/Sekaly Genome Canada 
 * Technology Development Project High Throughput High-Dimensional 
 * Multi-parametric Analysis of the Immune System.
 * 
 * ******************************************************************** 
 */

package net.sf.flowcyt.gp.modules.addnoise;

import java.io.File;
import java.io.IOException;
import java.util.ArrayList;
import java.util.List;
import javax.naming.ConfigurationException;
import org.flowcyt.cfcs.CFCSError;
import org.flowcyt.cfcs.CFCSParameter;
import org.flowcyt.cfcs.CFCSParameters;


/**
 * Configuration parsed from the command line. Also does the parsing of the command line.
 * 
 * @author Josef Spidlen, Ph.D., BC Cancer Agency, jspidlen@bccrc.ca
 */

public class Config {
	
	/**
	 * Input file name
	 */
	private String inputFileName = "";
	
	/**
	 * Output file name
	 */
	private String outputFileName = "";
	
	/**
	 * What parameters to add noise to, an array of parameter short names (values of $PnN keyword)
	 */
	private String[] addNoise2ParametersNames = null;
	
	/**
	 * What parameters to add noise to, an array of parameter indexes in the source data set.
	 */
	private int[] addNoise2ParametersIndexes = null;
	
	/**
	 * Is the user specifying the parameters by their indexes (true) or by their short names ($PnN values)?
	 */
	private Boolean parametersByIndex = true;
	
	/**
	 * Is this just a version request?
	 */
	private Boolean versionRequest = false;
	
	/**
	 * Is this just a help/usage request?
	 */
	private Boolean helpRequest = false;
	
	/**
	 * Is the noise supposed to be uniform?
	 */
	private Boolean uniformNoise = false;
	
	/**
	 * Remove saturated events?
	 */
	private Boolean removeSaturated = false;
	
	/**
	 * Noise level; default: 0.5%
	 */
	private Double noiseLevel = 0.005;
	
	/**
	 * Seed for the random generator.
	 */
	private long seed = System.currentTimeMillis();
	
	/**
	 * Constructor; creates the Config object based on (command line) arguments passed as an array of strings.
	 * These are as follows:
	 * <ul>
	 * <li>-InputFile:&lt;file.fcs&gt; the input FCS file, required unless -Version or -Help is used</li>
	 * <li>-Parameters:&lt;list&gt; list of parameters to add noise to, e.g, "1-3,5,7" or "FSC-H,FL1-H,FL2-A" (optional, default all but Time)</li>
	 * <li>-OutputFile:&lt;file.fcs&gt; output data file name (optional)</li>
	 * <li>-NoiseLevel:&lt;float&gt; noise level in % (optional, default 0.5%) </li>
	 * <li>-Uniform force uniform noise (optional, default is "Proportional" noise, i.e., higher values get more noise than lower values </li>
	 * <li>-RemoveSaturated remove saturated events (optional, default is keep all events)</li>
	 * <li>-Seed:&lt;integer&gt; seed for the random generator (optional)</li>
	 * <li>-Debug (optional) produce debug output</li>
	 * <li>-Version (optional) output the version of the software and exit</li>
	 * <li>-Help (optional) output the command line syntax and exit</li>
	 * </ul>
	 * Keywords are not case sensitive.
	 * @throws ConfigurationException if configuration is not valid.
	 * @throws IOException if the input file cannot be found, opened or parsed.
	 */
	public Config(String[] args) throws ConfigurationException, IOException {
		for(String arg : args) {
			String prefAndValue[] = arg.split(":", 2);
			if(prefAndValue != null && prefAndValue.length >= 1 && prefAndValue[0] != null) {
				CommandlineSwitch sw = commandlineSwitchFromString(prefAndValue[0]);
				switch(sw) {
				case InputFile: setInputFileName(prefAndValue[1]); break;
				case OutputFile: setOutputFileName(prefAndValue[1]); break;
				case Parameters: setNoiseParameters(prefAndValue[1]); break;
				case Uniform: setUniformNoise(true); break;
				case RemoveSaturated: setRemoveSaturated(true); break;
				case NoiseLevel: setNoiseLevel(prefAndValue[1]); break;
				case Seed: setSeed(prefAndValue[1]); break;
				case Debug: IO.setDebug(true); break;
				case Version: setVersionRequest(true); break;
				case Help: setHelpRequest(true); break;
				default: IO.debug("Unknown command line switch (" + prefAndValue[0] + ")."); break;
				}
			}
		}

		if((outputFileName == null || outputFileName.length() == 0) && (inputFileName != null) &&  inputFileName.length() > 0) {
			int lastDotPos = inputFileName.lastIndexOf('.');
			if(lastDotPos != -1) outputFileName = inputFileName.substring(0, lastDotPos) + ".with_noise.fcs";
			else outputFileName = inputFileName + ".with_noise.fcs";
		}
		
		IO.debug("Commandline arguments parsed.");
		validate();
	}
	
	/**
	 * Parse the string from the command line and set the parameters based on that. The list of 
	 * parameters can either be index based, e.g, "1-3,5,7" or name-based, e.g., "FSC-H,FL1-H,FL2-A".
	 * Index based list allows for intervals, names-based list does not.
	 * 
	 * @param parametersStr list of parameters to extract from the source dataset
	 */
	private void setNoiseParameters(String parametersStr) {
		
		if((parametersStr != null) && (parametersStr.length() > 0)) {
			
			if((parametersStr.charAt(0) >= '0') && (parametersStr.charAt(0) <= '9')) {
				// The user used parameter indexes rather than names, e.g., 1-3,6,7
				parametersByIndex = true; 
				
				List<Integer> a = new ArrayList<Integer>();
				String[] items = parametersStr.split(",");
				for(String item : items) {
					String[] values = item.split("-");
					switch(values.length) {
					case 1:
						// Just one number
						try {
							values[0] = values[0].trim();
							int n = Integer.parseInt(values[0]);
							if(n > 0 && !a.contains(n)) a.add(n);
							else IO.debug("Found duplicate or invalide parameter number (" + values[0] + ").");
						} catch (NumberFormatException e) { 
							IO.error("Could not parse the parameter number from \"" + values[0] + "\".");
						}
						break;
					case 2:
						// Interval of two numbers, x-y, e.g., 12-15
						try {
							values[0] = values[0].trim();
							values[1] = values[1].trim();
							int n1 = Integer.parseInt(values[0]);
							int n2 = Integer.parseInt(values[1]);
							if(n1 > 0 && n2 > 0 && n1 < n2) {
								for(int n = n1; n <= n2; n++) 
									if(!a.contains(n)) a.add(n); 
									else IO.debug("Found duplicate parameter number (" + n + ").");
							} else {
								IO.debug("Found duplicate or invalide parameter numbers (" + item + ").");
							}
							//if(!a.contains(n)) a.add(n);
						} catch (NumberFormatException e) { 
							IO.error("Could not parse the parameter numbers from \"" + item + "\".");
						}
						break;
					default:
						// Wrong syntax
						IO.error("Could not parse the parameter numbers from \"" + item + "\"; wrong syntax.");
						break;
					}
				}
				java.util.Collections.sort(a);
				addNoise2ParametersIndexes = new int[a.size()];
				for(int index = 0; index < a.size(); index++) addNoise2ParametersIndexes[index] = a.get(index);
				
			} else {
				// The user used parameter names rather than indexes, e.g., FSC-H, SSC-A, FL1-A, FL2-H (no intervals allowed)
				parametersByIndex = false;
				
				List<String> a = new ArrayList<String>();
				String[] items = parametersStr.split(",");
				for(String item : items) {
					if(a.contains(item)) IO.debug("Found duplicate parameter name (" + item + ").");
					else a.add(item);
				}

				addNoise2ParametersNames = new String[a.size()];
				for(int index = 0; index < a.size(); index++) addNoise2ParametersNames[index] = a.get(index);
				
			}
			
		} else {
			IO.error("Wrong syntax, did not found the list of parameters to extract.");
		}
		
	}

	/**
	 * Validate the configuration, also sets output file name if not specified.
	 * 
	 * @throws ConfigurationException if the configuration is not correct.
	 */
	private void validate() throws ConfigurationException {
		IO.debug("Argument validation:");
		if(getHelpRequest() || this.getVersionRequest()) {
			IO.debug("No need for validation; no conversion will be done, just printing some information...");
			return;
		}
		if(inputFileName == null || inputFileName.length() == 0) throw new ConfigurationException("Missing input file name.");
		IO.debug("-Input file name: " + inputFileName);
		if(outputFileName == null || outputFileName.length() == 0) throw new ConfigurationException("Missing output file name base.");
		IO.debug("-Output file name: " + outputFileName);
		
		if(parametersByIndex) {
			if(addNoise2ParametersIndexes == null || addNoise2ParametersIndexes.length == 0) IO.debug("-Parameters to add noise to: ALL but Time");
			else IO.debug("Parameter indexes to add noise to: ", addNoise2ParametersIndexes);
		} else {
			if(addNoise2ParametersNames == null || addNoise2ParametersNames.length == 0) IO.debug("-Parameters to add noise to: ALL but Time");
			else {
				IO.debug("-Parameters to add noise to: "); 
				IO.debug(addNoise2ParametersNames);
			}
		}
		
		IO.debug("-Noise level: " + (noiseLevel * 100) + "%.");
		if(getUniformNoise()) {
			IO.debug("-Uniform noise level (independent on the actual event value).");
		} else {
			IO.debug("-Proportional noise level (higher values get more noise than lower values).");
		}
		if(getRemoveSaturated()) {
			IO.debug("-Removing saturated events.");
		} else {
			IO.debug("-Keeping saturated events.");
		}
		
		IO.debug("Argument validation completed sucessfully.");
	}
	
	/**
	 * Helper method, convert string-encoded command line switch to a CommandlineSwitch enum value.
	 * 
	 * @param command string-encoded command line switch
	 * @return command line switch as a CommandlineSwitch enum value
	 */
	private static CommandlineSwitch commandlineSwitchFromString(String command) {
		CommandlineSwitch ret = CommandlineSwitch.Unknown;
		if(command == null) return ret;
		if(command.equalsIgnoreCase("-InputFile")) ret = CommandlineSwitch.InputFile;
		else if(command.equalsIgnoreCase("-OutputFile")) ret = CommandlineSwitch.OutputFile;
		else if(command.equalsIgnoreCase("-Parameters")) ret = CommandlineSwitch.Parameters;
		else if(command.equalsIgnoreCase("-Uniform")) ret = CommandlineSwitch.Uniform;
		else if(command.equalsIgnoreCase("-RemoveSaturated")) ret = CommandlineSwitch.RemoveSaturated;
		else if(command.equalsIgnoreCase("-NoiseLevel")) ret = CommandlineSwitch.NoiseLevel;
		else if(command.equalsIgnoreCase("-Debug")) ret = CommandlineSwitch.Debug;
		else if(command.equalsIgnoreCase("-Version")) ret = CommandlineSwitch.Version;
		else if(command.equalsIgnoreCase("-Help")) ret = CommandlineSwitch.Help;
		else if(command.equalsIgnoreCase("-Seed")) ret = CommandlineSwitch.Seed;
		return ret;
	}
	
	/**
	 * Command line switches
	 */
	public enum CommandlineSwitch {
	    InputFile, OutputFile, Parameters, Debug, Version, Help, Unknown, Uniform, RemoveSaturated, NoiseLevel, Seed;
	}
	
	/**
	 * Getter for the inputFileName.
	 * 
	 * @return inputFileName
	 */
	public String getInputFileName() {
		return inputFileName;
	}
	
	/**
	 * Getter for the inputFile.
	 * 
	 * @return input File
	 */
	public File getInputFile() {
		return new File(getInputFileName());
	}

	/**
	 * Setter for the inputFileName.
	 * 
	 * @param inputFileName to be set.
	 */
	private void setInputFileName(String inputFileName) {
		if(inputFileName != null) this.inputFileName = inputFileName;
	}

	/**
	 * Getter for the outputFileNameBase.
	 * 
	 * @return outputFileNameBase
	 */
	public String getOutputFileName() {
		return outputFileName;
	}

	/**
	 * Setter for the outputFileNameBase.
	 * 
	 * @param outputFileNameBase to be set.
	 */
	private void setOutputFileName(String outputFileNameBase) {
		if(outputFileNameBase != null) this.outputFileName = outputFileNameBase;
	}

	/**
	 * Is this just a version request?
	 * 
	 * @return versionRequest
	 */
	public Boolean getVersionRequest() {
		return versionRequest;
	}

	/**
	 * Setter for the versionRequest
	 * 
	 * @param versionRequest to be set
	 */
	private void setVersionRequest(Boolean versionRequest) {
		this.versionRequest = versionRequest;
	}

	/**
	 * Is this just a help request?
	 * 
	 * @return helpRequest
	 */
	public Boolean getHelpRequest() {
		return helpRequest;
	}

	/**
	 * Setter for the helpRequest
	 * 
	 * @param helpRequest to be set
	 */
	private void setHelpRequest(Boolean helpRequest) {
		this.helpRequest = helpRequest;
	}

	
	/**
	 * Is the noise supposed to be uniform?
	 * 
	 * @return uniformNoise
	 */
	public Boolean getUniformNoise() {
		return uniformNoise;
	}

	/**
	 * Setter for the uniformNoise
	 * 
	 * @param uniformNoise to be set
	 */
	private void setUniformNoise(Boolean uniformNoise) {
		this.uniformNoise = uniformNoise;
	}

	/**
	 * Remove saturated events?
	 * 
	 * @return removeSaturated
	 */
	public Boolean getRemoveSaturated() {
		return removeSaturated;
	}

	/**
	 * Setter for the removeSaturated
	 * 
	 * @param removeSaturated to be set
	 */
	private void setRemoveSaturated(Boolean removeSaturated) {
		this.removeSaturated = removeSaturated;
	}

	/**
	 * Get noise level
	 * 
	 * @return noiseLevel
	 */
	public Double getNoiseLevel() {
		return noiseLevel;
	}

	/**
	 * Setter for the noiseLevel
	 * 
	 * @param noiseLevel to be set
	 */
	private void setNoiseLevel(Double noiseLevel) {
		this.noiseLevel = noiseLevel;
	}

	/**
	 * Setter for the noiseLevel
	 * 
	 * @param noiseLevel to be set
	 */
	private void setNoiseLevel(String noiseLevel) {
		try {
			double d = Double.parseDouble(noiseLevel) / 100;
			setNoiseLevel(d);
		} catch (Exception e) {
			IO.error("Cannot parse \"" + noiseLevel + "\" as noise level, will use the default (" + (float)(getNoiseLevel()*100) + "%) instead; exception was: " + e.getMessage());
		}
	}

	
	/**
	 * Adjust (correct) the list of parameters required to add noise to based on parameters that are
	 * actually present in the source dataset. Originally, a list of parameters to extract is created based
	 * on user's request (commandline argument). Either the extractParametersNames or the extractParametersIndexes
	 * list is created. This method takes the list and only keeps parameters that are actually present in the
	 * source parameter list. Also, both extractParametersNames and extractParametersIndexes are filled in.
	 * 
	 * @param sourceDataParameters What are the parameters present in the source data set.
	 */
	public void adjustParameters(CFCSParameters sourceDataParameters) {
		List<Integer> idxList = new ArrayList<Integer>();
		List<String> nameList = new ArrayList<String>();
		
		if(parametersByIndex) {
			
			if(addNoise2ParametersIndexes == null) {
				useAllParameters(sourceDataParameters);
				return;
			} 
			
			for(int i = 0; i < addNoise2ParametersIndexes.length; i++) {
				try {
					CFCSParameter p = sourceDataParameters.getParameter(addNoise2ParametersIndexes[i]-1);
					idxList.add(addNoise2ParametersIndexes[i]);
					nameList.add(p.getShortName());
				} catch (CFCSError e) {
					IO.error("Warning, parameter no. " + addNoise2ParametersIndexes[i] + " not found in the source dataset.");
				}
			}
			
		} else {
			
			assert(addNoise2ParametersNames != null);
			for(int i = 0; i < addNoise2ParametersNames.length; i++) {
				try {
					int parameterIndex = Config.findParameterIndex(addNoise2ParametersNames[i], sourceDataParameters);
					CFCSParameter p = sourceDataParameters.getParameter(parameterIndex-1);
					idxList.add(parameterIndex);
					nameList.add(p.getShortName());
				} catch (CFCSError e) {
					IO.error("Warning, parameter " + addNoise2ParametersNames[i] + " not found in the source dataset.");
				}
			}
		}
		
		addNoise2ParametersNames = new String[idxList.size()];
		addNoise2ParametersIndexes = new int[idxList.size()];
		
		for(int index = 0; index < idxList.size(); index++) {
			addNoise2ParametersNames[index] = nameList.get(index);
			addNoise2ParametersIndexes[index] = idxList.get(index);
		}
		
		
	}

	private void useAllParameters(CFCSParameters sourceDataParameters) {
		int n = sourceDataParameters.getCount();
		addNoise2ParametersNames = new String[n];
		addNoise2ParametersIndexes = new int[n];
		for(int i = 0; i < n; i++) {
			if(sourceDataParameters.getParameter(i).getShortName().compareToIgnoreCase("Time") == 0) {
				addNoise2ParametersIndexes[i] = n+1; // does not exist
				addNoise2ParametersNames[i] = "";
			} else {
				addNoise2ParametersIndexes[i] = i+1;
				addNoise2ParametersNames[i] = sourceDataParameters.getParameter(i).getShortName();
			}
		}
	}

	/**
	 * Finds the index of a specified parameter in a specified parameter list. The parameter is specified by its name and
	 * parameter "list" is implemented as CFCSParameters. The returned index is 1-based (the first parameter has index 1).
	 * This is not how parameters are indexed in CFCS but it is more user friendly.
	 * 
	 * @param parameterName parameter name to search for
	 * @param sourceDataParameters parameter list to search in
	 * @return the index of the parameter (first parameter is 1) or -1 if parameter cannot be found
	 */
	public static int findParameterIndex(String parameterName, CFCSParameters sourceDataParameters) {
		for(int i = 0; i < sourceDataParameters.getCount(); i++) {
			CFCSParameter p = sourceDataParameters.getParameter(i);
			if(p.getShortName().compareTo(parameterName) == 0) return i+1;
		}
		IO.error("??? Parameter " + parameterName + " not found in source parameters.");
		return -1;
	}

	/**
	 * Getter for extractParametersNames
	 * 
	 * @return extractParametersNames
	 */
	public String[] getNoiseParametersNames() {
		return addNoise2ParametersNames;
	}

	/**
	 * Getter for extractParametersIndexes
	 * @return extractParametersIndexes
	 */
	public int[] getNoiseParametersIndexes() {
		return addNoise2ParametersIndexes;
	}

	/**
	 * Getter for seed
	 * @return seed
	 */
	public long getSeed() {
		return seed;
	}

	/**
	 * Setter for the seed
	 * 
	 * @param seed to be set
	 */
	private void setSeed(long seed) {
		this.seed = seed;
	}
	
	/**
	 * Setter for the seed
	 * 
	 * @param seed to be set
	 */
	private void setSeed(String string) {
		try {
			Long l = Long.parseLong(string);
			setSeed(l);
		} catch (Exception e) { 
			// We are just ignoring this, if it is not a long number, we will not set the seed and therefore,
			// the default (System.currentTimeMillis()) will be used.
			IO.println("Warning, could not use provided seed, using default instead. (Exception " + e.getMessage() + ").");
		}
	}


	/**
	 * Are we adding noise to the specified parameter?
	 * 
	 * @param parameter FCS parameter to decide about 
	 * @return true of we are adding noise to this parameter, false otherwise
	 */
	public Boolean shouldAddNoiseToParameter(CFCSParameter parameter) {
		if(addNoise2ParametersNames == null) return false;
		String parName = parameter.getShortName();
		for(int i = 0; i < addNoise2ParametersNames.length; i++) {
			if(addNoise2ParametersNames[i].compareTo(parName) == 0) return true;
		}
		return false;
	}

}
