# Supplementary material for: GenePattern flow cytometry suite
Source: Source Code Biol Med. 2013 Jul 3;8:14. doi: 10.1186/1751-0473-8-14 (PMC3717030; doi:10.1186/1751-0473-8-14)
Supplement: Additional file 3 — Source Codes of GenePattern Flow Cytometry Suite Modules.Please use any ZIP-compatible software to extract the ZIP archive file into a folder. There will be 35 folders after the extraction. The folder named lib contains the CFCS library that is required in order to compile the Java-based modules. In addition, the lib folder contains a ZIP compression tool that is being used by the FCMSinglePanelQC and PlateQAFCS modules to compress the results in case the server computer is a Windows-based machine. This tool is not required for Linux/Unix or Mac based servers. The additional 34 folders contain the source codes of each of the modules in the GenePattern Flow Cytometry Suite. [file 1751-0473-8-14-S3.zip › AdditionalFile3_GPFCMSuiteSourceCodes/CompensateFCS/compensateFCS.R]

###############################################################################
# Copyright (©) 2009-2012 BC Cancer Agency
# Author: Josef Spidlen, Ph.D.
# 
# License
# The software is distributed under the terms of the 
# GNU Lesser General Public License (LGPL)
# 
# Disclaimer
# This software and documentation come with no warranties of any kind.
# This software is provided "as is" and any express or implied 
# warranties, including, but not limited to, the implied warranties of
# merchantability and fitness for a particular purpose are disclaimed.
# In no event shall the  copyright holder be liable for any direct, 
# indirect, incidental, special, exemplary, or consequential damages
# (including but not limited to, procurement of substitute goods or 
# services; loss of use, data or profits; or business interruption)
# however caused and on any theory of liability, whether in contract,
# strict liability, or tort arising in any way out of the use of this 
# software.    
#  
# Acknowledgment
# This work has been supported by Brinkman/Sekaly Genome Canada 
# Technology Development Project High Throughput High-Dimensional 
# Multi-parametric Analysis of the Immune System.
# 
###############################################################################

compensateFCS <- function(...) {
  options("warn"=-1)
  suppressPackageStartupMessages(suppressMessages(.compensateFCS(...)))  
}

.compensateFCS <- function(...) {
  args <- list(...)
  spilloverExternally <- FALSE
  
  inputFcsFileName <- NULL  # Flagged by "-if"
  spilloverFileName <- NULL # Flagged by "-sf"
  saveAsFileName <- NULL    # Flagged by "-sa"
  outputMode <- 'FCS'       # Flagged by "-om" Use "FCS" or "RData" or "CSV"

  vers <- "2.10"            # R version
  libdir <- ''              # Flagged by "-li"
  server.dir <- ''          # Flagged by "-sd"
  patch.dir <- ''           # Flagged by "-pd"
  
  for(i in 1:length(args)) {
    flag <- substring(args[[i]], 0, 3)
    arg <- substring(args[[i]], 4, nchar(args[[i]]))

    if(flag=='-if') {
      inputFcsFileName <- arg
    } else if(flag=='-sf') {
      spilloverFileName <- arg
      spilloverExternally <- TRUE
    } else if(flag=='-sa') {
      saveAsFileName <- arg
    } else if(flag=='-li') {
      libdir <- arg
    } else if(flag=='-sd') {
      server.dir <- arg
    } else if(flag=='-pd') {
      patch.dir <- arg
    } else if(flag=='-om') {
      outputMode <- arg
      if((outputMode != 'FCS') && (outputMode != 'RData') && (outputMode != 'CSV')) {
        warning(paste('Unknown output mode:', arg, '- using default (FCS)'))
        outputMode <- 'FCS'
      }
    } else if (flag=='   ') {
        ; # Nothing to be done, ignore
    } else {
      stop(paste("Unknown option", flag, sep=": "))
    }
  }

  if((libdir == '') || (server.dir == '') ||  (patch.dir == '')) {
    stop("Could not figure out some of the directories (libdir, server.dir, or patch.dir)... check the source code!", call.=FALSE)
  }

  .checkParams(inputFcsFileName, saveAsFileName)

  source(paste(libdir, "common.R", sep=''))
  source(paste(libdir, "loadRLibrary.R", sep=''))
  load.packages(libdir, patch.dir, server.dir, vers) 
  
  # Add appropriate file extension if not there already
  if((outputMode == 'FCS') && (substring(saveAsFileName, nchar(saveAsFileName) - 3, nchar(saveAsFileName)) != '.fcs')) {
	saveAsFileName <- paste(saveAsFileName, '.fcs', sep='')
  } else if((outputMode == 'RData') && (substring(saveAsFileName, nchar(saveAsFileName) - 5, nchar(saveAsFileName)) != '.RData')) {
    saveAsFileName <- paste(saveAsFileName, '.RData', sep='')
  } else if((outputMode == 'CSV') && (substring(saveAsFileName, nchar(saveAsFileName) - 3, nchar(saveAsFileName)) != '.csv')) {
    saveAsFileName <- paste(saveAsFileName, '.csv', sep='')
  }
  
  inputFCS <- read.FCS(inputFcsFileName,transformation=TRUE)

  if(spilloverExternally) {
    spilloverString<-readLines(spilloverFileName)
	
	# To allow new lines in the input spillover matrix
	s <- NULL
	for(i in 1:length(spilloverString)) s <- paste(s, spilloverString[i], sep="")
	spilloverString <- s
	rm(s)
		
    spilloverKeywordValue <- unlist(strsplit(spilloverString,substr(spilloverString,0,1)))
    if(spilloverKeywordValue[2] != "$SPILLOVER") stop("Wrong spillover specification, use string such as \"/$SPILLOVER/3,FL1-H,FL2-H,FL3-H,1,0.02,0.1,0.07,1,0.05,0.09,0.07,1.0/\"")
    spilloverKeywordValue <- spilloverKeywordValue[3]
  } else {
    spilloverKeywordValue <- inputFCS@description["$SPILLOVER"]$`$SPILLOVER`
    if(is.null(spilloverKeywordValue)) { 
		spilloverKeywordValue <- inputFCS@description["SPILLOVER"]$SPILLOVER
		if(is.null(spilloverKeywordValue)) {
			spilloverKeywordValue <- inputFCS@description["SPILL"]$SPILL
			if(is.null(spilloverKeywordValue)) stop("Spillover not found in the FCS file (searched for $SPILLOVER, SPILLOVER, and SPILL in the keywords).")
		}
	}
  }

  if(mode(spilloverKeywordValue) == "numeric") {
	  parameterNames <- colnames(spilloverKeywordValue)
	  noOfParameters <- length(parameterNames)
	  spilloverValues <- spilloverKeywordValue
	  spilloverKeywordValue <- paste(noOfParameters, parameterNames, spilloverValues, sep=",")
  } else {
    noOfParameters <- (sqrt(4*(length(unlist(strsplit(spilloverKeywordValue,",")))-1)+1)-1)/2
  	if(as.numeric(gsub("[[:blank:]]","",unlist(strsplit(spilloverKeywordValue,","))[1])) != noOfParameters) {
    	stop("Specified no. of parameters for compensation does not correspond to the detected no. of parameters, check the value of the $SPILLOVER keyword.")
  	} 
	parameterNames <- unlist(strsplit(spilloverKeywordValue,","))[2:(noOfParameters+1)]
  	spilloverValues <- as.numeric(unlist(strsplit(spilloverKeywordValue,","))[(noOfParameters+2):(noOfParameters*noOfParameters+noOfParameters+1)])
  }
  dim(spilloverValues) <- c(noOfParameters, noOfParameters)
  spilloverValues <-t(spilloverValues)
	
  # Remove whitespaces 
  for(i in 1:length(parameterNames)) {
	  while((nchar(parameterNames[i]) > 0) && substring(parameterNames[i], 0, 1) == ' ') parameterNames[i] <- substring(parameterNames[i], 2, nchar(parameterNames[i]))
	  while((nchar(parameterNames[i]) > 0) && substring(parameterNames[i], nchar(parameterNames[i]), nchar(parameterNames[i])) == ' ') parameterNames[i] <- substring(parameterNames[i], 1, nchar(parameterNames[i]) - 1)
  }
  rownames(spilloverValues)=parameterNames
  colnames(spilloverValues)=parameterNames

  convertNames <- TRUE # In case $SPILLOVER uses indexes instead of parameter names
  newNames <- c()
  keyword <- ""
  value <- ""
  for(index in 2:(noOfParameters+1)) {
    keyword <- paste('$P',unlist(strsplit(spilloverKeywordValue,","))[index],'N', sep='')
    value <- inputFCS@description[keyword]
    if(is.null(unlist(value))) convertNames <-FALSE else newNames <- c(newNames, unlist(value))
  }
  if(convertNames) {
    rownames(spilloverValues)=newNames
    colnames(spilloverValues)=newNames
  }
  rm(index)
  rm(value)
  rm(newNames)
  rm(keyword)
 
  compensatedFCS <- compensate(inputFCS,spilloverValues)

  if(outputMode == 'FCS') {
	  write.FCS(compensatedFCS, filename=saveAsFileName)
  } else if(outputMode == 'RData') {
    save(compensatedFCS, file=saveAsFileName)
  } else {
    writeCSVFile(compensatedFCS, saveAsFileName)
  }

}

.checkParams <- function(inputFcsFileName, saveAsFileName) {
  if(is.null(inputFcsFileName) || inputFcsFileName == '') {
    stop("The input FCS file name needs to be specified.", call.=F)
  }
  if(is.null(saveAsFileName) || saveAsFileName == '') {
    stop("The output file name for the compensated data needs to be specified.", call.=F)
  }
}

writeCSVFile <- function(flowFrame, filename) {
  sink(file=filename)  
  cat( sapply(1:ncol(flowFrame), function (x) getNameAndDescription(flowFrame, x)), sep=",")  
  cat("\n")
  apply(exprs(flowFrame), 1, writeCSVDataLine)
  sink()
}
 
getNameAndDescription <- function(flowFrame, i) {
  shortName <- NULL
  name <- NULL
  shortName <- flowFrame@description[[paste("$P", i,"N", sep="")]]
  name <- flowFrame@description[[paste("$P", i,"S", sep="")]]
  if(!is.null(shortName) && !is.null(name)) {
    return( paste(shortName, name, sep=":"))
  } else if(!is.null(shortName)) {
    return(shortName)
  } else if(!is.null(name)) {
    return(name)
  } else {
    return(paste("$P", i, "N", sep=""))
  }      
}

writeCSVDataLine <- function (x) {
  cat(x, sep=",")
  cat("\n")
}
