# Supplementary material for: GenePattern flow cytometry suite
Source: Source Code Biol Med. 2013 Jul 3;8:14. doi: 10.1186/1751-0473-8-14 (PMC3717030; doi:10.1186/1751-0473-8-14)
Supplement: Additional file 3 — Source Codes of GenePattern Flow Cytometry Suite Modules.Please use any ZIP-compatible software to extract the ZIP archive file into a folder. There will be 35 folders after the extraction. The folder named lib contains the CFCS library that is required in order to compile the Java-based modules. In addition, the lib folder contains a ZIP compression tool that is being used by the FCMSinglePanelQC and PlateQAFCS modules to compress the results in case the server computer is a Windows-based machine. This tool is not required for Linux/Unix or Mac based servers. The additional 34 folders contain the source codes of each of the modules in the GenePattern Flow Cytometry Suite. [file 1751-0473-8-14-S3.zip › AdditionalFile3_GPFCMSuiteSourceCodes/CompensateFCS/write.FCS.R]

## require(flowCore)

## ============================================================
## Write a flowFrame into a Flow Cytometry Standard (FCS) file 
## Josef Spidlen, BC Cancer Agency, jspidlen@bccrc.ca
## ------------------------------------------------------------
## Write a flowFrame into a Flow Cytometry Standard (FCS) data file
## Arguments:
## - frame; a flowFrame object to be saved in the FCS file
## - filename; character of length 1: filename to save the FCS file
## - fcsVersion; character of length 1 or NULL: the version of FCS to use to save the data file; use one of
##      NULL, 'FCS2.0', 'FCS3.0', or 'FCS3.0'. If NULL is used then the system uses FCS version based the frame
##      object that is being saved. Files >= 100MB cannot be stored using FCS2.0; the system automatically 
##      switches to a higher FCS version in these cases. 
## ------------------------------------------------------------
## For details about FCS specification, see:
## FCS2.0: Dean PN, Bagwell CB, Lindmo T, Murphy RF and Salzman GC: Data File Standard for
##         Flow Cytometry. Cytometry 11:323-332, 1990.
## FCS3.0: Seamer LC, Bagwell CB, Barden L, Redelman D, Salzman GC, Wood JC, Murphy RF.
##         Proposed new data file standard for flow cytometry, version FCS 3.0. Cytometry. 1:28:118-122, 1997.
## FCS3.1: Spidlen J, et. al. Data File Standard for Flow Cytometry, Version FCS 3.1,
##         Cytometry A, 2009 (in press)
##         http://www.isac-net.org/images/stories/documents/Standards/fcs3.1_normativespecification_20090813.pdf
## ============================================================
Own.write.FCS <- function(frame, filename="flowFrame.fcs", fcsVersion=NULL) 
{
    # Check file name
    if(!is.character(filename) ||  length(filename)!=1) stop("'filename' must be character skalar.")
    
    # Check the flowFrame
    if(attr(class(frame), 'package') != 'flowCore' || class(frame) != 'flowFrame')
        stop("'frame' must be a flowFrame as defined by the flowCore package.")
    
	# Apply default based on original file 
	if(is.null(fcsVersion)) {
		fcsVersion <- 'FCS3.0'
		try(if(frame@description['FCSversion'] == 2) fcsVersion <- 'FCS2.0', silent=TRUE)
	}
    
    # Check that fcsVersion contains one of supported versions 
    if(fcsVersion != 'FCS2.0' && fcsVersion != 'FCS3.0' && fcsVersion != 'FCS3.1')
        stop("unsupported FCS version, use one of NULL (i.e., autodetect), 'FCS2.0', 'FCS3.0', or 'FCS3.0'.")
    
    .startTextSgPos <- 128  # Fixed constant, anything >= ~60 should work...
    .endTextSgPos <- 0      # To be filled in later once we know
    .startDataSgPos <- 0    # To be filled in later once we know
    .endDataSgPos <- 0      # To be filled in later once we know
    
    # If we seem to have more than 100MB or more of data and the current version is FCS2.0 then 
    # we need to switch to FCS3.0 to be able to accomodate that.
    if(fcsVersion == 'FCS2.0' && .estimateFileSizeUpperLimit(frame, .startTextSgPos) > 99999999) {
        message("Have to switch to FCS3.0 to accomodate large file size.")
        fcsVersion <- 'FCS3.0'
    }
        
    # Skip these keywords when going over all keyword value pairs from the original dataset; these 
    # some of these keywords will be written elsewhere
    .skipKeywords <- c(
        "$BYTEORD", "$DATATYPE", "$NEXTDATA", "$MODE", "$TOT", "$PAR",
        "$BEGINANALYSIS", "$BEGINDATA", "$BEGINSTEXT",
        "$ENDANALYSIS", "$ENDDATA", "$ENDSTEXT",
        "FCSversion", "GUID", "transformation", 
        "$ORIGINALITY", "$LAST_MODIFIED", "$LAST_MODIFIER",
        "ORIGINALITY", "LAST_MODIFIED", "LAST_MODIFIER")

    par <- dim(frame)['parameters']
    tot <- dim(frame)['events']
        
    .delimiterChar <- '\036' # The RS (Record Separator) character, ASCII 0x1E
    
    # We will subract the nchar(as.character(xxx)) to get the real offset where to write offsets
    .startTextSgPosHeader <- 18
    .endTextSgPosHeader <- 26
    .startDataSgPosHeader <- 34
    .endDataSgPosHeader <- 42
    
    con <- file(filename, open="wb")
    
    # Write the HEADER segment
    ##########################
    fileOffset <- as.numeric(0)
    writeChar(fcsVersion, con, eos=NULL)   # File identifier
    writeChar("    ", con, eos=NULL)       # Spaces
    
    # Now the offsets, we will fix these later
    writeChar("       0", con, eos=NULL) # ASCII-encoded offset to first byte of TEXT segment
    writeChar("       0", con, eos=NULL) # ASCII-encoded offset to last byte of TEXT segment
    writeChar("       0", con, eos=NULL) # ASCII-encoded offset to first byte of DATA segment
    writeChar("       0", con, eos=NULL) # ASCII-encoded offset to last byte of DATA segment
    writeChar("       0", con, eos=NULL) # ASCII-encoded offset to first byte of ANALYSIS segment
    writeChar("       0", con, eos=NULL) # ASCII-encoded offset to last byte of ANALYSIS segment
    fileOffset <- as.numeric(58)
    for(i in fileOffset:(.startTextSgPos-1)) writeChar(" ", con, eos=NULL)
    fileOffset <- as.numeric(.startTextSgPos)
    
    # Write the TEXT segment
    ########################
    writeChar(.delimiterChar, con, eos=NULL) 
    fileOffset <- fileOffset + nchar(.delimiterChar)
    
    # $BEGINDATA and $ENDDATA values will be fixed later
    if(fcsVersion != 'FCS2.0') {
        fileOffset <- fileOffset + .writeKeyword(con, "$BEGINDATA", "0000000000000000", .delimiterChar)
        .beginDataKeywordPos <- fileOffset - 1
        fileOffset <- fileOffset + .writeKeyword(con, "$ENDDATA", "0000000000000000", .delimiterChar)
        .endDataKeywordPos <- fileOffset - 1
        fileOffset <- fileOffset + .writeKeyword(con, "$BEGINANALYSIS", "0", .delimiterChar)
        fileOffset <- fileOffset + .writeKeyword(con, "$ENDANALYSIS", "0", .delimiterChar)
        fileOffset <- fileOffset + .writeKeyword(con, "$BEGINSTEXT", "0", .delimiterChar)
        fileOffset <- fileOffset + .writeKeyword(con, "$ENDSTEXT", "0", .delimiterChar)
    }
    
    if(.Platform$endian == "little") {
        fileOffset <- fileOffset + .writeKeyword(con, "$BYTEORD", "1,2,3,4", .delimiterChar)
    } else {
        fileOffset <- fileOffset + .writeKeyword(con, "$BYTEORD", "4,3,2,1", .delimiterChar)
    }
    
    fileOffset <- fileOffset + .writeKeyword(con, "$MODE", "L", .delimiterChar)     # List mode data
    fileOffset <- fileOffset + .writeKeyword(con, "$NEXTDATA", "0", .delimiterChar) # No other data sets in the file
    fileOffset <- fileOffset + .writeKeyword(con, "$DATATYPE", "F", .delimiterChar) # Single precision floating point
    fileOffset <- fileOffset + .writeKeyword(con, "$PAR", as.character(par), .delimiterChar)
    fileOffset <- fileOffset + .writeKeyword(con, "$TOT", as.character(tot), .delimiterChar)

    # Write $PnB, $PnN, $PnR, and $PnE (all required)
    for(i in 1:par) {
        # $PnB Number of bits reserved for parameter number n.
        .keyword = paste("$P",i,"B",sep="")
        .skipKeywords <- append(.skipKeywords, .keyword)
        fileOffset <- fileOffset + .writeKeyword(con, .keyword, as.character(32), .delimiterChar)
        
        # $PnN Short name for parameter n.
        .keyword = paste("$P",i,"N",sep="")
        .skipKeywords <- append(.skipKeywords, .keyword)
        if(is.null(unlist(frame@description[.keyword])))
        {
            fileOffset <- fileOffset + .writeKeyword(con, .keyword, paste("Parameter", i, sep="_"), .delimiterChar)
        } else {
            fileOffset <- fileOffset + .writeKeyword(con, .keyword, as.character(unlist(frame@description[.keyword])), .delimiterChar)
        }
        
        # $PnR Range for parameter number n.
        .keyword = paste("$P",i,"R",sep="")
        .skipKeywords <- append(.skipKeywords, .keyword)
        .maxRange <- as.integer(unlist(pData(frame@parameters[i])['maxRange']))
        fileOffset <- fileOffset + .writeKeyword(con, .keyword, as.character(.maxRange+1), .delimiterChar)
        
        # $PnE Amplification type for parameter n; use '0,0' if transformation has already been applied or if $PnE is undefined
        # Use the value from the keyword otherwise    
        .keyword = paste("$P",i,"E",sep="")
        .skipKeywords <- append(.skipKeywords, .keyword)
        if(frame@description['transformation'] == 'applied' || is.null(unlist(frame@description[.keyword])))
        {
            fileOffset <- fileOffset + .writeKeyword(con, .keyword, "0,0", .delimiterChar)
        } else {
            fileOffset <- fileOffset + .writeKeyword(con, .keyword, as.character(unlist(frame@description[.keyword])), .delimiterChar)
        }
    }
    
    # Save other keywords and values (which haven't been written yet and are not supposed to be skipped
    for(i in 1:length(frame@description)) {
        .keyword <- as.character(names(frame@description[i]))
        .kwvalue <- as.character(frame@description[i])
        if(!isTRUE(.keyword %in% .skipKeywords)) {
            fileOffset <- fileOffset + .writeKeyword(con, .keyword, .kwvalue, .delimiterChar)
        }
    }
    
    fileOffset <- fileOffset + .writeModificationStamp(con, fcsVersion, .delimiterChar)
    flush(con)
    
    .endTextSgPos <- fileOffset - 1  # fileOffset is currently right after the TEXT segment
    
    writeChar("                    ", con, eos=NULL) # Make some space between TEXT and DATA segments
    fileOffset <- fileOffset + 20
    
    # Write the DATA segment
    ########################
    .startDataSgPos <- fileOffset
    .endDataSgPos <- fileOffset + tot*par*4 - 1
    writeBin(as.double(t(frame@exprs)), con, size = 4)
	fileOffset <- .endDataSgPos + 1
	
    # Write the CRC at the end of the file (FCS >= 3.0)
    ###################################################
    if(fcsVersion != 'FCS2.0') {
        writeChar("00000000", con, eos=NULL)
		fileOffset <- fileOffset + 8
    }

    flush(con)
        
    # Now lets fix the offsets
    .tmp <- seek(con, where=.startTextSgPosHeader-nchar(as.character(.startTextSgPos)), origin="start")
    writeChar(as.character(.startTextSgPos), con, eos=NULL)
    flush(con)
    .tmp <- seek(con, where=.endTextSgPosHeader-nchar(as.character(.endTextSgPos)), origin="start")
    writeChar(as.character(.endTextSgPos), con, eos=NULL)
    flush(con)
    
    # Do this only for files < 100MB
    if(.endDataSgPos <= 99999999) {
        # Fix the offsets in the header
        .tmp <- seek(con, where=.startDataSgPosHeader-nchar(as.character(.startDataSgPos)), origin="start")
        writeChar(as.character(.startDataSgPos), con, eos=NULL)
        flush(con)
        .tmp <- seek(con, where=.endDataSgPosHeader-nchar(as.character(.endDataSgPos)), origin="start")
        writeChar(as.character(.endDataSgPos), con, eos=NULL)
        flush(con)
    }
    if(fcsVersion != 'FCS2.0') {
        # Fix the offsets in the text segment $BEGINDATA and $ENDDATA keyword values
        .tmp <- seek(con, where=.beginDataKeywordPos-nchar(as.character(.startDataSgPos)), origin="start")
        writeChar(as.character(.startDataSgPos), con, eos=NULL)
        flush(con)
        .tmp <- seek(con, where=.endDataKeywordPos-nchar(as.character(.endDataSgPos)), origin="start")
        writeChar(as.character(.endDataSgPos), con, eos=NULL)
        flush(con)
    }
    
    flush(con)
    close(con)
	
}

## Write a keyword/value pair and return the number of bytes written
.writeKeyword <- function(con, keyword, value, delimiterChar) {
    # Check that neither keyword nor value are empty and 
    # that delimiterChar is not the first character in the keyword or value
    if(nchar(keyword) == 0 || nchar(value) == 0 || substr(keyword,1,1) == delimiterChar || substr(value,1,1) == delimiterChar) {
        # Skip this keyword
        warning(paste("Cannot store keyword ", keyword, ".", sep=""))
        return(0)
    }
    
    # Duplicate delimiterChar if part of a keyword or keyword value
    keyword <- sub(delimiterChar, paste(delimiterChar, delimiterChar, sep=""), keyword,    fixed = TRUE)
    value <- sub(delimiterChar, paste(delimiterChar, delimiterChar, sep=""), value,    fixed = TRUE)
    
    writeChar(keyword, con, eos=NULL)
    writeChar(delimiterChar, con, eos=NULL) 
    writeChar(value, con, eos=NULL)
    writeChar(delimiterChar, con, eos=NULL)
    
    return(nchar(keyword) + nchar(value) + 2 * nchar(delimiterChar))
}

## Write the $ORIGINALITY, $LAST_MODIFIED, and $LAST_MODIFIER keywords
## Return the number of bytes written
.writeModificationStamp <- function(con, fcsVersion, delimiterChar) {
    lastModified <- toupper(format(Sys.time(), "%d-%b-%Y %H:%M:%S"))
    originality <- "DataModified"
    user <- as.character(unlist(Sys.getenv('USER')))
    if(nchar(user) == 0) user <- "Annonymous"
    flowCoreVersion <- as.character(unlist(sessionInfo()$o['flowCore'])['flowCore.Version'])
    lastModifier <- paste(user, "running flowCore version", flowCoreVersion)
    
    written <- 0
    if(fcsVersion == "FCS3.1") {
        written <- written + .writeKeyword(con, "$ORIGINALITY", originality, delimiterChar)
        written <- written + .writeKeyword(con, "$LAST_MODIFIED", lastModified, delimiterChar)
        written <- written + .writeKeyword(con, "$LAST_MODIFIER", lastModifier, delimiterChar)
    } else {
        # No $ sign in this case since it was not in the standard prior version FCS3.1
        written <- written + .writeKeyword(con, "ORIGINALITY", originality, delimiterChar)
        written <- written + .writeKeyword(con, "LAST_MODIFIED", lastModified, delimiterChar)
        written <- written + .writeKeyword(con, "LAST_MODIFIER", lastModifier, delimiterChar)
    }
    
    return(as.integer(written))
}

## Estimate upper limit for the file FCS file size, used to test whether >= 100 MB, which requires FCS3.0 or later
.estimateFileSizeUpperLimit <- function(frame, startTextSgPos) {
    par <- dim(frame)['parameters']
    tot <- dim(frame)['events']
    datasize <- par * tot * 4 # We will store it as 4 bytes per value
    
    textsize <- 1
    for(i in 1:length(frame@description)) {
        textsize <- textsize + nchar(as.character(names(frame@description[i]))) + 
                nchar(as.character(frame@description[i])) + 2
    }
    textsize <- textsize + 1000 # Some extra space for additional keywords (e.g., $BEGIN, $ORIGINALITY, etc...) 
    return(textsize + datasize + startTextSgPos)
} 
