# Supplementary material for: GenePattern flow cytometry suite
Source: Source Code Biol Med. 2013 Jul 3;8:14. doi: 10.1186/1751-0473-8-14 (PMC3717030; doi:10.1186/1751-0473-8-14)
Supplement: Additional file 3 — Source Codes of GenePattern Flow Cytometry Suite Modules.Please use any ZIP-compatible software to extract the ZIP archive file into a folder. There will be 35 folders after the extraction. The folder named lib contains the CFCS library that is required in order to compile the Java-based modules. In addition, the lib folder contains a ZIP compression tool that is being used by the FCMSinglePanelQC and PlateQAFCS modules to compress the results in case the server computer is a Windows-based machine. This tool is not required for Linux/Unix or Mac based servers. The additional 34 folders contain the source codes of each of the modules in the GenePattern Flow Cytometry Suite. [file 1751-0473-8-14-S3.zip › AdditionalFile3_GPFCMSuiteSourceCodes/CsvToFcs/net/sf/flowcyt/gp/module/csv2fcs/CSV2FCSApp.java]

/* ********************************************************************
 * Copyright (©) 2009 Josef Spidlen, Ph.D.
 * 
 * License
 * The software is distributed under the terms of the 
 * GNU Lesser General Public License (LGPL)
 * 
 * Disclaimer
 * This software and documentation come with no warranties of any kind.
 * This software is provided "as is" and any and any express or implied 
 * warranties, including, but not limited to, the implied warranties of
 * merchantability and fitness for a particular purpose are disclaimed.
 * In no event shall the  copyright holder be liable for any direct, 
 * indirect, incidental, special, exemplary, or consequential damages
 * (including but not limited to, procurement of substitute goods or 
 * services; loss of use, data or profits; or business interruption)
 * however caused and on any theory of liability, whether in contract,
 * strict liability, or tort arising in any way out of the use of this 
 * software.    
 *  
 * Acknowledgment
 * This work has been supported by Brinkman/Sekaly Genome Canada 
 * Technology Development Project High Throughput High-Dimensional 
 * Multi-parametric Analysis of the Immune System.
 * 
 * ******************************************************************** 
 */

package net.sf.flowcyt.gp.module.csv2fcs;

import java.io.FileReader;
import java.io.IOException;
import javax.naming.ConfigurationException;
import org.flowcyt.cfcs.CFCSDatatype;
import net.sf.flowcyt.gp.module.csv2fcs.ConversionConfig.SuggestedConfiguration;
import com.Ostermiller.util.CSVParser;

/**
 * <b>Converts a Comma separated values (CSV) file to a Flow Cytometry Standard
 * (FCS) file</b><br>
 * A java command line tool designed as a GenePattern Module.
 * <p>
 * The CSV file shall contain a header with parameter names. Each name may contain two parts 
 * separated by ":", e.g., "FL1-H:CD4". If two parts are detected then these will be split into 
 * $PnN and $PnS in the resulting FCS file. If only a single name is detected, it will be used 
 * as the $PnN name leaving $PnS empty.
 * </p><p> 
 * Range ($PnR) and data type ($DATATYPE, float or int) for the resulting FCS file may specified. 
 * By default, this tool will try to set the best settings based on the data in the file. This is 
 * the floating point data type with 32 bits if floating point numbers are detected. Otherwise, 
 * integer will be used with the lowest number of bits (8, 16, 32) that allows to capture the data. 
 * By default, the range will be set to the lowest power of 2 that is greater than the largest 
 * number in the data set. 
 * </p><p>
 * Additional parameters include the input and output file name and whether debug mode should be used.
 * </p><p>
 * <b>Input:</b>
 * <ul>
 * <li>-InputFile - a CSV file to be converted (required)</li>
 * <li>-OutputFile - output file name (required)</li>
 * <li>-Range - What range (value of the $PnR keyword) shall be used (optional). 
 * Supported values:<ul>
 * <li>auto - Use the lowest power of 2 that is greater than the largest number in the data set (default).</li>
 * <li>auto-exact - Use the largest number in the data set increased by one.</li>
 * <li>BD - Use 262144 (2^18), default used by modern BD instruments.</li>
 * <li>&lt;integer value&gt; - Use the explicitly specified &lt;integer value&gt;.</li></ul></li>
 * <li>-DataType - What data type (value of the $DATATYPE keyword shall be used (optional). Values can be stored 
 * as floating points (32 bits) or integers (8, 16, or 32 bits). By default the floating point data type 
 * will be used if floating point numbers are detected. Otherwise, integer will be used with the lowest 
 * number of bits (8, 16, 32) that allows to capture the data. This can be overwritten as follows:<ul>
 * <li>auto - use the best settings as specified</li>
 * <li>int - forces the integer data type. Floating point numbers will be rounded to integers. Either 8, 16, or 32 bits will automatically be selected to accommodate for all data.</li>
 * <li>float - forces floating point output (even for integer data).</li></ul></li>
 * <li>-Debug - produces debug output if specified (optional)</li>
 * <li>-Version - output the version of the software and exit (no conversion is done).</li>
 * <li>-Help - output the command line syntax and exit (no conversion is done).</li>
 * </ul>
 * <p>
 * <b>Output:</b>
 * <ul>
 * <li>An FCS (3.0) file with events from the input CSV file.</li>
 * </ul>
 * 
 * @author Josef Spidlen, Ph.D., BC Cancer Agency, jspidlen@bccrc.ca
 */
public class CSV2FCSApp {

	/**
	 * Version information
	 */
	public static final String version = "CSV2FCS Converter, version alpha 2009-07-27."; 

	/**
	 * Usage string
	 */
	public static final String usage = "Usage:\n" + 
	"java -jar csv2fcs.jar -InputFile:<file.csv> [-OutputFile:<file.fcs>] [options]\n\n" + 
	"options:\n\n" +
	" -Range:auto       Use lowest power of 2 > largest number in the data set (default).\n" +
	" -Range:auto-exact Use the largest number in the data set increased by one.\n" +
	" -Range:BD         Use 262144 (2^18), default used by modern BD instruments.\n" +
	" -Range:<n>        Use the explicitly specified integer value.\n\n" +
	" -DataType:auto    Datatype based on the contents of the input file (default).\n" +
	" -DataType:int     Forces integers (8, 16, or 32 will be used), numbers will be rounded.\n" + 
	" -DataType:float   Forces floating point output even for integer data.\n\n" +
	" -Debug            Produces debug output.\n\n" + 
	" -Version          Output the version of the software and exit (no conversion is done).\n\n" +
	" -Help             Output the command line syntax and exit (no conversion is done).\n\n"; 
	
	/**
	 * Parsed configuration from the command line
	 */
	private ConversionConfig config = null;
	
	/**
	 * Suggested configuration, includes datatype, range, and number of bits
	 */
	private SuggestedConfiguration suggested = null;
	
	/**
	 * Number of events converted, debug information only
	 */
	private int eventsConvertedDgbInf = 0;
	
	/**
	 * Create an instance of this class and call run. This executes the conversion process. 
	 * Configuration details are specified on the command line in the args parameter (in any order).
	 * These are as follows:
	 * <ul>
	 * <li>-InputFile:<file.csv></li>
	 * <li>-OutputFile:<file.fcs> (optional)</li>
	 * <li>-Range:auto|auto-exact|BD|&lt;n&gt; (optional)</li>
	 * <li>-DataType:auto|int|float (optional)</li>
	 * <li>-Debug (optional)</li>
	 * <li>-Version (optional)</li>
	 * <li>-Help (optional)</li>
	 * </ul>
	 * Keywords are not case sensitive.
	 */
	public static void main(String[] args) {
		CSV2FCSApp app = new CSV2FCSApp();
		app.run(args);
	}

	/**
	 * Execute the conversion process. 
	 * Configuration details are specified on the command line in the args parameter (in any order).
	 * These are as follows:
	 * <ul>
	 * <li>-InputFile:<file.csv></li>
	 * <li>-OutputFile:<file.fcs> (optional)</li>
	 * <li>-Range:auto|auto-exact|BD|&lt;n&gt; (optional)</li>
	 * <li>-DataType:auto|int|float (optional)</li>
	 * <li>-Debug (optional)</li>
	 * <li>-Version (optional)</li>
	 * <li>-Help (optional)</li>
	 * </ul>
	 * Keywords are not case sensitive.
	 */
	public void run(String[] args) {

		try {
			config = new ConversionConfig(args);
			
			// Is it just a version or help request? If so, output it and exit.
			if(config.getVersionRequest()) { IO.println(version); return; } 
			else if(config.getHelpRequest()) { IO.println(usage); return; }
			
			config.validate();
			IO.debug("Conversion started.");

			// Calculate suggested sizes (range, PnB, datatype) if needed.
			if (config.needPreprocessing()) {
				suggested = config.suggestConfiguration();
				IO.debug("Suggesting configuration: " + suggested);
			}

			// Set range ($PnR)
			switch (config.getRangeMode()) {
			case AutoExact:
				assert (suggested != null);
				config.setRange(suggested.getExactRange());
				break;
			case Explicit:
				break;
			case BD:
				config.setRange(262144);
				break;
			case Auto:
			default:
				assert (suggested != null);
				config.setRange(suggested.getRange());
				break;
			}
			IO.debug("Range set to: " + config.getRange());

			// Set data type and number of bits per value ($DATATYPE and $PnB)
			switch (config.getDataTypeMode()) {
			case Float:
				config.setCfcsDatatype(CFCSDatatype.FLOAT);
				config.setNeededBits(32);
				break;
			case Int:
				assert (suggested != null);
				config.setCfcsDatatype(CFCSDatatype.INTEGER);
				config.setNeededBits(suggested.getNeededIntegerBits(config.getRange()));
				break;
			case Auto:
			default:
				assert (suggested != null);
				config.setCfcsDatatype(suggested.getCfcsDatatype());
				config.setNeededBits(suggested.getNeededBits(config
								.getRange()));
			}
			IO.debug("Datatype used: "
					+ ConversionConfig.datatypeString(config.getCfcsDatatype())
					+ " (" + config.getNeededBits() + " bits)");

			// Create the FCS data set and a parser to read the CSV file
			FCSDataset fcs = new FCSDataset(config.getOutputFileName(), config.getCfcsDatatype(), config.getNeededBits(), config.getRange());
			FileReader f = new FileReader(config.getInputFileName());
			CSVParser csvParser = new CSVParser(f);
			csvParser.setCommentStart("#;!");
			csvParser.setEscapes("nrtf", "\n\r\t\f");

			// Parse the first line of the CSV file to create FCS parameters
			// based on the CSV header
			String[] parNames = csvParser.getLine();
			if (parNames == null)
				throw new IOException("File read failed.");
			for (String name : parNames) {
				fcs.addParameter(name);
			}

			// Parse one event after another and add it to the FCS file
			String[] flowValues;
			while ((flowValues = csvParser.getLine()) != null) {
				fcs.addEvent(flowValues);
				eventsConvertedDgbInf++;
			}

			// Clean up, includes saving the FCS file
			fcs.close();
			csvParser.close();
			f.close();
			IO.debug("Conversion finished, converted " + eventsConvertedDgbInf
					+ " events.");

		} catch (IOException e) {
			IO.error("IO Error: " + e.getMessage());
		} catch (FCSException e) {
			IO.error("FCS Error: " + e.getMessage());
		} catch (ConfigurationException e) {
			IO.error("Configuration Error: " + e.getMessage());
			IO.println("\n" + usage);
		}
	}

}
