# Supplementary material for: GenePattern flow cytometry suite
Source: Source Code Biol Med. 2013 Jul 3;8:14. doi: 10.1186/1751-0473-8-14 (PMC3717030; doi:10.1186/1751-0473-8-14)
Supplement: Additional file 3 — Source Codes of GenePattern Flow Cytometry Suite Modules.Please use any ZIP-compatible software to extract the ZIP archive file into a folder. There will be 35 folders after the extraction. The folder named lib contains the CFCS library that is required in order to compile the Java-based modules. In addition, the lib folder contains a ZIP compression tool that is being used by the FCMSinglePanelQC and PlateQAFCS modules to compress the results in case the server computer is a Windows-based machine. This tool is not required for Linux/Unix or Mac based servers. The additional 34 folders contain the source codes of each of the modules in the GenePattern Flow Cytometry Suite. [file 1751-0473-8-14-S3.zip › AdditionalFile3_GPFCMSuiteSourceCodes/CsvToFcs/net/sf/flowcyt/gp/module/csv2fcs/ConversionConfig.java]

/* ********************************************************************
 * Copyright (©) 2009 Josef Spidlen, Ph.D.
 * 
 * License
 * The software is distributed under the terms of the 
 * GNU Lesser General Public License (LGPL)
 * 
 * Disclaimer
 * This software and documentation come with no warranties of any kind.
 * This software is provided "as is" and any and any express or implied 
 * warranties, including, but not limited to, the implied warranties of
 * merchantability and fitness for a particular purpose are disclaimed.
 * In no event shall the  copyright holder be liable for any direct, 
 * indirect, incidental, special, exemplary, or consequential damages
 * (including but not limited to, procurement of substitute goods or 
 * services; loss of use, data or profits; or business interruption)
 * however caused and on any theory of liability, whether in contract,
 * strict liability, or tort arising in any way out of the use of this 
 * software.    
 *  
 * Acknowledgment
 * This work has been supported by Brinkman/Sekaly Genome Canada 
 * Technology Development Project High Throughput High-Dimensional 
 * Multi-parametric Analysis of the Immune System.
 * 
 * ******************************************************************** 
 */

package net.sf.flowcyt.gp.module.csv2fcs;

import java.io.FileReader;
import java.io.IOException;
import javax.naming.ConfigurationException;
import org.flowcyt.cfcs.CFCSDatatype;
import com.Ostermiller.util.CSVParser;

/**
 * Configuration parsed from the command line. Can do the parsing of the command line and 
 * and also suggest configuration.
 * 
 * @author Josef Spidlen, Ph.D., BC Cancer Agency, jspidlen@bccrc.ca
 */
public class ConversionConfig {
	/**
	 * Input file name
	 */
	private String inputFileName = "";
	
	/**
	 * Output file name
	 */
	private String outputFileName = "";
	
	/**
	 * Range
	 */
	private int range = 0;
	
	/**
	 * Range mode - how does the user want to set the range; calculate or set explicitly?
	 */
	private RangeMode rangeMode = RangeMode.Auto;
	
	/**
	 * What data type to use in FCS
	 */
	private int cfcsDatatype = CFCSDatatype.FLOAT;
	
	/**
	 * How does the user want to set the data type; automatically or force it explicitly?
	 */
	private DataTypeMode dataTypeMode = DataTypeMode.Auto;
	
	/**
	 * Is this just a version request?
	 */
	private Boolean versionRequest = false;
	
	/**
	 * Is this just a help request?
	 */
	private Boolean helpRequest = false;
	
	/**
	 * How many bits will be needed (value for $PnB)
	 */
	private int neededBits = 32;
	
	/**
	 * Getter for the inputFileName
	 * @return inputFileName
	 */
	public String getInputFileName() {
		return inputFileName;
	}

	/**
	 * Setter for the inputFileName
	 * @param inputFileName to be set
	 */
	private void setInputFileName(String inputFileName) {
		this.inputFileName = inputFileName;
	}

	/**
	 * Getter for the outputFileName
	 * @return outputFileName
	 */
	public String getOutputFileName() {
		return outputFileName;
	}

	/**
	 * Setter for the outputFileName
	 * @param outputFileName to be set
	 */
	private void setOutputFileName(String outputFileName) {
		this.outputFileName = outputFileName;
	}

	/**
	 * Getter for the range
	 * @return range
	 */
	public int getRange() {
		return range;
	}

	/**
	 * Setter for the range
	 * @param range to be set
	 */
	public void setRange(int range) {
		this.range = range;
	}

	/**
	 * Getter for the rangeMode
	 * @return rangeMode
	 */
	public RangeMode getRangeMode() {
		return rangeMode;
	}

	/**
	 * Setter for the rangeMode
	 * @param rangeMode to be set
	 */
	private void setRangeMode(RangeMode rangeMode) {
		this.rangeMode = rangeMode;
	}

	/**
	 * Getter for the cfcsDatatype
	 * @return cfcsDatatype
	 */
	public int getCfcsDatatype() {
		return cfcsDatatype;
	}

	/**
	 * Setter for the cfcsDatatype
	 * @param cfcsDatatype to be set
	 */
	public void setCfcsDatatype(int cfcsDatatype) {
		this.cfcsDatatype = cfcsDatatype;
	}

	/**
	 * Getter for the neededBits. 
	 * How many bits will be needed for each value stored in the FCS data file? ($PnB)
	 * 
	 * @return neededBits
	 */
	public int getNeededBits() {
		return neededBits;
	}

	/**
	 * Setter for the neededBits
	 * @param neededBits to be set
	 */
	public void setNeededBits(int neededBits) {
		this.neededBits = neededBits;
	}
	
	/**
	 * Getter for the dataTypeMode
	 * @return dataTypeMode
	 */
	public DataTypeMode getDataTypeMode() {
		return dataTypeMode;
	}

	/**
	 * Setter for the dataTypeMode
	 * @param dataTypeMode to be set
	 */
	private void setDataTypeMode(DataTypeMode dataTypeMode) {
		this.dataTypeMode = dataTypeMode;
	}
	
	/**
	 * @return Is this just a version request?
	 */
	public Boolean getVersionRequest() {
		return versionRequest;
	}

	/**
	 * Setter for the versionRequest
	 * @param versionRequest to be set
	 */
	private void setVersionRequest(Boolean versionRequest) {
		this.versionRequest = versionRequest;
	}

	/**
	 * @return Is this just a help (command line syntax) request?
	 */
	public Boolean getHelpRequest() {
		return helpRequest;
	}

	/**
	 * Setter for the helpRequest
	 * @param helpRequest to be set
	 */
	private void setHelpRequest(Boolean helpRequest) {
		this.helpRequest = helpRequest;
	}
	
	/**
	 * @return Will be need preprocessing of the CSV file? In general, the answer is yes unless
	 * the range is set explicitly and 32-bit floating points are specified.
	 */
	public boolean needPreprocessing() {
		if(getRangeMode() != RangeMode.Explicit && getRangeMode() != RangeMode.BD) return true;
		if(getDataTypeMode() != DataTypeMode.Float) return true;
		return false;
	}

	/**
	 * Constructor; creates the object based on (command line) arguments passed as an array of strings.
	 * These are as follows:
	 * <ul>
	 * <li>-InputFile:<file.csv></li>
	 * <li>-OutputFile:<file.fcs> (optional)</li>
	 * <li>-Range:auto|auto-exact|BD|&lt;n&gt; (optional)</li>
	 * <li>-DataType:auto|int|float (optional)</li>
	 * <li>-Debug (optional)</li>
	 * <li>-Version (optional)</li>
	 * <li>-Help (optional)</li>
	 * </ul>
	 * Keywords are not case sensitive.
	 */
	public ConversionConfig(String[] args) {
		for(String arg : args) {
			String prefAndValue[] = HelperUtils.splitInTwoStrings(arg, ':');
			if(prefAndValue != null && prefAndValue.length == 2 && prefAndValue[0] != null) {
				CommandlineSwitch sw = commandlineSwitchFromString(prefAndValue[0]);
				switch(sw) {
				case InputFile: setInputFileName(prefAndValue[1]); break;
				case OutputFile: setOutputFileName(prefAndValue[1]); break;
				case Debug: IO.setDebug(true); break;
				case Range: 
					if(prefAndValue[1] != null) {
						try { setRange(Integer.parseInt(prefAndValue[1])); } catch(NumberFormatException e) { setRange(0); }
						if(getRange() > 0) setRangeMode(RangeMode.Explicit);
						else {
							if(prefAndValue[1].equalsIgnoreCase("auto-exact")) setRangeMode(RangeMode.AutoExact);
							else if(prefAndValue[1].equalsIgnoreCase("BD")) setRangeMode(RangeMode.BD);
							else setRangeMode(RangeMode.Auto); 
						}
					}
					break;
				case DataType:
					if(prefAndValue[1] != null) {
						if(prefAndValue[1].equalsIgnoreCase("int")) setDataTypeMode(DataTypeMode.Int);
						else if(prefAndValue[1].equalsIgnoreCase("float")) setDataTypeMode(DataTypeMode.Float);
					}
					break;
				case Version: setVersionRequest(true); break;
				case Help: setHelpRequest(true); break;
				}
			}
		}

		if((outputFileName == null || outputFileName.length() == 0) && (inputFileName != null) &&  inputFileName.length() > 0) {
			int lastDotPos = inputFileName.lastIndexOf('.');
			if(lastDotPos != -1) outputFileName = inputFileName.substring(0, lastDotPos) + ".fcs";
			else outputFileName = inputFileName + ".fcs";
		}
		
		IO.debug("Commandline arguments parsed.");
	}
	
	/**
	 * Helper method, convert string-encoded command line switch to a CommandlineSwitch enum value.
	 * 
	 * @param command string-encoded command line switch
	 * @return command line switch as a CommandlineSwitch enum value
	 */
	private static CommandlineSwitch commandlineSwitchFromString(String command) {
		CommandlineSwitch ret = CommandlineSwitch.Unknown;
		if(command == null) return ret;
		if(command.equalsIgnoreCase("-InputFile")) ret = CommandlineSwitch.InputFile;
		else if(command.equalsIgnoreCase("-OutputFile")) ret = CommandlineSwitch.OutputFile;
		else if(command.equalsIgnoreCase("-Debug")) ret = CommandlineSwitch.Debug;
		else if(command.equalsIgnoreCase("-Range")) ret = CommandlineSwitch.Range;
		else if(command.equalsIgnoreCase("-DataType")) ret = CommandlineSwitch.DataType;
		else if(command.equalsIgnoreCase("-Version")) ret = CommandlineSwitch.Version;
		else if(command.equalsIgnoreCase("-Help")) ret = CommandlineSwitch.Help;
		return ret;
	}
		
	/**
	 * Validate the configuration. Only checks that the input and output file name exist.
	 * @throws ConfigurationException
	 */
	public void validate() throws ConfigurationException {
		IO.debug("Argument validation:");
		if(getHelpRequest() || this.getVersionRequest()) {
			IO.debug("No need for validation; no conversion will be done, just printing some information...");
			return;
		}
		if(inputFileName == null || inputFileName.length() == 0) throw new ConfigurationException("Missing input file name.");
		IO.debug("-Input file name: " + inputFileName);
		if(outputFileName == null || outputFileName.length() == 0) throw new ConfigurationException("Missing output file name.");
		IO.debug("-Output file name: " + outputFileName);
		IO.debug("Argument validation completed sucessfully.");
	}
	
	/**
	 * Helper method, converts a cfcsDatatype (==integer) to its string representation for printing purposes.
	 * 
	 * @param cfcsDatatype data type to converted
	 * @return string representation (i.e., float, integer, unknown) of the data type
	 */
	public static String datatypeString(int cfcsDatatype) {
		switch(cfcsDatatype) {
		case CFCSDatatype.FLOAT: 
			return "float";
		case CFCSDatatype.INTEGER:
			return "integer";
		default: return "unknown";
		}
	}
	
	/**
	 * Suggest configuration for the "auto" settings. Specifically, it calculates suggested values for
	 * data type, range, exact range, and bits needed if values are to be stored as integers.
	 * <br><b>Note:</b> This method reads the input CSV file. This is likely an additional read to the
	 * actual CSV->FCS conversion. We cannot start writing FCS before we decide about the format details
	 * and we may or may not want to keep the CSV in the memory since it may be pretty big.
	 * 
	 * @return Suggested configuration for the conversion process.
	 * @throws IOException if file cannot be read
	 */
	public SuggestedConfiguration suggestConfiguration() throws IOException {
		FileReader f = new FileReader(inputFileName);
		CSVParser csvParser = new CSVParser(f);
		csvParser.setCommentStart("#;!");
		csvParser.setEscapes("nrtf", "\n\r\t\f");
		
		int max = 0; double d;
		Boolean needFloat = false;
		String v;
		
		while ((v = csvParser.nextValue()) != null) {
			try { d = Double.parseDouble(v); } catch(NumberFormatException e) { d = 0d ; }
			if(d != Math.round(d)) needFloat = true;
			if(Math.round(d) > max) max = (int) Math.round(d);
		}
		
		csvParser.close();
		f.close();
		
		SuggestedConfiguration scfg = new SuggestedConfiguration();
		if(needFloat) scfg.setCfcsDatatype(CFCSDatatype.FLOAT); else scfg.setCfcsDatatype(CFCSDatatype.INTEGER);
		scfg.setRange(powerOf2(max));
		scfg.setExactRange(max + 1);
		
		if(max <= 255) scfg.setNeededIntegerBits(8);
		else if(max <= 65535) scfg.setNeededIntegerBits(16);
		else scfg.setNeededIntegerBits(32);
		
		return scfg;
	}
	
	/**
	 * Helper method, return the lowest power of two that is larger than the submitted argument. 
	 * Calculated as Math.pow(2.0d, 1 + (int)(Math.log((double)n) / Math.log(2.0)));
	 * @param n 
	 * @return lowest power of two that is larger than n. 
	 */
	private static int powerOf2(int n) {
		return (int) Math.pow(2.0d, 1 + (int)(Math.log(n) / Math.log(2.0)));
	}
	
	/**
	 * Different ways how the range can be set.
	 */
	public enum RangeMode {
		Auto, AutoExact, Explicit, BD;
	}
	
	/**
	 * Different ways how the data type can be set.
	 */
	public enum DataTypeMode {
		Auto, Float, Int;
	}
	
	/**
	 * Command line switches
	 */
	public enum CommandlineSwitch {
	    InputFile, OutputFile, Debug, Range, DataType, Version, Help, Unknown;
	}
	
	/**
	 * Suggested configuration
	 */
	public class SuggestedConfiguration {
		/**
		 * Suggested range
		 */
		private int range = 0;
		
		/**
		 * Suggested range if user wants to use the exact option (not a power of 2)
		 */
		private int exactRange = 0;
		
		/**
		 * Suggested data type
		 */
		private int cfcsDatatype = CFCSDatatype.FLOAT;
		
		/**
		 * How many bits will be needed if values are stored as integers (8, 16, or 32)
		 */
		private int neededIntegerBits = 32;
		
		/**
		 * String representation of the suggested configuration for debug purposes
		 */
		@Override
		public String toString() {
			return "Range: " + range + ", exact range: " + exactRange + ", datatype: " + datatypeString(cfcsDatatype) + ", needed bits per value: " + getNeededBits(getRange());
		}
		
		/**
		 * How many bits will be needed if values are stored as recommended by this suggested configuration.
		 * The intended range need to be supplied so that we can accommodate for that as well. 
		 * The suggested configuration contains both, range and exactRange and we do not know what the
		 * user wants.
		 * 
		 * @param range The range supposed to be used
		 * @return How many bits will be needed per value in the FCS file (value of the $PnB keyword)
		 */
		public int getNeededBits(int range) {
			if(cfcsDatatype == CFCSDatatype.FLOAT) return 32; else {
				int rangeBits = 0;
				if(range <= 256) rangeBits = 8;
				else if(range <= 65536) rangeBits = 16;
				else rangeBits = 32;
				return Math.max(rangeBits, neededIntegerBits);
			}
		}
		
		/**
		 * Get suggested range (a power of 2)
		 * @return suggested range
		 */
		public int getRange() {
			return range;
		}

		/**
		 * Setter for the range
		 * @param range to be set
		 */
		private void setRange(int range) {
			this.range = range;
		}

		/**
		 * Get suggested range if exact option (not a power of 2) is specified
		 * @return suggested range for the exact option
		 */
		public int getExactRange() {
			return exactRange;
		}

		/**
		 * Setter for the exactRange
		 * @param exactRange to be set
		 */
		private void setExactRange(int exactRange) {
			this.exactRange = exactRange;
		}

		/**
		 * Get the suggested data type as an org.flowcyt.cfcs.CFCSDatatype (int).
		 * 
		 * @return suggested data type as an org.flowcyt.cfcs.CFCSDatatype (int).
		 */
		public int getCfcsDatatype() {
			return cfcsDatatype;
		}

		/**
		 * Setter for the cfcsDatatype
		 * @param cfcsDatatype to be set
		 */
		private void setCfcsDatatype(int cfcsDatatype) {
			this.cfcsDatatype = cfcsDatatype;
		}

		/**
		 * How many bits will be needed if decided to store values as integers. 
		 * The intended range need to be supplied so that we can accommodate for that as well. 
		 * This suggested configuration contains both, range and exactRange and we do not know what the
		 * user wants.
		 * 
		 * @param range The range supposed to be used
		 * @return How many bits will be needed per value in the FCS file (value of the $PnB keyword)
		 */
		public int getNeededIntegerBits(int range) {
			int rangeBits = 0;
			if(range <= 256) rangeBits = 8;
			else if(range <= 65536) rangeBits = 16;
			else rangeBits = 32;
			return Math.max(rangeBits, neededIntegerBits);
		}
		
		/**
		 * Setter for the neededIntegerBits
		 * @param neededIntegerBits to be set. 
		 */
		private void setNeededIntegerBits(int neededIntegerBits) {
			this.neededIntegerBits = neededIntegerBits;
		}	
	}
	
	
}
