# Supplementary material for: GenePattern flow cytometry suite
Source: Source Code Biol Med. 2013 Jul 3;8:14. doi: 10.1186/1751-0473-8-14 (PMC3717030; doi:10.1186/1751-0473-8-14)
Supplement: Additional file 3 — Source Codes of GenePattern Flow Cytometry Suite Modules.Please use any ZIP-compatible software to extract the ZIP archive file into a folder. There will be 35 folders after the extraction. The folder named lib contains the CFCS library that is required in order to compile the Java-based modules. In addition, the lib folder contains a ZIP compression tool that is being used by the FCMSinglePanelQC and PlateQAFCS modules to compress the results in case the server computer is a Windows-based machine. This tool is not required for Linux/Unix or Mac based servers. The additional 34 folders contain the source codes of each of the modules in the GenePattern Flow Cytometry Suite. [file 1751-0473-8-14-S3.zip › AdditionalFile3_GPFCMSuiteSourceCodes/CsvToFcs/net/sf/flowcyt/gp/module/csv2fcs/FCSDataset.java]

/* ********************************************************************
 * Copyright (©) 2009 Josef Spidlen, Ph.D.
 * 
 * License
 * The software is distributed under the terms of the 
 * GNU Lesser General Public License (LGPL)
 * 
 * Disclaimer
 * This software and documentation come with no warranties of any kind.
 * This software is provided "as is" and any and any express or implied 
 * warranties, including, but not limited to, the implied warranties of
 * merchantability and fitness for a particular purpose are disclaimed.
 * In no event shall the  copyright holder be liable for any direct, 
 * indirect, incidental, special, exemplary, or consequential damages
 * (including but not limited to, procurement of substitute goods or 
 * services; loss of use, data or profits; or business interruption)
 * however caused and on any theory of liability, whether in contract,
 * strict liability, or tort arising in any way out of the use of this 
 * software.    
 *  
 * Acknowledgment
 * This work has been supported by Brinkman/Sekaly Genome Canada 
 * Technology Development Project High Throughput High-Dimensional 
 * Multi-parametric Analysis of the Immune System.
 * 
 * ******************************************************************** 
 */

package net.sf.flowcyt.gp.module.csv2fcs;

import java.io.Closeable;
import java.io.IOException;
import org.flowcyt.cfcs.CFCSData;
import org.flowcyt.cfcs.CFCSDataSet;
import org.flowcyt.cfcs.CFCSDatatype;
import org.flowcyt.cfcs.CFCSErrorCodes;
import org.flowcyt.cfcs.CFCSListModeData;
import org.flowcyt.cfcs.CFCSParameter;
import org.flowcyt.cfcs.CFCSParameters;
import org.flowcyt.cfcs.CFCSSystem;

/**
 *  Simple encapsulation of an FCS data file / data set based on the CFCS library.
 *  
 *  @author Josef Spidlen, Ph.D., BC Cancer Agency, jspidlen@bccrc.ca
 */
public class FCSDataset implements Closeable {

	/**
	 * Main entry point, CFCS implementation of an FCS file
	 */
	private CFCSSystem cfcsSystem;
	
	/**
	 * Our list mode data set / the only data set in our file
	 */
	private CFCSDataSet cfcsDs;
	
	/**
	 * List mode data in the data set
	 */
	private CFCSListModeData cfcsData;
	
	/**
	 * What data type is being used for the list mode data set?
	 */
	private int cfcsDatatype = CFCSDatatype.FLOAT;
	
	/**
	 * The range for all parameters
	 */
	private int range = 0;
	
	/**
	 * What value of $PnB will be used in the data set (all parameters are using the same size)
	 */
	private int fieldSize;

	/**
	 * Create a list mode data file / data set based on a file name, data type 
	 * (CFCSDatatype.FLOAT or CFCSDatatype.INTEGER) and fieldSize (value of $PnB) and 
	 * range ($PnR)for all parameters.
	 * 
	 * @param fileName the name of the FCS file to store the 
	 * @param cfcsDatatype either CFCSDatatype.FLOAT or CFCSDatatype.INTEGER
	 * @param fieldSize value for $PnB for all parameters, 8, 16, or 32
	 * @param range value for $PnR for all parameters.
	 */
	public FCSDataset(String fileName, int cfcsDatatype, int fieldSize, int range) {
		cfcsSystem = new CFCSSystem();
		cfcsSystem.create("file:" + fileName);
		this.cfcsDatatype = cfcsDatatype;
		this.fieldSize = fieldSize;
		cfcsDs = cfcsSystem.createDataSet(CFCSData.LISTMODE, cfcsDatatype);
		cfcsData = (CFCSListModeData) cfcsDs.getData();
		this.range = range;
	}
	
	/**
	 * Create a list mode data file / data set based on a file name, data type 
	 * (CFCSDatatype.FLOAT or CFCSDatatype.INTEGER) and fieldSize (value of $PnB) and 
	 * range ($PnR)for all parameters. These are taken from a ConversionConfig object config as
	 * config.getOutputFileName(), config.getCfcsDatatype(), config.getNeededBits(), config.getRange().
	 *  
	 * @param config conversion configuration, values used: config.getOutputFileName(), config.getCfcsDatatype(), config.getNeededBits(), config.getRange()
	 */
	public FCSDataset(ConversionConfig config) {
		this(config.getOutputFileName(), config.getCfcsDatatype(), config.getNeededBits(), config.getRange());
	}

	/**
	 * Add a parameter to the data set. 
	 * 
	 * @param name The name of the parameter; it may contain two parts separated by ":". If this is the
	 * case, these will split into $PnN and $PnS names. Otherwise, the $PnN name will be filled and the $PnS
	 * will be left empty.
	 * 
	 * @throws FCSException if the parameter cannot be added.
	 */
	public void addParameter(String name) throws FCSException {
		String[] names = HelperUtils.splitInTwoStrings(name, ':');
		addParameter(names[0], names[1]);
	}

	/**
	 * Add a parameter to the data set. 
	 * 
	 * @param shortName the value for the $PnN keyword
	 * @param fullName the value for the $PnS keyword
	 * 
	 * @throws FCSException if the parameter cannot be added.
	 */
	public void addParameter(String shortName, String fullName) throws FCSException {
		CFCSParameters cfcsParams = cfcsDs.getParameters();
		shortName = shortName.replace(',', ';');

		CFCSParameter cfcsParam = new CFCSParameter();
		switch (cfcsDatatype) {
		case CFCSDatatype.INTEGER:
			cfcsParam.setFieldSize(fieldSize);
			break;
		case CFCSDatatype.FLOAT:
			cfcsParam.setFieldSize(32);
			break;
		default:
			throw new FCSException("Unsupported data type (" + cfcsDatatype
					+ ")", CFCSErrorCodes.CFCSNotImplemented);
		}

		if (shortName == null || shortName.length() <= 0)
			throw new FCSException("Missing parameter name",
					CFCSErrorCodes.CFCSIllegalName);
		cfcsParam.setShortName(shortName);
		if (fullName != null && fullName.length() > 0)
			cfcsParam.setFullName(fullName);

		cfcsParam.setLogDecades(0);
		cfcsParam.setOffset(0);
		cfcsParam.setRange(range);
		cfcsParams.addParameter(cfcsParam);
	}

	/**
	 * Add an event to the data set. Event values are in a String array that gets converted to either floating
	 * point numbers or to integers.
	 * 
	 * @param eventValues values to be add to the data set
	 * @throws FCSException if values cannot be add, e.g., the array is longer than the number of parameters.
	 */
	public void addEvent(String eventValues[]) throws FCSException {
		switch (cfcsDatatype) {
		case CFCSDatatype.INTEGER: {
			int[] eventData = new int[eventValues.length];
			for (int i = 0; i < eventValues.length; i++) {
				try {
					eventData[i] = Math.round(Float.parseFloat(eventValues[i]));
				} catch (NumberFormatException e) {
					eventData[i] = 0;
					CFCSParameter cfcsParam = cfcsDs.getParameters()
							.getParameter(i);
					IO.error("Failed to parse " + cfcsParam.getShortName()
							+ " parameter value: " + eventValues[i]
							+ "; setting to 0.");
				}
			}
			cfcsData.addEvent(eventData);
		}
			break;
		case CFCSDatatype.FLOAT: {
			float[] eventData = new float[eventValues.length];
			for (int i = 0; i < eventValues.length; i++) {
				try {
					eventData[i] = Float.parseFloat(eventValues[i]);
				} catch (NumberFormatException e) {
					eventData[i] = 0;
					CFCSParameter cfcsParam = cfcsDs.getParameters()
							.getParameter(i);
					IO.error("Failed to parse " + cfcsParam.getShortName()
							+ " parameter value: " + eventValues[i]
							+ "; setting to 0.");
				}
			}
			cfcsData.addEvent(eventData);
		}
			break;
		default:
			throw new FCSException("Unsupported data type (" + cfcsDatatype
					+ ")", CFCSErrorCodes.CFCSNotImplemented);
		}

	}

	/**
	 * Save the dataset and close the file. 
	 */
	public void close() throws IOException {
		cfcsSystem.close();
	}

}
