# Supplementary material for: GenePattern flow cytometry suite
Source: Source Code Biol Med. 2013 Jul 3;8:14. doi: 10.1186/1751-0473-8-14 (PMC3717030; doi:10.1186/1751-0473-8-14)
Supplement: Additional file 3 — Source Codes of GenePattern Flow Cytometry Suite Modules.Please use any ZIP-compatible software to extract the ZIP archive file into a folder. There will be 35 folders after the extraction. The folder named lib contains the CFCS library that is required in order to compile the Java-based modules. In addition, the lib folder contains a ZIP compression tool that is being used by the FCMSinglePanelQC and PlateQAFCS modules to compress the results in case the server computer is a Windows-based machine. This tool is not required for Linux/Unix or Mac based servers. The additional 34 folders contain the source codes of each of the modules in the GenePattern Flow Cytometry Suite. [file 1751-0473-8-14-S3.zip › AdditionalFile3_GPFCMSuiteSourceCodes/CsvToFcs/net/sf/flowcyt/gp/module/csv2fcs/FCSException.java]

/* ********************************************************************
 * Copyright (©) 2009 Josef Spidlen, Ph.D.
 * 
 * License
 * The software is distributed under the terms of the 
 * GNU Lesser General Public License (LGPL)
 * 
 * Disclaimer
 * This software and documentation come with no warranties of any kind.
 * This software is provided "as is" and any and any express or implied 
 * warranties, including, but not limited to, the implied warranties of
 * merchantability and fitness for a particular purpose are disclaimed.
 * In no event shall the  copyright holder be liable for any direct, 
 * indirect, incidental, special, exemplary, or consequential damages
 * (including but not limited to, procurement of substitute goods or 
 * services; loss of use, data or profits; or business interruption)
 * however caused and on any theory of liability, whether in contract,
 * strict liability, or tort arising in any way out of the use of this 
 * software.    
 *  
 * Acknowledgment
 * This work has been supported by Brinkman/Sekaly Genome Canada 
 * Technology Development Project High Throughput High-Dimensional 
 * Multi-parametric Analysis of the Immune System.
 * 
 * ******************************************************************** 
 */

package net.sf.flowcyt.gp.module.csv2fcs;

import org.flowcyt.cfcs.CFCSErrorCodes;

/**
 * Simple encapsulation of error codes from the CFCS library.
 * 
 * @author Josef Spidlen, Ph.D., BC Cancer Agency, jspidlen@bccrc.ca
 */
public class FCSException extends Exception {

	/**
	 * Because of being serializable
	 */
	private static final long serialVersionUID = 5435450228108151018L;
	
	/**
	 * CFCS error code
	 */
	private int errorCode = 0;

	/**
	 * Create an exception with an error message
	 * @param message to be included
	 */
	public FCSException(String message) {
		super(message);
	}

	/**
	 * Create an exception with an error message and a CFCS error code
	 * @param message to be included
	 * @param errorCode to be included
	 */
	public FCSException(String message, int errorCode) {
		super(message + "; CFCSErrorCode: " + codeToStr(errorCode));
		this.setErrorCode(errorCode);
	}
	
	/**
	 * Create an exception from an error code; message will be created based on the error code
	 * @param errorCode to be included, source of a message attached to the exception
	 */
	public FCSException(int errorCode) {
		super("CFCSErrorCode: " + codeToStr(errorCode));
		this.setErrorCode(errorCode);
	}
	
	/**
	 * Create a string representation from a CFCS error code. 
	 * 
	 * @param errorCode - CFCS error code to be converted to a string.
	 * @return - a string representation of the provided CFCS error code.
	 */
	public static String codeToStr(int errorCode) {
		switch(errorCode) {
		case CFCSErrorCodes.CFCSNoSuchBin: return "CFCSNoSuchBin";
		case CFCSErrorCodes.CFCSInsufficientSpace: return "CFCSInsufficientSpace";
		case CFCSErrorCodes.CFCSInsufficientData: return "CFCSInsufficientData";
		case CFCSErrorCodes.CFCSNotImplemented: return "CFCSNotImplemented";
		case CFCSErrorCodes.CFCSCannotModifySource: return "CFCSCannotModifySource";
		case CFCSErrorCodes.CFCSIllegalName: return "CFCSIllegalName";
		case CFCSErrorCodes.CFCSKeywordUndefined: return "CFCSKeywordUndefined";
		case CFCSErrorCodes.CFCSNoSuchDataSet: return "CFCSNoSuchDataSet";
		case CFCSErrorCodes.CFCSBadSourceSet: return "CFCSBadSourceSet";
		case CFCSErrorCodes.CFCSParametersUndefined: return "CFCSParametersUndefined";
		case CFCSErrorCodes.CFCSParameterInclassesplete: return "CFCSParameterInclassesplete";
		case CFCSErrorCodes.CFCSInconsistentAttribute: return "CFCSInconsistentAttribute";
		case CFCSErrorCodes.CFCSCannotModifyValue: return "CFCSCannotModifyValue";
		case CFCSErrorCodes.CFCSInconsistentValue: return "CFCSInconsistentValue";
		case CFCSErrorCodes.CFCSIllegalValue: return "CFCSIllegalValue";
		case CFCSErrorCodes.CFCSBadValueConversion: return "CFCSBadValueConversion";
		case CFCSErrorCodes.CFCSBadKeywordIndex: return "CFCSBadKeywordIndex";
		case CFCSErrorCodes.CFCSKeywordExists: return "CFCSKeywordExists";
		case CFCSErrorCodes.CFCSKeywordNotFound: return "CFCSKeywordNotFound";
		case CFCSErrorCodes.CFCSIllegalSegment: return "CFCSIllegalSegment";
		case CFCSErrorCodes.CFCSIOError: return "CFCSIOError";
		case CFCSErrorCodes.CFCSStreamNotOpen: return "CFCSStreamNotOpen";
		case CFCSErrorCodes.CFCSBadFCS: return "CFCSBadFCS";
		case CFCSErrorCodes.CFCSSystemError: return "CFCSSystemError";
		case CFCSErrorCodes.CFCSNoSuchParameter: return "CFCSNoSuchParameter";
		case CFCSErrorCodes.CFCSNoSuchEvent: return "CFCSNoSuchEvent";
		case CFCSErrorCodes.CFCSFileNotCreated: return "CFCSFileNotCreated";
		case CFCSErrorCodes.CFCSVersionNotSupported: return "CFCSVersionNotSupported";
		case CFCSErrorCodes.CFCSFileNotFCS: return "CFCSFileNotFCS";
		case CFCSErrorCodes.CFCSFileNotFound: return "CFCSFileNotFound";
		case CFCSErrorCodes.CFCSStreamAlreadyOpen: return "CFCSStreamAlreadyOpen";
		case CFCSErrorCodes.CFCSSuccess: return "CFCSSuccess";
		case CFCSErrorCodes.CFCSNotFCSclassespliant: return "CFCSNotFCSclassespliant";
		case CFCSErrorCodes.CFCSNetworkIOError: return "CFCSNetworkIOError";
		case CFCSErrorCodes.CFCSSegmentNotPresent: return "CFCSSegmentNotPresent";
		case CFCSErrorCodes.CFCSKeywordModified: return "CFCSKeywordModified";
		case CFCSErrorCodes.CFCSOutOfRange: return "CFCSOutOfRange";
		case CFCSErrorCodes.CFCSHistogramOutOfRange: return "CFCSHistogramOutOfRange";
		case CFCSErrorCodes.CFCSUndefinedAttribute: return "CFCSUndefinedAttribute";
		default: return "Unknown";
		}
	}

	/** 
	 * Setter for the errorCode
	 * @param errorCode errorCode to be set
	 */
	private void setErrorCode(int errorCode) {
		this.errorCode = errorCode;
	}

	/**
	 * @return the CFCS error code
	 */
	public int getErrorCode() {
		return errorCode;
	}

}
