# Supplementary material for: GenePattern flow cytometry suite
Source: Source Code Biol Med. 2013 Jul 3;8:14. doi: 10.1186/1751-0473-8-14 (PMC3717030; doi:10.1186/1751-0473-8-14)
Supplement: Additional file 3 — Source Codes of GenePattern Flow Cytometry Suite Modules.Please use any ZIP-compatible software to extract the ZIP archive file into a folder. There will be 35 folders after the extraction. The folder named lib contains the CFCS library that is required in order to compile the Java-based modules. In addition, the lib folder contains a ZIP compression tool that is being used by the FCMSinglePanelQC and PlateQAFCS modules to compress the results in case the server computer is a Windows-based machine. This tool is not required for Linux/Unix or Mac based servers. The additional 34 folders contain the source codes of each of the modules in the GenePattern Flow Cytometry Suite. [file 1751-0473-8-14-S3.zip › AdditionalFile3_GPFCMSuiteSourceCodes/CsvToFcs/net/sf/flowcyt/gp/module/csv2fcs/HelperUtils.java]

/* ********************************************************************
 * Copyright (©) 2009 Josef Spidlen, Ph.D.
 * 
 * License
 * The software is distributed under the terms of the 
 * GNU Lesser General Public License (LGPL)
 * 
 * Disclaimer
 * This software and documentation come with no warranties of any kind.
 * This software is provided "as is" and any and any express or implied 
 * warranties, including, but not limited to, the implied warranties of
 * merchantability and fitness for a particular purpose are disclaimed.
 * In no event shall the  copyright holder be liable for any direct, 
 * indirect, incidental, special, exemplary, or consequential damages
 * (including but not limited to, procurement of substitute goods or 
 * services; loss of use, data or profits; or business interruption)
 * however caused and on any theory of liability, whether in contract,
 * strict liability, or tort arising in any way out of the use of this 
 * software.    
 *  
 * Acknowledgment
 * This work has been supported by Brinkman/Sekaly Genome Canada 
 * Technology Development Project High Throughput High-Dimensional 
 * Multi-parametric Analysis of the Immune System.
 * 
 * ******************************************************************** 
 */

package net.sf.flowcyt.gp.module.csv2fcs;

import java.io.FileReader;
import java.io.FileWriter;
import java.io.IOException;
import com.Ostermiller.util.CSVParser;
import com.Ostermiller.util.CSVPrinter;

/**
 * Simple helper utilities for the conversion
 * 
 * @author Josef Spidlen, Ph.D., BC Cancer Agency, jspidlen@bccrc.ca
 */
public class HelperUtils {
	
	/**
	 * Splits the string s by the first occurrence of character c as long as the character is not the first 
	 * or last character in the string s. This is slightly different than the String.split method.
	 * 
	 * @param s String to split
	 * @param c Character to separate Strings
	 * 
	 * @return The split string as String[2] array; First part is at index [0], second at [1]. The second may
	 * be null if split fails (i.e, character c is not found or is first or last character in the string s)
	 */
	public static String[] splitInTwoStrings(String s, char c) {
		String[] ret = new String[2];
		
		int split = s.indexOf(c);
		if(split > 0 && split < s.length()) {
			ret[0] = s.substring(0, split);
			ret[1] = s.substring(split+1);
		} else {
			ret[0] = s;
			ret[1] = null;
		}
		
		return ret;
	}
	
	/**
	 * Removes a column from a CSV file. Column index is zero-based (the first column has the index 0).
	 * 
	 * @param inputFile Input CSV file name.
	 * @param outputFile Output CSV file name.
	 * @param columnIndex Index of the column to be removed; zero-based (the first column has the index 0).
	 * @throws IOException If file cannot be read or written.
	 */
	public static void removeCSVColumn(String inputFile, String outputFile, int columnIndex) throws IOException {
		FileReader f = new FileReader(inputFile);
		CSVParser csvParser = new CSVParser(f);
		csvParser.setCommentStart("#;!");
		csvParser.setEscapes("nrtf", "\n\r\t\f");
		
		FileWriter fw = new FileWriter(outputFile);
		CSVPrinter csvPrinter = new CSVPrinter(fw);
		
		String[] line;
		while ((line = csvParser.getLine()) != null) {
			for(int i = 0; i < line.length; i++) {
				if (i != columnIndex) csvPrinter.write(line[i]);
			}
			csvPrinter.writeln();
		}
		
		csvPrinter.close();
		csvParser.close();
		f.close();
		fw.close();
	}	
}
