# Supplementary material for: GenePattern flow cytometry suite
Source: Source Code Biol Med. 2013 Jul 3;8:14. doi: 10.1186/1751-0473-8-14 (PMC3717030; doi:10.1186/1751-0473-8-14)
Supplement: Additional file 3 — Source Codes of GenePattern Flow Cytometry Suite Modules.Please use any ZIP-compatible software to extract the ZIP archive file into a folder. There will be 35 folders after the extraction. The folder named lib contains the CFCS library that is required in order to compile the Java-based modules. In addition, the lib folder contains a ZIP compression tool that is being used by the FCMSinglePanelQC and PlateQAFCS modules to compress the results in case the server computer is a Windows-based machine. This tool is not required for Linux/Unix or Mac based servers. The additional 34 folders contain the source codes of each of the modules in the GenePattern Flow Cytometry Suite. [file 1751-0473-8-14-S3.zip › AdditionalFile3_GPFCMSuiteSourceCodes/DeIdentifyFCS/net/sf/flowcyt/gp/modules/deidentifyfcs/ByteStringBuffer.java]

/* ********************************************************************
 * Copyright (©) 2009-2011 Josef Spidlen, Ph.D.
 * 
 * License
 * The software is distributed under the terms of the 
 * GNU Lesser General Public License (LGPL)
 * 
 * Disclaimer
 * This software and documentation come with no warranties of any kind.
 * This software is provided "as is" and any and any express or implied 
 * warranties, including, but not limited to, the implied warranties of
 * merchantability and fitness for a particular purpose are disclaimed.
 * In no event shall the  copyright holder be liable for any direct, 
 * indirect, incidental, special, exemplary, or consequential damages
 * (including but not limited to, procurement of substitute goods or 
 * services; loss of use, data or profits; or business interruption)
 * however caused and on any theory of liability, whether in contract,
 * strict liability, or tort arising in any way out of the use of this 
 * software.    
 *  
 * Acknowledgment
 * This work has been supported by Brinkman/Sekaly Genome Canada 
 * Technology Development Project High Throughput High-Dimensional 
 * Multi-parametric Analysis of the Immune System.
 * 
 * ******************************************************************** 
 */

package net.sf.flowcyt.gp.modules.deidentifyfcs;

public class ByteStringBuffer {
	private static int DEFAULT_SIZE = 256;
	private int initialSize = DEFAULT_SIZE; 

	private byte[] buffer = null;
	private int pos = 0;
	             
	public ByteStringBuffer(int initialSize) {
		this.initialSize = initialSize;
		buffer = new byte[this.initialSize];
		pos = 0;
	}
	
	public ByteStringBuffer() {
		this.initialSize = DEFAULT_SIZE;
		buffer = new byte[this.initialSize];
		pos = 0;
	}
	
	public void reset() {
		pos = 0;
	}
	
	public void add(byte b) {
		if(pos < buffer.length) {
			buffer[pos] = b;
			pos++;
		} else {
			byte[] tmp = new byte[buffer.length + initialSize];
			for(int i = 0; i < pos; i++) tmp[i] = buffer[i];
			buffer = tmp;
			buffer[pos] = b;
			pos++;
		}
	}
	
	public String toString() {
		String ret = "";
		for(int i = 0; i < pos; i++) ret += (char)buffer[i];
		return ret;
	}
	
	public byte[] getBytes() {
		byte[] ret = new byte[pos];
		for(int i = 0; i < pos; i++) ret[i] = buffer[i];
		return ret;
	}
	
	public byte[] getEmptyBytes() {
		byte[] ret = new byte[pos];
		for(int i = 0; i < pos; i++) ret[i] = (byte)' ';
		return ret;
	}
	
	public byte[] getSpecifiedValueBytes(int nValue) {
		String sValue = Integer.toString(nValue);
		int sValueLength = sValue.getBytes().length;
		byte[] ret = new byte[pos];
		for(int i = 0; i < pos; i++) {
			if(i < sValueLength) ret[i] = sValue.getBytes()[i];
			else ret[i] = (byte)' ';
		}
		return ret;
	}
	
}
