# Supplementary material for: GenePattern flow cytometry suite
Source: Source Code Biol Med. 2013 Jul 3;8:14. doi: 10.1186/1751-0473-8-14 (PMC3717030; doi:10.1186/1751-0473-8-14)
Supplement: Additional file 3 — Source Codes of GenePattern Flow Cytometry Suite Modules.Please use any ZIP-compatible software to extract the ZIP archive file into a folder. There will be 35 folders after the extraction. The folder named lib contains the CFCS library that is required in order to compile the Java-based modules. In addition, the lib folder contains a ZIP compression tool that is being used by the FCMSinglePanelQC and PlateQAFCS modules to compress the results in case the server computer is a Windows-based machine. This tool is not required for Linux/Unix or Mac based servers. The additional 34 folders contain the source codes of each of the modules in the GenePattern Flow Cytometry Suite. [file 1751-0473-8-14-S3.zip › AdditionalFile3_GPFCMSuiteSourceCodes/DeIdentifyFCS/net/sf/flowcyt/gp/modules/deidentifyfcs/DeIdentifyFCS.java]

/* ********************************************************************
 * Copyright (©) 2009-2011 Josef Spidlen, Ph.D.
 * 
 * License
 * The software is distributed under the terms of the 
 * GNU Lesser General Public License (LGPL)
 * 
 * Disclaimer
 * This software and documentation come with no warranties of any kind.
 * This software is provided "as is" and any and any express or implied 
 * warranties, including, but not limited to, the implied warranties of
 * merchantability and fitness for a particular purpose are disclaimed.
 * In no event shall the  copyright holder be liable for any direct, 
 * indirect, incidental, special, exemplary, or consequential damages
 * (including but not limited to, procurement of substitute goods or 
 * services; loss of use, data or profits; or business interruption)
 * however caused and on any theory of liability, whether in contract,
 * strict liability, or tort arising in any way out of the use of this 
 * software.    
 *  
 * Acknowledgment
 * This work has been supported by Brinkman/Sekaly Genome Canada 
 * Technology Development Project High Throughput High-Dimensional 
 * Multi-parametric Analysis of the Immune System.
 * 
 * ******************************************************************** 
 */
package net.sf.flowcyt.gp.modules.deidentifyfcs;

import java.io.File;
import java.io.FileNotFoundException;
import java.io.InputStream;
import java.io.OutputStream;
import java.io.IOException;

import java.util.HashMap;
import java.util.HashSet;
import java.util.regex.Matcher;
import java.util.regex.Pattern;

import javax.naming.ConfigurationException;

/**
 * De-identify an FCS data file; remove specified keywords.
 * 
 * @author Josef Spidlen, Ph.D., BC Cancer Agency, jspidlen@bccrc.ca
 */
public class DeIdentifyFCS {

	/**
	 * Parsed configuration from the command line
	 */
	private Config config;
	
	private InputStream in = null;
    private OutputStream out = null;
	
	private int textBeginOffset, textEndOffset;
	private int dataBeginOffset, dataEndOffset;
	private int analysisBeginOffset, analysisEndOffset;
	private int suplTextBeginOffset, suplTextEndOffset;
	private int nextData;
	private int textSegmentParsingState;
	
	private String fcsVersion;
	private String textBeginOffsetStr, textEndOffsetStr; 
	private String dataBeginOffsetStr, dataEndOffsetStr;
	private String analysisBeginOffsetStr, analysisEndOffsetStr;
	
	private ByteStringBuffer textSegmentBuffer;
	private String lastKeywordName, lastKeywordValue;
	
	private String oneDelimiter, twoDelimiters;
	private int delimiterCharacter;
	
	private Pattern pattern = null;
	private HashMap<String, Boolean> keywordsToRemove = new HashMap<String, Boolean>();
	private Boolean regExpMatchFound = false;
	
	private static HashSet<String> systemKeywords = new HashSet<String>();
	private static Boolean systemKeywordsHashSetCreated = false;
    
	/**
	 * Version information
	 */
	public static final String version = "DeIdentifyFCS, version beta 2012-05-28.";

	/**
	 * Usage string
	 */
	public static final String usage = "Usage:\n" + 
	"java -jar deidentifyfcs.jar <options> \n\n" + 
	"options:\n\n" +
	" -InputFile:<file.fcs>  The input FCS file, required unless -Version or -Help is used.\n" +
	" -Remove:<list|regExpr> Comma-separated list of keyword names (comma as part of a keyword name may be escaped by '\\') or a regular expression to match keywords to be removed, required unless -Version or -Help is used.\n" + 
	" -IsRegExUsed:<Yes|No>  Is a regular expression used in the Remove tag? If not, a comma-separated list of keyword names is expected (optional)\n" +
	" -OutputFile:<filename> The output file name (optional)\n" +
	" -Debug                 Produces debug output.\n" + 
	" -Version               Output the version of the software and exit (no de-identification).\n" +
	" -Help                  Output the command line syntax and exit (no de-identification).\n"; 
	
	/**
	 * Run the application to de-identify an FCS data file (i.e., remove specified keywords).
	 * 
	 * @param args The arguments are encoded in a text based array (from the command line) as follows:
	 * <ul>
	 * <li>-InputFile:&lt;file.fcs&gt; the input FCS file, required unless -Version or -Help is used</li>
	 * <li>-Remove:<list|regExpr> Comma-separated list of keyword names (comma as part of a keyword name may be escaped by '\\') or a regular expression to match keywords to be removed, required unless -Version or -Help is used.</li>
	 * <li>-IsRegExUsed:<Yes|No>  Is a regular expression used in the Remove tag? If not, a comma-separated list of keyword names is expected (optional).</li>
	 * <li>-OutputFile:&lt;filename.fcs&gt; output file name (optional)</li>
	 * <li>-Debug (optional) produce debug output</li>
	 * <li>-Version (optional) output the version of the software and exit (no anonymization)</li>
	 * <li>-Help (optional) output the command line syntax and exit (no anonymization)</li>
	 * </ul>
	 * Keywords are not case sensitive.
	 */	
	public static void main(String[] args) {
		DeIdentifyFCS app = new DeIdentifyFCS();
		app.run(args);
	}

	/**
	 * Run the application to de-identify an FCS data file (i.e., remove specified keywords).
	 * 
	 * @param args The arguments are encoded in a text based array (from the command line) as follows:
	 * <ul>
	 * <li>-InputFile:&lt;file.fcs&gt; the input FCS file, required unless -Version or -Help is used</li>
	 * <li>-Remove:<list|regExpr> Comma-separated list of keyword names (comma as part of a keyword name may be escaped by '\\') or a regular expression to match keywords to be removed, required unless -Version or -Help is used.</li>
	 * <li>-IsRegExUsed:<Yes|No>  Is a regular expression used in the Remove tag? If not, a comma-separated list of keyword names is expected (optional).</li>
	 * <li>-OutputFile:&lt;filename.fcs&gt; output file name (optional)</li>
	 * <li>-Debug (optional) produce debug output</li>
	 * <li>-Version (optional) output the version of the software and exit (no anonymization)</li>
	 * <li>-Help (optional) output the command line syntax and exit (no anonymization)</li>
	 * </ul>
	 * Keywords are not case sensitive.
	 */	
	private void run(String[] args) {
		
		try {
			
			config = new Config(args); // Get the configuration from the command line
			// Is it just a version or help request? If so, output it and exit.
			if(config.getVersionRequest()) { IO.println(version); return; } 
			else if(config.getHelpRequest()) { IO.println(usage); return; }
			IO.debug("-------------------\nDe-identification started");
			
			if(config.isRegExprUsed()) {
				pattern = Pattern.compile(config.getRemove());
			} else {
				keywordsToRemove = config.getKeywordsToRemoveMap(); 
			}
			
			in = config.getInputStream(); 
			out = config.getOutputStream();
			
			int c;
			int offset = 0;
			
			while ((c = in.read()) != -1) {

				// Header information
				if(isWithinHeader(offset)) {
					// This also writes output as long as the FCS identifier is passed.
					parseHeaderChar(offset, c);
				}
                
				// Text segment (primary and secondary eventually)
				else if(isWithinTextSegment(offset)) {
					// Writes output accordingly as well
					parseTextChar(offset, c);
				}
                
				// Are we by any chance going to the next dataset?
				else if(isNextDataSet(offset)) {
					IO.debug("-------------------\nFound another dataset in the FCS file, processing...");
					offset = 0;
					parseHeaderChar(offset, c);
				}
				
                // Any other bytes
                else {
                	out.write(textSegmentBuffer.getBytes()); // Just in case there is anything left
                    textSegmentBuffer.reset();
                	out.write(c);
                }
                offset++;
            }

			IO.debug("-------------------\nDe-identification finished");
			if(config.isRegExprUsed()) { 
				if(!regExpMatchFound) {
					IO.println("Warning - regular expression did not match any keywords in this FCS file");
				}
			} else {
				if(keywordsToRemove.containsValue(false)) {
					// There are some keywords that were supposed to be removed but haven't been found
					String s = "";
					for(String keyword : keywordsToRemove.keySet()) {
						if(keywordsToRemove.get(keyword) == false) {
							if(s.length() > 0) s += ", \"" + keyword + "\""; else s += "\"" + keyword + "\"";
						}
					}
					IO.println("Warning - the following keywords were supposed to be removed but could not be found in this FCS file: " + s);
				}
			}
			
		} catch (ConfigurationException e) {
			IO.error("Configuration Error: " + e.getMessage());
			IO.println("\n" + usage);
		} catch (FileNotFoundException fnf) {
			IO.error("File not found: " + fnf.getMessage());
		} catch (IOException ioe) {
			IO.error("IO Exception: " + ioe.getMessage());
		} catch (NumberFormatException nfe) {
			IO.error("Input offsets seem broken - NumberFormatException: " + nfe.getMessage());
		}
		finally {
			try {
				if (in != null) {
					in.close();
				}
			} catch (Exception e1) {};
            try {
            	if (out != null) {
            		out.flush();
            		out.close();
            	}
            } catch (Exception e2) {};
		}
		
		try {
            File f1 = new File(config.getInputFileName()); 
            File f2 = new File(config.getOutputFileName());
            if(f1.length() != f2.length()) {
            	IO.error("File sizes do not match, the de-identification must have failed.");
            }
        } catch (Exception e) {
        	IO.error("The de-identification failed.");
        }
		
	}
	
	private void resetForNewDataset() {
		textBeginOffset = 0; textEndOffset = 0;
		dataBeginOffset = 0; dataEndOffset = 0;
		analysisBeginOffset = 0; analysisEndOffset = 0;
		suplTextBeginOffset = 0; suplTextEndOffset = 0;
		nextData = 0;
		textSegmentParsingState = 0;
		
		fcsVersion = "";
		textSegmentBuffer = new ByteStringBuffer(); lastKeywordName = ""; lastKeywordValue = "";
		textBeginOffsetStr = ""; textEndOffsetStr = ""; 
		dataBeginOffsetStr = ""; dataEndOffsetStr = "";
		analysisBeginOffsetStr = ""; analysisEndOffsetStr = "";
		
		delimiterCharacter = -1; oneDelimiter = ""; twoDelimiters = "";
	}
	
	private Boolean isWithinHeader(int offset) {
		if(offset <= 57) return true; else return false;
	}
	
	private Boolean isWithinTextSegment(int offset) {
		if(offset >= textBeginOffset && offset <= textEndOffset) return true;
		if(offset >= suplTextBeginOffset && offset <= suplTextEndOffset) return true;
		return false;
	}
	
	private Boolean isNextDataSet(int offset) {
		return offset == nextData;
	}
	
	private void parseTextChar(int offset, int c) throws IOException, ConfigurationException {
		
		if(offset == textBeginOffset || offset == suplTextBeginOffset) {
			textSegmentBuffer.reset();
		
			delimiterCharacter = c;
			twoDelimiters = ""; twoDelimiters += (char)delimiterCharacter; twoDelimiters += (char)delimiterCharacter; 
			oneDelimiter = ""; oneDelimiter += (char)delimiterCharacter;

			IO.debug("Detected TEXT segment delimiter character: \"" + (char)c + "\"");
			out.write(c);
			textSegmentParsingState = 1; // Found delimiter character
		} else {
			switch(textSegmentParsingState) {
			case 0:
				// I should never get here
				throw new ConfigurationException("Something went wrong, trying to parse the TEXT segment without knowing the delimiter character. Please submit a but report to the author.");
			case 1:
				// I am in a keyword name
				if(c == delimiterCharacter) {
					// Likely end of keyword name unless delimiter will come as next again
					textSegmentParsingState = 2;
				} else {
					textSegmentBuffer.add((byte)c);
				}
				break;
			case 2:
				// I was in a keyword name and I hit a delimiter character => end of keyword name unless another delimiter right here
				if(c == delimiterCharacter) {
					// The keyword name is not ending yet, place the delimiter there twice and go back to state 1
					textSegmentBuffer.add((byte)c);
					textSegmentBuffer.add((byte)c);
					textSegmentParsingState = 1; 
				} else {
					// The keyword name was actually finished
					out.write(textSegmentBuffer.getBytes());
					lastKeywordName = ConvertTwoDelimitersToOne(textSegmentBuffer.toString());
					textSegmentBuffer.reset();
					textSegmentBuffer.add((byte)c);
					out.write(delimiterCharacter);
					textSegmentParsingState = 3;
				}
				break;
			case 3:
				// I am in a keyword value
				if(c == delimiterCharacter) {
					// Likely end of keyword value unless delimiter will come as next again
					textSegmentParsingState = 4;
				} else {
					textSegmentBuffer.add((byte)c);
				}
				if(offset == textEndOffset || offset == suplTextEndOffset) {
					// I am at the end, better finish up
					lastKeywordValue = ConvertTwoDelimitersToOne(textSegmentBuffer.toString());
					checkKeyWordAndWriteValueEventually(lastKeywordName, lastKeywordValue, textSegmentBuffer);	
					textSegmentBuffer.reset();
					out.write(delimiterCharacter);
					textSegmentParsingState = 1;
				}

				break;
			case 4:
				// I was in a keyword value and I hit a delimiter character => end of keyword value unless another delimiter right here
				if(c == delimiterCharacter && offset != textEndOffset && offset != suplTextEndOffset) {
					// The keyword value is not ending yet, place the delimiter there twice and go back to state 3
					textSegmentBuffer.add((byte)c);
					textSegmentBuffer.add((byte)c);
					textSegmentParsingState = 3; 
				} else {
					// The keyword value was actually finished
					lastKeywordValue = ConvertTwoDelimitersToOne(textSegmentBuffer.toString());
					checkKeyWordAndWriteValueEventually(lastKeywordName, lastKeywordValue, textSegmentBuffer);	
					textSegmentBuffer.reset(); textSegmentBuffer.add((byte)c);
					
					out.write(delimiterCharacter);
					if(offset == textEndOffset || offset == suplTextEndOffset) {
						out.write(textSegmentBuffer.getBytes());
						textSegmentBuffer.reset();
					}
					textSegmentParsingState = 1;
				}
				break;
			}
		}
		
	}
	
	private void checkKeyWordAndWriteValueEventually(String kwName, String kwValue, ByteStringBuffer buffer) throws IOException {
		if(keepKeyword(kwName)) {
			IO.debug("+ Keeping keyword:  \"" + kwName + "\", value \"" + kwValue + "\"");
			out.write(buffer.getBytes());
		} else {
			if(config.getFixDataSegmentsOffsets() && (kwName.compareTo("$BEGINDATA") == 0 || kwName.compareTo("$ENDDATA") == 0)) {
				int value = dataEndOffset;
				if(kwName.compareTo("$BEGINDATA") == 0) value = dataBeginOffset;
				IO.debug("# Fixing the value of keyword: \"" + kwName + "\" to \"" + value + "\"");
				out.write(buffer.getSpecifiedValueBytes(value));
			} else {
				IO.debug("- Removing keyword: \"" + kwName + "\", value \"" + kwValue + "\"");
				out.write(buffer.getEmptyBytes());
				if(isRequiredSystemKeyword(kwName)) IO.println("---------- Warning: \"" + kwName +"\" was a required system keyword, the result may not be a valid FCS file");
			}
		}
		
		String s = kwValue.trim();
		if(s.length() > 0) {
			if(kwName.compareTo("$BEGINDATA") == 0) {
				if(config.getFixDataSegmentsOffsets() == false) {
					dataBeginOffset = Integer.parseInt(s);
					IO.debug("Updated offset to the first byte of DATA segment:      " + dataBeginOffset);
				}
			}
			if(kwName.compareTo("$ENDDATA") == 0) {
				if(config.getFixDataSegmentsOffsets() == false) {
					dataEndOffset = Integer.parseInt(s);
					IO.debug("Updated offset to the last byte of DATA segment:       " + dataEndOffset);
				}
			}
			if(kwName.compareTo("$BEGINANALYSIS") == 0) {
				analysisBeginOffset = Integer.parseInt(s);
				IO.debug("Updated offset to the first byte of ANALYSIS segment:  " + analysisBeginOffset);
			}
			if(kwName.compareTo("$ENDANALYSIS") == 0) {
				analysisEndOffset = Integer.parseInt(s);
				IO.debug("Updated offset to the last byte of ANALYSIS segment:   " + analysisEndOffset);
			}
			if(kwName.compareTo("$BEGINSTEXT") == 0) {
				suplTextBeginOffset = Integer.parseInt(s);
				IO.debug("Detected offset to the first byte of SUP.TEXT segment: " + suplTextBeginOffset);
			}
			if(kwName.compareTo("$ENDSTEXT") == 0) {
				suplTextEndOffset = Integer.parseInt(s);
				IO.debug("Detected offset to the last byte of SUP.TEXT segment:  " + suplTextEndOffset);
			}
			if(kwName.compareTo("$NEXTDATA") == 0) {
				nextData = Integer.parseInt(s);
				if(nextData > 0) IO.debug("Detected offset to the next dataset within this FCS:   " + nextData);
				else IO.debug("Detected that thare are no additional datasets within this FCS");
			}
		}
	}
	
	private String ConvertTwoDelimitersToOne(String input) {
		return input.replace((CharSequence)twoDelimiters, (CharSequence)oneDelimiter);
	}
	
	private void parseHeaderChar(int offset, int c) throws IOException, ConfigurationException {
		if(offset == 0) resetForNewDataset();
		
		// Get FCS version
		if(offset < 5) {
        	fcsVersion += (char)c;
        } else if(offset == 5) {
        	fcsVersion += (char)c;
        	if(fcsVersion.substring(0, 3).compareTo("FCS") != 0) {
        		throw new ConfigurationException("Input does not seem to be an FCS file, header says: " + fcsVersion);
        	} 
        	IO.debug("Detected FCS version: " + fcsVersion);
        	out.write(fcsVersion.getBytes());
        } 
        
        // Get offset to first byte of TEXT segment 10 - 17
        else if((offset >= 10) && ((offset < 17))) {
        	textBeginOffsetStr += (char)c;
        	out.write(c);
        } else if(offset == 17) {
        	textBeginOffsetStr += (char)c;
        	textBeginOffsetStr = textBeginOffsetStr.trim();
        	if(textBeginOffsetStr.length() > 0) textBeginOffset = Integer.parseInt(textBeginOffsetStr);
        	IO.debug("Detected offset to the first byte of TEXT segment:     " + textBeginOffset);
        	out.write(c);
        } 
        
        // Get offset to last byte of TEXT segment 18 - 25
        else if((offset >= 18) && ((offset < 25))) {
        	textEndOffsetStr += (char)c;
        	out.write(c);
        } else if(offset == 25) {
        	textEndOffsetStr += (char)c;
        	textEndOffsetStr = textEndOffsetStr.trim();
        	if(textEndOffsetStr.length() > 0) textEndOffset = Integer.parseInt(textEndOffsetStr);
        	IO.debug("                  - and last byte of TEXT segment:     " + textEndOffset);
        	out.write(c);
        }

        // Get offset to first byte of DATA segment 26 - 33
        else if((offset >= 26) && ((offset < 33))) {
        	dataBeginOffsetStr += (char)c;
        	out.write(c);
        } else if(offset == 33) {
        	dataBeginOffsetStr += (char)c;
        	dataBeginOffsetStr = dataBeginOffsetStr.trim();
        	if(dataBeginOffsetStr.length() > 0) dataBeginOffset = Integer.parseInt(dataBeginOffsetStr);
        	IO.debug("Detected offset to the first byte of DATA segment:     " + dataBeginOffset);
        	out.write(c);
        } 
        
        // Get offset to last byte of DATA segment 34 - 41
        else if((offset >= 34) && ((offset < 41))) {
        	dataEndOffsetStr += (char)c;
        	out.write(c);
        } else if(offset == 41) {
        	dataEndOffsetStr += (char)c;
        	dataEndOffsetStr = dataEndOffsetStr.trim();
        	if(dataEndOffsetStr.length() > 0) dataEndOffset = Integer.parseInt(dataEndOffsetStr);
        	IO.debug("                  - and last byte of DATA segment:     " + dataEndOffset);
        	out.write(c);
        }
		
        // Get offset to first byte of ANALYSIS segment 42 - 49
        else if((offset >= 42) && ((offset < 49))) {
        	analysisBeginOffsetStr += (char)c;
        	out.write(c);
        } else if(offset == 49) {
        	analysisBeginOffsetStr += (char)c;
        	analysisBeginOffsetStr = analysisBeginOffsetStr.trim();
        	if(analysisBeginOffsetStr.length() > 0) analysisBeginOffset = Integer.parseInt(analysisBeginOffsetStr);
        	IO.debug("Detected offset to the first byte of ANALYSIS segment: " + analysisBeginOffset);
        	out.write(c);
        } 
        
        // Get offset to last byte of ANALYSIS segment 50 - 57
        else if((offset >= 50) && ((offset < 57))) {
        	analysisEndOffsetStr += (char)c;
        	out.write(c);
        } else if(offset == 57) {
        	analysisEndOffsetStr += (char)c;
        	analysisEndOffsetStr = analysisEndOffsetStr.trim();
        	if(analysisEndOffsetStr.length() > 0) analysisEndOffset = Integer.parseInt(analysisEndOffsetStr);
        	IO.debug("                  - and last byte of ANALYSIS segment: " + analysisEndOffset);
        	out.write(c);
        }
		
		// Extra bytes between
        else out.write(c);
	}
	
	/**
	 * Shall this keyword be kept? Decision is based either on whether the keyword matches the regular expression provided
	 * or whether the keyword is included in a list of keywords to remove.
	 * 
	 * @param keyword keyword to be decided about
	 * @return true if keyword shall be kept, false if it shall be removed.
	 */
	private boolean keepKeyword(String keyword) {
		if(config.isRegExprUsed()) {
			Matcher matcher = pattern.matcher(keyword);
			if(matcher.find()) {
				regExpMatchFound = true; return false;
			} else return true;
		} else {
			if(keywordsToRemove.containsKey(keyword)) {
				keywordsToRemove.put(keyword, true);
				return false;
			} else return true;
		}
	}
	
	private static boolean isRequiredSystemKeyword(String keyword) {
		if(!systemKeywordsHashSetCreated) fillInSystemKeywords();
		if(systemKeywords.contains(keyword)) return true;
		if(keyword.startsWith("$P") && (
			keyword.endsWith("B") ||
			keyword.endsWith("E") ||
			keyword.endsWith("N") ||
			keyword.endsWith("R")
			)) return true;
		return false;
	}
	
	private static void fillInSystemKeywords() {
		systemKeywords.add("$BEGINANALYSIS");
		systemKeywords.add("$BEGINDATA");
		systemKeywords.add("$BEGINSTEXT");
		systemKeywords.add("$BYTEORD");
		systemKeywords.add("$DATATYPE");
		systemKeywords.add("$ENDANALYSIS");
		systemKeywords.add("$ENDDATA");
		systemKeywords.add("$ENDSTEXT");
		systemKeywords.add("$MODE");
		systemKeywords.add("$NEXTDATA");
		systemKeywords.add("$PAR");
		systemKeywords.add("$TOT");
		systemKeywordsHashSetCreated = true;
	}
}
