# Supplementary material for: GenePattern flow cytometry suite
Source: Source Code Biol Med. 2013 Jul 3;8:14. doi: 10.1186/1751-0473-8-14 (PMC3717030; doi:10.1186/1751-0473-8-14)
Supplement: Additional file 3 — Source Codes of GenePattern Flow Cytometry Suite Modules.Please use any ZIP-compatible software to extract the ZIP archive file into a folder. There will be 35 folders after the extraction. The folder named lib contains the CFCS library that is required in order to compile the Java-based modules. In addition, the lib folder contains a ZIP compression tool that is being used by the FCMSinglePanelQC and PlateQAFCS modules to compress the results in case the server computer is a Windows-based machine. This tool is not required for Linux/Unix or Mac based servers. The additional 34 folders contain the source codes of each of the modules in the GenePattern Flow Cytometry Suite. [file 1751-0473-8-14-S3.zip › AdditionalFile3_GPFCMSuiteSourceCodes/ExtractFCSDataset/net/sf/flowcyt/gp/modules/extractfcsdataset/Config.java]

/* ********************************************************************
 * Copyright (©) 2009 Josef Spidlen, Ph.D.
 * 
 * License
 * The software is distributed under the terms of the 
 * GNU Lesser General Public License (LGPL)
 * 
 * Disclaimer
 * This software and documentation come with no warranties of any kind.
 * This software is provided "as is" and any and any express or implied 
 * warranties, including, but not limited to, the implied warranties of
 * merchantability and fitness for a particular purpose are disclaimed.
 * In no event shall the  copyright holder be liable for any direct, 
 * indirect, incidental, special, exemplary, or consequential damages
 * (including but not limited to, procurement of substitute goods or 
 * services; loss of use, data or profits; or business interruption)
 * however caused and on any theory of liability, whether in contract,
 * strict liability, or tort arising in any way out of the use of this 
 * software.    
 *  
 * Acknowledgment
 * This work has been supported by Brinkman/Sekaly Genome Canada 
 * Technology Development Project High Throughput High-Dimensional 
 * Multi-parametric Analysis of the Immune System.
 * 
 * ******************************************************************** 
 */

package net.sf.flowcyt.gp.modules.extractfcsdataset;

import java.io.File;
import java.util.ArrayList;
import javax.naming.ConfigurationException;

/**
 * Configuration parsed from the command line. Also does the parsing of the command line.
 * 
 * @author Josef Spidlen, Ph.D., BC Cancer Agency, jspidlen@bccrc.ca
 */

public class Config {
	
	/**
	 * Input file name
	 */
	private String inputFileName = "";
	
	/**
	 * Output file name base
	 */
	private String outputFileNameBase = "";
	
	/**
	 * An array of dataset indexes to be extracted. May be null or empty if all datasets are supposed to be extracted.
	 */
	private int[] extractDatasetNumbers = new int[0]; 
	
	/**
	 * Is this just a version request?
	 */
	private Boolean versionRequest = false;
	
	/**
	 * Is this just a help/usage request?
	 */
	private Boolean helpRequest = false;
	
	/**
	 * Constructor; creates the Config object based on (command line) arguments passed as an array of strings.
	 * These are as follows:
	 * <ul>
	 * <li>-InputFile:&lt;file.fcs&gt;</li>
	 * <li>-OutputFile:&lt;file.fcs&gt; (optional)</li>
	 * <li>-DatasetNo:&lt;list&gt; (optional)</li>
	 * <li>-Debug (optional)</li>
	 * <li>-Version (optional)</li>
	 * <li>-Help (optional)</li>
	 * </ul>
	 * Keywords are not case sensitive.
	 */
	public Config(String[] args) {
		for(String arg : args) {
			String prefAndValue[] = arg.split(":", 2);
			if(prefAndValue != null && prefAndValue.length >= 1 && prefAndValue[0] != null) {
				CommandlineSwitch sw = commandlineSwitchFromString(prefAndValue[0]);
				switch(sw) {
				case InputFile: setInputFileName(prefAndValue[1]); break;
				case OutputFile: setOutputFileName(prefAndValue[1]); break;
				case DatasetNo: setExtractDatasetNumbers(prefAndValue[1]); break;
				case Debug: IO.setDebug(true); break;
				case Version: setVersionRequest(true); break;
				case Help: setHelpRequest(true); break;
				default: IO.debug("Unknown command line switch (" + prefAndValue[0] + ")."); break;
				}
			}
		}

		if((outputFileNameBase == null || outputFileNameBase.length() == 0) && (inputFileName != null) &&  inputFileName.length() > 0) {
			File f = new File(inputFileName);
			outputFileNameBase = f.getName();
		}
		
		IO.debug("Commandline arguments parsed.");
	}
	
	/**
	 * Validate the configuration.
	 * @throws ConfigurationException if the configuration is not correct.
	 */
	public void validate() throws ConfigurationException {
		IO.debug("Argument validation:");
		if(getHelpRequest() || this.getVersionRequest()) {
			IO.debug("No need for validation; no conversion will be done, just printing some information...");
			return;
		}
		if(inputFileName == null || inputFileName.length() == 0) throw new ConfigurationException("Missing input file name.");
		IO.debug("-Input file name: " + inputFileName);
		if(outputFileNameBase == null || outputFileNameBase.length() == 0) throw new ConfigurationException("Missing output file name base.");
		IO.debug("-Output file base name: " + outputFileNameBase);
		if(extractDatasetNumbers.length > 0) IO.debug("-Datasets to be extracted: ", extractDatasetNumbers);
		else IO.debug("-Datasets to be extracted: all from the input data file.");
		IO.debug("Argument validation completed sucessfully.");
	}
	
	/**
	 * Create an output file name based on outputFileNameBase and dataset number. If the outputFileNameBase is name.extension and 
	 * the dataset number is n then the output file name will be created as name_n.extension. If there is no extension (part 
	 * after a '.', the output file name will simply be created as name_n
	 * 
	 * @param dataSetNo Which data set are we creating the name for.
	 * @return the file name to store the specified data set in.
	 */
	public String getOutputFileName(int dataSetNo) {
		int lastDotPos = outputFileNameBase.lastIndexOf('.');
		if(lastDotPos != -1) return outputFileNameBase.substring(0, lastDotPos) + "_" + dataSetNo + outputFileNameBase.substring(lastDotPos);
		else return outputFileNameBase + "_" + dataSetNo;
	}
	
	/**
	 * Helper method, convert string-encoded command line switch to a CommandlineSwitch enum value.
	 * 
	 * @param command string-encoded command line switch
	 * @return command line switch as a CommandlineSwitch enum value
	 */
	private static CommandlineSwitch commandlineSwitchFromString(String command) {
		CommandlineSwitch ret = CommandlineSwitch.Unknown;
		if(command == null) return ret;
		if(command.equalsIgnoreCase("-InputFile")) ret = CommandlineSwitch.InputFile;
		else if(command.equalsIgnoreCase("-OutputFile")) ret = CommandlineSwitch.OutputFile;
		else if(command.equalsIgnoreCase("-DatasetNo")) ret = CommandlineSwitch.DatasetNo;
		else if(command.equalsIgnoreCase("-Debug")) ret = CommandlineSwitch.Debug;
		else if(command.equalsIgnoreCase("-Version")) ret = CommandlineSwitch.Version;
		else if(command.equalsIgnoreCase("-Help")) ret = CommandlineSwitch.Help;
		return ret;
	}
	
	/**
	 * Command line switches
	 */
	public enum CommandlineSwitch {
	    InputFile, OutputFile, DatasetNo, Debug, Version, Help, Unknown;
	}
	
	/**
	 * Getter for the inputFileName.
	 * 
	 * @return inputFileName
	 */
	public String getInputFileName() {
		return inputFileName;
	}
	
	/**
	 * Getter for the inputFile.
	 * 
	 * @return input File
	 */
	public File getInputFile() {
		return new File(getInputFileName());
	}

	/**
	 * Setter for the inputFileName.
	 * 
	 * @param inputFileName to be set.
	 */
	private void setInputFileName(String inputFileName) {
		if(inputFileName != null) this.inputFileName = inputFileName;
	}

	/**
	 * Getter for the outputFileNameBase.
	 * 
	 * @return outputFileNameBase
	 */
	public String getOutputFileName() {
		return outputFileNameBase;
	}

	/**
	 * Setter for the outputFileNameBase.
	 * 
	 * @param outputFileNameBase to be set.
	 */
	private void setOutputFileName(String outputFileNameBase) {
		if(outputFileNameBase != null) this.outputFileNameBase = outputFileNameBase;
	}

	/**
	 * Getter for the extractDatasetNumbers
	 * 
	 * @return extractDatasetNumbers (An array of dataset indexes to be extracted. May be null or empty if all datasets are supposed to be extracted)
	 */
	public int[] getExtractDatasetNumbers() {
		return extractDatasetNumbers;
	}

	/**
	 * Is this just a version request?
	 * 
	 * @return versionRequest
	 */
	public Boolean getVersionRequest() {
		return versionRequest;
	}

	/**
	 * Setter for the versionRequest
	 * 
	 * @param versionRequest to be set
	 */
	private void setVersionRequest(Boolean versionRequest) {
		this.versionRequest = versionRequest;
	}

	/**
	 * Is this just a help request?
	 * 
	 * @return helpRequest
	 */
	public Boolean getHelpRequest() {
		return helpRequest;
	}

	/**
	 * Setter for the helpRequest
	 * 
	 * @param helpRequest to be set
	 */
	private void setHelpRequest(Boolean helpRequest) {
		this.helpRequest = helpRequest;
	}
	
	/**
	 * Sets the extractDatasetNumbers based on a string of data set numbers separated by "," and "-". 
	 * Parses dataset numbers from a string into an array. For example, the string "3,6,8-10" will be 
	 * parsed into an array with numbers 3,6,8,9,10.
	 * 
	 * @param datasetNumbersStr string of data set numbers separated by "," (lists) and "-" (intervals)
	 */
	private void setExtractDatasetNumbers(String datasetNumbersStr) {
				
		if((datasetNumbersStr != null) && (datasetNumbersStr.length() > 0)) {
			ArrayList<Integer> a = new ArrayList<Integer>();
			String[] items = datasetNumbersStr.split(",");
			for(String item : items) {
				String[] values = item.split("-");
				switch(values.length) {
				case 1:
					// Just one number
					try {
						values[0] = values[0].trim();
						int n = Integer.parseInt(values[0]);
						if(n > 0 && !a.contains(n)) a.add(n);
						else IO.debug("Found duplicate or invalide dataset number (" + values[0] + ").");
					} catch (NumberFormatException e) { 
						IO.error("Could not parse the dataset number from \"" + values[0] + "\".");
					}
					break;
				case 2:
					// Interval of two numbers, x-y, e.g., 12-15
					try {
						values[0] = values[0].trim();
						values[1] = values[1].trim();
						int n1 = Integer.parseInt(values[0]);
						int n2 = Integer.parseInt(values[1]);
						if(n1 > 0 && n2 > 0 && n1 < n2) {
							for(int n = n1; n <= n2; n++) 
								if(!a.contains(n)) a.add(n); 
								else IO.debug("Found duplicate dataset number (" + n + ").");
						} else {
							IO.debug("Found duplicate or invalide dataset numbers (" + item + ").");
						}
						//if(!a.contains(n)) a.add(n);
					} catch (NumberFormatException e) { 
						IO.error("Could not parse the dataset numbers from \"" + item + "\".");
					}
					break;
				default:
					// Wrong syntax
					IO.error("Could not parse the dataset numbers from \"" + item + "\"; wrong syntax.");
					break;
				}
			}
			java.util.Collections.sort(a);
			extractDatasetNumbers = new int[a.size()];
			for(int index = 0; index < a.size(); index++) extractDatasetNumbers[index] = a.get(index);
		} else {
			extractDatasetNumbers = new int[0];
		}
	}

}
