# Supplementary material for: GenePattern flow cytometry suite
Source: Source Code Biol Med. 2013 Jul 3;8:14. doi: 10.1186/1751-0473-8-14 (PMC3717030; doi:10.1186/1751-0473-8-14)
Supplement: Additional file 3 — Source Codes of GenePattern Flow Cytometry Suite Modules.Please use any ZIP-compatible software to extract the ZIP archive file into a folder. There will be 35 folders after the extraction. The folder named lib contains the CFCS library that is required in order to compile the Java-based modules. In addition, the lib folder contains a ZIP compression tool that is being used by the FCMSinglePanelQC and PlateQAFCS modules to compress the results in case the server computer is a Windows-based machine. This tool is not required for Linux/Unix or Mac based servers. The additional 34 folders contain the source codes of each of the modules in the GenePattern Flow Cytometry Suite. [file 1751-0473-8-14-S3.zip › AdditionalFile3_GPFCMSuiteSourceCodes/ExtractFCSDataset/net/sf/flowcyt/gp/modules/extractfcsdataset/ExtractFCSDatasetApp.java]

/* ********************************************************************
 * Copyright (©) 2009 Josef Spidlen, Ph.D.
 * 
 * License
 * The software is distributed under the terms of the 
 * GNU Lesser General Public License (LGPL)
 * 
 * Disclaimer
 * This software and documentation come with no warranties of any kind.
 * This software is provided "as is" and any and any express or implied 
 * warranties, including, but not limited to, the implied warranties of
 * merchantability and fitness for a particular purpose are disclaimed.
 * In no event shall the  copyright holder be liable for any direct, 
 * indirect, incidental, special, exemplary, or consequential damages
 * (including but not limited to, procurement of substitute goods or 
 * services; loss of use, data or profits; or business interruption)
 * however caused and on any theory of liability, whether in contract,
 * strict liability, or tort arising in any way out of the use of this 
 * software.    
 *  
 * Acknowledgment
 * This work has been supported by Brinkman/Sekaly Genome Canada 
 * Technology Development Project High Throughput High-Dimensional 
 * Multi-parametric Analysis of the Immune System.
 * 
 * ******************************************************************** 
 */

package net.sf.flowcyt.gp.modules.extractfcsdataset;

import java.io.IOException;

import javax.naming.ConfigurationException;
import org.flowcyt.cfcs.CFCSData;
import org.flowcyt.cfcs.CFCSDataSet;
import org.flowcyt.cfcs.CFCSError;
import org.flowcyt.cfcs.CFCSErrorCodes;
import org.flowcyt.cfcs.CFCSListModeData;
import org.flowcyt.cfcs.CFCSSystem;

/**
 * <h1>ExtractFCSDataset GenePattern Module</h1>
 * <b>Extract one or more FCS datasets from an FCS data file</b><br>
 * <p>
 * Extract one or more data sets from a data file and store it in one or more FCS data file with 
 * one data set per data file only. The extracted data sets are specified by their indexes in the 
 * input file, the first one having the index 1. The index specification may include list separated 
 * by ',' and intervals separated by '-'. For example, the string “1,6-9,3,12-15” will extract data 
 * sets number 1, 3, 6, 7, 8, 9, 12, 13, 14 and 15. An error will be reported if a dataset cannot be 
 * found or if it is not a list mode data set. All data sets will be extracted into separate files if 
 * dataset indexes are not specified. The output file names will be created based on output file name 
 * as follows: <output_base>_<dataset_no>.<output_extension>. By default, the input file name will 
 * also be used for the output file name to create the output_base and output_extension.
 * </p><p>
 * Note: Typically, there is only 1 dataset per data file. However, in certain cases, there may be 
 * more than one data set in an FCS data file. Since most software does not support more than one 
 * dataset per FCS datafile, using this module is a workaround to analyze data files with multiple 
 * datasets with common tools.
 * </p>
 * <b>Input:</b>
 * <ul>
 * <li>-InputFile - The input FCS data file, required unless -Version or -Help is used.</li>
 * <li>-OutputFile - The master template to create output file names (optional).</li>
 * <li>-DatasetNo: - List of datasets to extract, e.g, 1-3,6,9 (optional, default all).</li>
 * 
 * <li>-Debug - produces debug output if specified (optional)</li>
 * <li>-Version - output the version of the software and exit (no conversion is done).</li>
 * <li>-Help - output the command line syntax and exit (no conversion is done).</li>
 * </ul>
 * <p>
 * <b>Output:</b>
 * <ul><li>
 * FCS data file(s) with only one data set per file. The datasets are from the original data 
 * file specified by their indexes (1 is the first data set). All datasets will be extracted if 
 * no indexes are provided.
 * </li></ul>
 * 
 * @author Josef Spidlen, Ph.D., BC Cancer Agency, jspidlen@bccrc.ca
 */
public class ExtractFCSDatasetApp {

	/**
	 * Parsed configuration from the command line
	 */
	private Config config;
	
	/**
	 * Version information
	 */
	public static final String version = "ExtractFCSDataset, version alpha 2010-07-20."; 

	/**
	 * Usage string
	 */
	public static final String usage = "Usage:\n" + 
	"java -jar extractfcsdataset.jar options \n\n" + 
	"options:\n\n" +
	" -InputFile:<file.fcs>  The input FCS file, required unless -Version or -Help is used.\n" +
	" -OutputFile:<file.fcs> The output FCS file(s) basename (optional)\n" +
	" -DatasetNo:<n>         Which dataset to extract, first is 1 (optional, default all)\n" +
	" -Debug                 Produces debug output.\n" + 
	" -Version               Output the version of the software and exit (no datasets are extracted).\n" +
	" -Help                  Output the command line syntax and exit (no datasets are extracted).\n"; 
	
	/**
	 * Create an instance of this class and call run. This executes the extraction process. 
	 * Configuration details are specified on the command line in the args parameter (in any order).
	 * These are as follows:
	 * <ul>
	 * <li>-InputFile:&lt;file.fcs&gt;</li>
	 * <li>-OutputFile:&lt;file.fcs&gt; (optional)</li>
	 * <li>-DatasetNo:&lt;list&gt; (optional)</li>
	 * <li>-Debug (optional)</li>
	 * <li>-Version (optional)</li>
	 * <li>-Help (optional)</li>
	 * </ul>
	 * Keywords are not case sensitive.
	 */
	public static void main(String[] args) {
		ExtractFCSDatasetApp app = new ExtractFCSDatasetApp();
		app.run(args);
	}
	
	/**
	 * Perform the actual conversion.
	 * 
	 * @param args arguments as passed from the command line as follows:
	 * <ul>
	 * <li>-InputFile:&lt;file.fcs&gt;</li>
	 * <li>-OutputFile:&lt;file.fcs&gt; (optional)</li>
	 * <li>-DatasetNo:&lt;list&gt; (optional)</li>
	 * <li>-Debug (optional)</li>
	 * <li>-Version (optional)</li>
	 * <li>-Help (optional)</li>
	 * </ul>
	 * Keywords are not case sensitive.
	 */
	private void run(String[] args) {
		
		try {

			config = new Config(args);
			// Is it just a version or help request? If so, output it and exit.
			if(config.getVersionRequest()) { IO.println(version); return; } 
			else if(config.getHelpRequest()) { IO.println(usage); return; }
			config.validate();
			IO.debug("The extraction of FCS datasets started.");
			
			CFCSSystem readSystem = new CFCSSystem();
			try { readSystem.open(config.getInputFile().toURI().toURL()); }
			catch(CFCSError e) {
				if (e.errorNumber == CFCSErrorCodes.CFCSIOError) throw new IOException(e.toString());
				throw e;
			} 
			
			// Get the (selected) datasets from the input data file to the output data file(s)
			int dsList[] = config.getExtractDatasetNumbers();
			if(dsList.length > 0) {
				for(int datasetNo : dsList) {
                    datasetNo -= 1;
					extractAndSaveFCSDataset(readSystem, datasetNo);
				}
			} else {
				int datasetsCount = readSystem.getCount();
				for(int datasetNo = 0; datasetNo < datasetsCount; datasetNo++) {
					extractAndSaveFCSDataset(readSystem, datasetNo);
				}
			}
			
			readSystem.close();
			
			// _debugGenerateMultidatasetFile_1();
			
		} catch (IOException e) {
			IO.error("IO Exception: " + e.getMessage());
		} catch (ConfigurationException e) {
			IO.error("Configuration Error: " + e.getMessage());
			IO.println("\n" + usage);
		} catch(CFCSError e) {
			IO.error("CFCS Exception - " + e.toString());
		} catch (Exception e) {
			IO.error("Exception: " + e.getMessage());
		}
	}
	
	/**
	 * Subroutine to extract a specified data set from the provided CFCSSystem. The dataset will be saved in 
	 * an external FCS datafile. The the getOutputFileName method from the config is being used to 
	 * suggest the out FCS file name.
	 *  
	 * @param readSystem The CFCSSystem with input data
	 * @param datasetNo the dataset number to extract. In this method, the dataset indexes are 0-based, which is the way CFCS handles datasets. 
	 */
	private void extractAndSaveFCSDataset(CFCSSystem readSystem, int datasetNo) {
		CFCSDataSet sourceDS = readSystem.getDataSet(datasetNo);
		if(sourceDS.getData().getType() != CFCSData.LISTMODE) {
			IO.error("Dataset " + (datasetNo+1) + " from " + config.getInputFileName() + " is not a list mode dataset, skipping...");
			return;
		}

		CFCSSystem writeSystem = new CFCSSystem();
		writeSystem.create("file:" + config.getOutputFileName(datasetNo+1));
		CFCSDataSet targetDS = writeSystem.createDataSet(sourceDS);
		
		CFCSListModeData sourceData = (CFCSListModeData) sourceDS.getData();
		CFCSListModeData targetData = (CFCSListModeData) targetDS.getData();
		
		
		int eventCount = sourceData.getCount();
		int parCount = sourceDS.getParameters().getCount();
		
		double array[] = new double[parCount];
		for(int evIdx = 0; evIdx < eventCount; evIdx++) {
			sourceData.getEvent(evIdx, array);
			targetData.addEvent(array);
		}
		
		writeSystem.close();
		IO.debug("Dataset number " + (datasetNo+1) + " from \"" + config.getInputFileName() + "\" stored in \"" + config.getOutputFileName(datasetNo+1) + "\".");
	}
	
	/*
	private void _debugGenerateMultidatasetFile_1() throws Exception {
		// Second part, debug purposes, generating multidataset FCS file
		
		// String inputFiles[] = {
		//	"x/A01", "x/A02", "x/A03", "x/A04", "x/A05", "x/A06", "x/A07", "x/A08", "x/A09", "x/A10", "x/A11", 
		//	"x/B01", "x/B02", "x/B03", "x/B04", "x/B05", "x/B06", "x/B07", "x/B08", "x/B09", "x/B10", "x/B11", 
		//	"x/C01", "x/C02", "x/C03", "x/C04", "x/C05", "x/C06", "x/C07", "x/C08", "x/C09", "x/C10", "x/C11", 
		//	"x/D01", "x/D02", "x/D03", "x/D04", "x/D05", "x/D06", "x/D07", "x/D08", "x/D09", "x/D10", "x/D11", 
		//	"x/E01", "x/E02", "x/E03", "x/E04", "x/E05", "x/E06", "x/E07", "x/E08", "x/E09", "x/E10", "x/E11", 
		//	"x/F01", "x/F02", "x/F03", "x/F04", "x/F05", "x/F06", "x/F07", "x/F08", "x/F09", "x/F10", "x/F11", 
		//	"x/G01", "x/G02", "x/G03", "x/G04", "x/G05", "x/G06", "x/G07", "x/G08", "x/G09", "x/G10", "x/G11", 
		//	"x/H01", "x/H02", "x/H03", "x/H04", "x/H05", "x/H06", "x/H07", "x/H08", "x/H09", "x/H10", "x/H11"
		// };
		String inputFiles[] = {
			"x/01.fcs", "x/02.fcs", "x/03.fcs", "x/04.fcs", "x/05.fcs", "x/06.fcs", "x/07.fcs", "x/08.fcs",
			"x/11.fcs", "x/12.fcs", "x/13.fcs", "x/14.fcs", "x/15.fcs", "x/16.fcs" };
		
		CFCSSystem writeSystem = new CFCSSystem();
		writeSystem.create("file:examples/ds5_14ds.fcs");
		
		for(String filename : inputFiles) {
			CFCSSystem readSystem = new CFCSSystem();
			readSystem.open(new java.io.File(filename).toURI().toURL());
			CFCSDataSet sourceDS = readSystem.getDataSet(0);
			CFCSDataSet targetDS = writeSystem.createDataSet(sourceDS);
			
			CFCSListModeData sourceData = (CFCSListModeData) sourceDS.getData();
			CFCSListModeData targetData = (CFCSListModeData) targetDS.getData();
			
			int eventCount = sourceData.getCount();
			int parCount = sourceDS.getParameters().getCount();
			
			double array[] = new double[parCount];
			for(int evIdx = 0; evIdx < eventCount; evIdx++) {
				sourceData.getEvent(evIdx, array);
				targetData.addEvent(array);
			}
			IO.debug("File " + filename + "finished.");
		}
				
		writeSystem.close();
	}
	*/
}
