# Supplementary material for: GenePattern flow cytometry suite
Source: Source Code Biol Med. 2013 Jul 3;8:14. doi: 10.1186/1751-0473-8-14 (PMC3717030; doi:10.1186/1751-0473-8-14)
Supplement: Additional file 3 — Source Codes of GenePattern Flow Cytometry Suite Modules.Please use any ZIP-compatible software to extract the ZIP archive file into a folder. There will be 35 folders after the extraction. The folder named lib contains the CFCS library that is required in order to compile the Java-based modules. In addition, the lib folder contains a ZIP compression tool that is being used by the FCMSinglePanelQC and PlateQAFCS modules to compress the results in case the server computer is a Windows-based machine. This tool is not required for Linux/Unix or Mac based servers. The additional 34 folders contain the source codes of each of the modules in the GenePattern Flow Cytometry Suite. [file 1751-0473-8-14-S3.zip › AdditionalFile3_GPFCMSuiteSourceCodes/ExtractFCSDataset/net/sf/flowcyt/gp/modules/extractfcsdataset/IO.java]

/* ********************************************************************
 * Copyright (©) 2009 Josef Spidlen, Ph.D.
 * 
 * License
 * The software is distributed under the terms of the 
 * GNU Lesser General Public License (LGPL)
 * 
 * Disclaimer
 * This software and documentation come with no warranties of any kind.
 * This software is provided "as is" and any and any express or implied 
 * warranties, including, but not limited to, the implied warranties of
 * merchantability and fitness for a particular purpose are disclaimed.
 * In no event shall the  copyright holder be liable for any direct, 
 * indirect, incidental, special, exemplary, or consequential damages
 * (including but not limited to, procurement of substitute goods or 
 * services; loss of use, data or profits; or business interruption)
 * however caused and on any theory of liability, whether in contract,
 * strict liability, or tort arising in any way out of the use of this 
 * software.    
 *  
 * Acknowledgment
 * This work has been supported by Brinkman/Sekaly Genome Canada 
 * Technology Development Project High Throughput High-Dimensional 
 * Multi-parametric Analysis of the Immune System.
 * 
 * ******************************************************************** 
 */

package net.sf.flowcyt.gp.modules.extractfcsdataset;


/**
 * Very simple proprietary encapsulation of stdout and stderr output with debug 
 * information eventually. Log4j may be used in the future but for now, this seems sufficient
 * for the GenePattern modules.
 * 
 * @author Josef Spidlen, Ph.D., BC Cancer Agency, jspidlen@bccrc.ca
 */
public class IO {

	private static final String defaultSeparator = ", ";
	
	/**
	 * Is the application in a debug mode?
	 */
	private static Boolean debug = false;
	
	/**
	 * Set or cancel the debug mode using the debug parameter.
	 * 
	 * @param debug Sets or cancels the debug mode.
	 */
	public static void setDebug(Boolean debug) {
		IO.debug = debug;
	}
	
	/**
	 * @return Is the application in a debug mode?
	 */
	public static Boolean getDebug() {
		return IO.debug;
	}
	
	/**
	 * Output an error message to stderr.
	 * @param s the error message to be printed.
	 */
	public static void error(String s) {
		System.err.println(s);
	}
	
	/**
	 * Output several error messages separated by default separator string.
	 * 
	 * @param s error messages to output.
	 */
	public static void error(String[] s) {
		error(s, defaultSeparator);
	}
	
	/**
	 * Output several error messages separated by specified separator string.
	 *  
	 * @param s error messages to output.
	 * @param separator to be used to separate the error messages on the output.
	 */
	public static void error(String[] s, String separator) {
		String sep = separator;
		if(sep == null) sep = "";
		for(int i = 0; i < s.length; i++) {
			System.err.print(s[i]);
			if(i < s.length - 1) System.err.print(sep);
		}
		System.err.print('\n');
	}
	
	/**
	 * Print a debug message to stdout. The message will only be printed if in debug mode.
	 * @param s the debug message to be printed.
	 */
	public static void debug(String s) {
		if(IO.debug) System.out.println(s);
	}
	
	/**
	 * Output several debug messages separated by default separator string.
	 * 
	 * @param s the debug messages to be printed.
	 */
	public static void debug(String[] s) {
		if(IO.debug) debug(s, defaultSeparator);
	}
	
	/**
	 * Output several debug messages separated by specified separator string.
	 * 
	 * @param s the debug messages to be printed.
	 * @param separator to be used to separate the debug messages on the output.
	 */
	public static void debug(String[] s, String separator) {
		if(IO.debug) {
			String sep = separator;
			if(sep == null) sep = "";
			for(int i = 0; i < s.length; i++) {
				System.out.print(s[i]);
				if(i < s.length - 1) System.out.print(sep);
			}
			System.out.print('\n');
		}
	}
	
	/**
	 * Print a debug message with several integer values to stdout. 
	 * The message will only be printed if in debug mode.
	 * 
	 * @param s the debug message to be printed.
	 * @param values to be included in the debug message.
	 * @param separator for the values in the debug message.
	 */
	public static void debug(String s, int[] values, String separator) {
		if(IO.debug) {
			String sep = separator;
			if(sep == null) sep = "";
			System.out.print(s);
			for(int i = 0; i < values.length; i++) {
				System.out.print(values[i]);
				if(i < values.length - 1) System.out.print(sep);
			}
			System.out.print('\n');
		}
	}
	
	/**
	 * Print a debug message with several integer values to stdout. Default separator will be used.
	 * The message will only be printed if in debug mode.
	 * 
	 * @param s the debug message to be printed.
	 * @param values to be included in the debug message.
	 */
	public static void debug(String s, int[] values) {
		if(IO.debug) IO.debug(s, values, defaultSeparator);
	}
	
	/**
	 * Print a message to stdout. The message will be printed independently on 
	 * whether or not we are in the debug mode.
	 * 
	 * @param s the message to be printed.
	 */
	public static void println(String s) {
		System.out.println(s);
	}
	
	/**
	 * Output several messages separated by default separator string.
	 * 
	 * @param s the debug messages to be printed.
	 */
	public static void println(String[] s) {
		println(s, defaultSeparator);
	}
	
	/**
	 * Output several messages separated by specified separator string.
	 * 
	 * @param s the debug messages to be printed.
	 * @param separator to be used to separate the debug messages on the output.
	 */
	public static void println(String[] s, String separator) {
		String sep = separator;
		if(sep == null) sep = "";
		for(int i = 0; i < s.length; i++) {
			System.out.print(s[i]);
			if(i < s.length - 1) System.out.print(sep);
		}
		System.out.print('\n');
	}
	
	/**
	 * Output a floating point number.
	 * 
	 * @param s the number to be printed.
	 */
	public static void println(float s) {
		System.out.println(s);
	}
	
	/**
	 * Output several numbers separated by default separator string.
	 * 
	 * @param s the numbers to be printed.
	 */
	public static void println(float[] s) {
		println(s, defaultSeparator);
	}
	
	/**
	 * Output several numbers separated by specified separator string.
	 *  
	 * @param s the numbers to be printed.
	 * @param separator to be used to separate the numbers on the output.
	 */
	public static void println(float[] s, String separator) {
		String sep = separator;
		if(sep == null) sep = "";
		for(int i = 0; i < s.length; i++) {
			System.out.print(s[i]);
			if(i < s.length - 1) System.out.print(sep);
		}
		System.out.print('\n');
	}
}
