# Supplementary material for: GenePattern flow cytometry suite
Source: Source Code Biol Med. 2013 Jul 3;8:14. doi: 10.1186/1751-0473-8-14 (PMC3717030; doi:10.1186/1751-0473-8-14)
Supplement: Additional file 3 — Source Codes of GenePattern Flow Cytometry Suite Modules.Please use any ZIP-compatible software to extract the ZIP archive file into a folder. There will be 35 folders after the extraction. The folder named lib contains the CFCS library that is required in order to compile the Java-based modules. In addition, the lib folder contains a ZIP compression tool that is being used by the FCMSinglePanelQC and PlateQAFCS modules to compress the results in case the server computer is a Windows-based machine. This tool is not required for Linux/Unix or Mac based servers. The additional 34 folders contain the source codes of each of the modules in the GenePattern Flow Cytometry Suite. [file 1751-0473-8-14-S3.zip › AdditionalFile3_GPFCMSuiteSourceCodes/ExtractFCSKeywords/net/sf/flowcyt/gp/modules/extractfcskeywords/Config.java]

/* ********************************************************************
 * Copyright (©) 2009 Josef Spidlen, Ph.D.
 * 
 * License
 * The software is distributed under the terms of the 
 * GNU Lesser General Public License (LGPL)
 * 
 * Disclaimer
 * This software and documentation come with no warranties of any kind.
 * This software is provided "as is" and any and any express or implied 
 * warranties, including, but not limited to, the implied warranties of
 * merchantability and fitness for a particular purpose are disclaimed.
 * In no event shall the  copyright holder be liable for any direct, 
 * indirect, incidental, special, exemplary, or consequential damages
 * (including but not limited to, procurement of substitute goods or 
 * services; loss of use, data or profits; or business interruption)
 * however caused and on any theory of liability, whether in contract,
 * strict liability, or tort arising in any way out of the use of this 
 * software.    
 *  
 * Acknowledgment
 * This work has been supported by Brinkman/Sekaly Genome Canada 
 * Technology Development Project High Throughput High-Dimensional 
 * Multi-parametric Analysis of the Immune System.
 * 
 * ******************************************************************** 
 */

package net.sf.flowcyt.gp.modules.extractfcskeywords;

import java.io.File;

import javax.naming.ConfigurationException;

/**
 * Configuration parsed from the command line. 
 * 
 * @author Josef Spidlen, Ph.D., BC Cancer Agency, jspidlen@bccrc.ca
 */
public class Config {
	/**
	 * Input file name
	 */
	private String inputFileName = "";
	
	/**
	 * Where to store keywords extracted from the FCS file
	 */
	private String keywordsOutputFileName = "";
	
	/**
	 * Is this just a version request?
	 */
	private Boolean versionRequest = false;
	
	/**
	 * Is this just a help request?
	 */
	private Boolean helpRequest = false;
	
	/**
	 * What do do with keywords from the FCS file: 
	 * <ul>
	 * <li>output as a CSV file (default)</li>
	 * <li>output in the FCS text segment style</li>
	 * </ul>
	 */
	private KeywordMode keywordMode = KeywordMode.CSV;
	
	/**
	 * Getter for the inputFileName
	 * @return inputFileName
	 */
	public String getInputFileName() {
		return inputFileName;
	}

	/**
	 * Setter for the inputFileName
	 * @param inputFileName to be set
	 */
	private void setInputFileName(String inputFileName) {
		this.inputFileName = inputFileName;
	}

	/**
	 * Getter for the keywordsOutputFileName
	 * @return keywordsOutputFileName
	 */
	public String getKeywordsOutputFileName() {
		return keywordsOutputFileName;
	}

	/**
	 * Setter for the keywordsOutputFileName
	 * @param keywordsOutputFileName to be set
	 */
	private void setKeywordsOutputFileName(String keywordsFileName) {
		this.keywordsOutputFileName = keywordsFileName;
	}

	/**
	 * Getter for the keywordMode
	 * @return keywordMode
	 */
	public KeywordMode getKeywordMode() {
		return keywordMode;
	}

	/**
	 * Setter for the keywordMode
	 * @param keywordMode to be set
	 */
	private void setKeywordMode(KeywordMode keywordMode) {
		this.keywordMode = keywordMode;
	}
	
	private void setKeywordMode(String keywordMode) {
		if(keywordMode != null) {
			if(keywordMode.equalsIgnoreCase("FCS")) setKeywordMode(KeywordMode.FCS);
			else if(keywordMode.equalsIgnoreCase("CSV")) setKeywordMode(KeywordMode.CSV);
		}
	}

	/**
	 * @return Is this just a version request?
	 */
	public Boolean getVersionRequest() {
		return versionRequest;
	}

	/**
	 * Setter for the versionRequest
	 * @param versionRequest to be set
	 */
	private void setVersionRequest(Boolean versionRequest) {
		this.versionRequest = versionRequest;
	}

	/**
	 * @return Is this just a help (command line syntax) request?
	 */
	public Boolean getHelpRequest() {
		return helpRequest;
	}

	/**
	 * Setter for the helpRequest
	 * @param helpRequest to be set
	 */
	private void setHelpRequest(Boolean helpRequest) {
		this.helpRequest = helpRequest;
	}

	/**
	 * Constructor; creates the object based on (command line) arguments passed as an array of strings.
	 * These are as follows:
	 * <ul>
	 * <li>-InputFile:&lt;file.fcs&gt; - an FCS file to be converted (required, unless -Version or Help is specified)</li>
	 * <li>-KeywordsOutputFile:&lt;File&gt; - The file name to store keyword value pairs extracted from the FCS file (optional)</li> 
	 * <li>-KeywordsMode:CSV|FCS - How to extract keywords from the FCS file, (optional, CSV by default)</li>
	 * <li>-Debug - produces debug output if specified (optional)</li>
	 * <li>-Version - output the version of the software and exit (no conversion is done).</li>
	 * <li>-Help - output the command line syntax and exit (no conversion is done).</li>
	 * </ul>
	 * Switches are NOT case sensitive.
	 */
	public Config(String[] args) {
		for(String arg : args) {
			String prefAndValue[] = arg.split(":", 2);
			if(prefAndValue != null && prefAndValue.length == 2 && prefAndValue[0] != null) {
				CommandlineSwitch sw = commandlineSwitchFromString(prefAndValue[0]);
				switch(sw) {
				case InputFile: setInputFileName(prefAndValue[1]); break;
				case KeywordsFile: setKeywordsOutputFileName(prefAndValue[1]); break;
				case KeywordsMode: setKeywordMode(prefAndValue[1]); break;
				}
			} else {
				CommandlineSwitch sw = commandlineSwitchFromString(arg);
				switch(sw) {
				case Debug: IO.setDebug(true); break;
				case Version: setVersionRequest(true); break;
				case Help: setHelpRequest(true); break;
				}
			}
		}
		
		String ext;
		switch(getKeywordMode()) {
			case FCS: ext = ".keywords.txt"; break;
			case CSV: 
			default: ext = ".keywords.csv"; break;
		}

		if((keywordsOutputFileName == null || keywordsOutputFileName.length() == 0) && (inputFileName != null) &&  inputFileName.length() > 0) {
			File f = new File(inputFileName);
			String inputFileNameOnly = f.getName();
			int lastDotPos = inputFileNameOnly.lastIndexOf('.');
			if(lastDotPos > 0) keywordsOutputFileName = inputFileNameOnly.substring(0, lastDotPos) + ext;
			else keywordsOutputFileName = inputFileNameOnly + ext;
		}
		
		IO.debug("Commandline arguments parsed.");
	}
	
	/**
	 * Helper method, convert string-encoded command line switch to a CommandlineSwitch enum value.
	 * 
	 * @param command string-encoded command line switch
	 * @return command line switch as a CommandlineSwitch enum value
	 */
	private static CommandlineSwitch commandlineSwitchFromString(String command) {
		CommandlineSwitch ret = CommandlineSwitch.Unknown;
		if(command == null) return ret;
		if(command.equalsIgnoreCase("-InputFile")) ret = CommandlineSwitch.InputFile;
		else if(command.equalsIgnoreCase("-KeywordsOutputFile")) ret = CommandlineSwitch.KeywordsFile;
		else if(command.equalsIgnoreCase("-KeywordsMode")) ret = CommandlineSwitch.KeywordsMode;
		else if(command.equalsIgnoreCase("-Debug")) ret = CommandlineSwitch.Debug;
		else if(command.equalsIgnoreCase("-Version")) ret = CommandlineSwitch.Version;
		else if(command.equalsIgnoreCase("-Help")) ret = CommandlineSwitch.Help;
		return ret;
	}
		
	/**
	 * Validate the configuration. Only checks that the input file name is provided.
	 * @throws ConfigurationException if the configuration is not correct.
	 */
	public void validate() throws ConfigurationException {
		IO.debug("Argument validation:");
		if(getHelpRequest() || this.getVersionRequest()) {
			IO.debug("No need for validation; no conversion will be done, just printing some information...");
			return;
		}
		if(inputFileName == null || inputFileName.length() == 0) throw new ConfigurationException("Missing input file name.");
		IO.debug("-Input file name: " + inputFileName);
		switch(keywordMode) {
		case CSV: 
			if(keywordsOutputFileName == null || keywordsOutputFileName.length() == 0) throw new ConfigurationException("Missing keywords file name.");
			else IO.debug("Keywords will be extracted as an CSV file and stored in: " + keywordsOutputFileName); 
			break;
		case FCS: 
			if(keywordsOutputFileName == null || keywordsOutputFileName.length() == 0) throw new ConfigurationException("Missing keywords file name.");
			else IO.debug("Keywords will be extracted as an FCS text segment and stored in: " + keywordsOutputFileName); 
			break;
		}
		IO.debug("Argument validation completed sucessfully.");
	}
	
	/**
	 * Command line switches
	 */
	public enum CommandlineSwitch {
	    InputFile, KeywordsFile, KeywordsMode, Debug, Version, Help, Unknown;
	}
	
	/**
	 * How to store keywords:
	 * <ul>
	 * <li>In a CSV file</li>
	 * <li>As an FCS text segment chunk</li>
	 * </ul>
	 */
	public enum KeywordMode {
	    CSV, FCS;
	}
	
}
