# Supplementary material for: GenePattern flow cytometry suite
Source: Source Code Biol Med. 2013 Jul 3;8:14. doi: 10.1186/1751-0473-8-14 (PMC3717030; doi:10.1186/1751-0473-8-14)
Supplement: Additional file 3 — Source Codes of GenePattern Flow Cytometry Suite Modules.Please use any ZIP-compatible software to extract the ZIP archive file into a folder. There will be 35 folders after the extraction. The folder named lib contains the CFCS library that is required in order to compile the Java-based modules. In addition, the lib folder contains a ZIP compression tool that is being used by the FCMSinglePanelQC and PlateQAFCS modules to compress the results in case the server computer is a Windows-based machine. This tool is not required for Linux/Unix or Mac based servers. The additional 34 folders contain the source codes of each of the modules in the GenePattern Flow Cytometry Suite. [file 1751-0473-8-14-S3.zip › AdditionalFile3_GPFCMSuiteSourceCodes/ExtractFCSKeywords/net/sf/flowcyt/gp/modules/extractfcskeywords/ExtractFCSKeywordsApp.java]

/* ********************************************************************
 * Copyright (©) 2009 Josef Spidlen, Ph.D.
 * 
 * License
 * The software is distributed under the terms of the 
 * GNU Lesser General Public License (LGPL)
 * 
 * Disclaimer
 * This software and documentation come with no warranties of any kind.
 * This software is provided "as is" and any and any express or implied 
 * warranties, including, but not limited to, the implied warranties of
 * merchantability and fitness for a particular purpose are disclaimed.
 * In no event shall the  copyright holder be liable for any direct, 
 * indirect, incidental, special, exemplary, or consequential damages
 * (including but not limited to, procurement of substitute goods or 
 * services; loss of use, data or profits; or business interruption)
 * however caused and on any theory of liability, whether in contract,
 * strict liability, or tort arising in any way out of the use of this 
 * software.    
 *  
 * Acknowledgment
 * This work has been supported by Brinkman/Sekaly Genome Canada 
 * Technology Development Project High Throughput High-Dimensional 
 * Multi-parametric Analysis of the Immune System.
 * 
 * ******************************************************************** 
 */

package net.sf.flowcyt.gp.modules.extractfcskeywords;

import java.io.File;
import java.io.FileOutputStream;
import java.io.FileWriter;
import java.io.IOException;
import java.io.OutputStream;
import javax.naming.ConfigurationException;
import com.Ostermiller.util.CSVPrinter;

/**
 * <b>Extract keyword(s) value(s) from an FCS data file header</b>
 * <p>
 * A java command line tool designed as a GenePattern Module.
 * </p><p>
 * The module will extract all keyword/value pair(s) from an FCS file header. These can be
 * stored as a CSV file (default) or as an FCS text segment chunk in a text file. Additional 
 * parameters include the input file name and whether debug mode should be used.
 * </p><p>
 * Typical use <br>java -jar extractfcskeywords.jar -InputFile:&lt;file.fcs&gt; [options]<br>
 * <b>Input:</b>
 * <ul>
 * <li>-InputFile:&lt;file.fcs&gt; - an FCS file to be converted (required, unless -Version or Help is specified)</li>
 * <li>-KeywordsOutputFile:&lt;File&gt; - The file name to store keyword value pairs extracted from the FCS file (optional)</li> 
 * <li>-KeywordsMode:CSV|FCS - How to extract keywords from the FCS file, (optional, CSV by default)</li>
 * <li>-Debug - produces debug output if specified (optional)</li>
 * <li>-Version - output the version of the software and exit (no conversion is done).</li>
 * <li>-Help - output the command line syntax and exit (no conversion is done).</li>
 * </ul>
 * <p>
 * <b>Output:</b>
 * <ul>
 * <li>A file with extracted keyword value pairs. These may be extracted as a CSV file with 
 * two columns (keyword and value) , or as FCS TEXT segment, e.g., /$CYT/FACSCalibur/CYTNUM/E3820/... 
 * </li>
 * </ul>
 * 
 * @author Josef Spidlen, Ph.D., BC Cancer Agency, jspidlen@bccrc.ca
 */
public class ExtractFCSKeywordsApp {

	/**
	 * Parsed configuration from the command line
	 */
	private Config config;
	
	/**
	 * Version information
	 */
	public static final String version = "Extract FCS Keywords, version alpha 2010-07-20."; 

	/**
	 * Usage string
	 */
	public static final String usage = "Usage:\n" + 
	"java -jar extractfcskeywords.jar -InputFile:<file.fcs> [options]\n\n" + 
	"options:\n\n" +
	" -KeywordsOutputFile:<File>   The file name to store keyword value pairs extracted from the FCS file.\n" +
	" -KeywordsMode:CSV            Extract keywords as a CSV file with 2 columns (keyword and value); default.\n" +
	" -KeywordsMode:FCS            Extract keywords as FCS TEXT segment format.\n" +
	" -Debug                       Produces debug output.\n" + 
	" -Version                     Output the version of the software and exit (no extraction is done).\n" +
	" -Help                        Output the command line syntax and exit (no extraction is done).\n\n"; 
	
	/**
	 * What delimiter character to use when extracting keywords as a FCS Text segment chunk
	 */
	public static final char delimiterChar = '/';
	
	/**
	 * <b>Extract keyword(s) value(s) from an FCS data file header</b>
	 * <p>
	 * A java command line tool designed as a GenePattern Module.
	 * </p><p>
	 * The module will extract all keyword/value pair(s) from an FCS file header. These can be
	 * stored as a CSV file (default) or as an FCS text segment chunk in a text file. Additional 
	 * parameters include the input file name and whether debug mode should be used.
	 * </p><p>
	 * Typical use <br>java -jar extractfcskeywords.jar -InputFile:&lt;file.fcs&gt; [options]<br>
	 * <b>Input:</b>
	 * <ul>
	 * <li>-InputFile:&lt;file.fcs&gt; - an FCS file to be converted (required, unless -Version or Help is specified)</li>
	 * <li>-KeywordsOutputFile:&lt;File&gt; - The file name to store keyword value pairs extracted from the FCS file (optional)</li> 
	 * <li>-KeywordsMode:CSV|FCS - How to extract keywords from the FCS file, (optional, CSV by default)</li>
	 * <li>-Debug - produces debug output if specified (optional)</li>
	 * <li>-Version - output the version of the software and exit (no conversion is done).</li>
	 * <li>-Help - output the command line syntax and exit (no conversion is done).</li>
	 * </ul>
	 * <p>
	 * <b>Output:</b>
	 * <ul>
	 * <li>A file with extracted keyword value pairs. These may be extracted as a CSV file with 
	 * two columns (keyword and value) , or as FCS TEXT segment, e.g., /$CYT/FACSCalibur/CYTNUM/E3820/... 
	 * </li>
	 * </ul>
	 */
	public static void main(String[] args) {
		ExtractFCSKeywordsApp app = new ExtractFCSKeywordsApp();
		app.run(args);
	}

	/**
	 * Perform the actual keyword value extraction.
	 * 
	 * @param args arguments as passed from the command line.
	 */
	private void run(String[] args) {
		
		try {
			
			config = new Config(args);
			
			// Is it just a version or help request? If so, output it and exit.
			if(config.getVersionRequest()) { IO.println(version); return; } 
			else if(config.getHelpRequest()) { IO.println(usage); return; }
			
			config.validate();
			IO.debug("Keyword extraction started.");
						
			File inputFile = new File(config.getInputFileName());
			FCSInputDataset ds = new FCSInputDataset(inputFile);
			String keywordValuePairs[] = ds.getKeywordValuePairs();
			
			switch(config.getKeywordMode()) {
			
			case FCS:
				writeKeywordsAsTXT(keywordValuePairs);	break;
			case CSV: 
				writeKeywordsAsCSV(keywordValuePairs); break;
			}
			
			ds.close();
			IO.debug("Keyword extraction finished.");
			
		} catch (IOException e) {
			IO.error("IO Exception: " + e.getMessage());
		} catch (ConfigurationException e) {
			IO.error("Configuration Error: " + e.getMessage());
			IO.println("\n" + usage);
		} catch (Exception e) {
			IO.error("Exception: " + e.getMessage());
		}
	}
	
	/**
	 * Write keyword / value pairs in a text file as an FCS header chunk. The file name is taken
	 * from the local configuration object.
	 * 
	 * @param keywordValuePairs keyword value pairs to be written.
	 * @throws IOException if writing fails.
	 */
	private void writeKeywordsAsTXT(String[] keywordValuePairs) throws IOException {
		FileWriter keywordFileWriter = new FileWriter(config.getKeywordsOutputFileName());
		keywordFileWriter.write(delimiterChar);
		String findStr = "" + delimiterChar;
		String replacceStr = findStr + delimiterChar;
		int indexOfDelimiterInValue;
		
		for(int i=0; i < keywordValuePairs.length; i+=2) {
			indexOfDelimiterInValue = keywordValuePairs[i].indexOf(delimiterChar);
			if(indexOfDelimiterInValue == 0) {
				IO.error("The delimiter character cannot be the first character in the keyword, have to skip '" + keywordValuePairs[i] + "', value '" + keywordValuePairs[i+1] + "'.");
				continue;
			}
			if(indexOfDelimiterInValue != -1) {
				IO.debug("Delimiter character '" + delimiterChar + "' found within keyword " + keywordValuePairs[i]);
				keywordValuePairs[i] = keywordValuePairs[i].replaceAll(findStr, replacceStr);
				IO.debug("Replacing to " + keywordValuePairs[i]);
			}
			indexOfDelimiterInValue = keywordValuePairs[i+1].indexOf(delimiterChar);
			if(indexOfDelimiterInValue == 0) {
				IO.error("The delimiter character cannot be the first character in the keyword, have to skip '" + keywordValuePairs[i] + "', value '" + keywordValuePairs[i+1] + "'.");
				continue;
			}
			if(indexOfDelimiterInValue != -1) {
				IO.debug("Delimiter character '" + delimiterChar + "' found within keyword value " + keywordValuePairs[i+1]);
				keywordValuePairs[i+1] = keywordValuePairs[i+1].replaceAll(findStr, replacceStr);
				IO.debug("Replacing to " + keywordValuePairs[i+1]);
			}
			keywordFileWriter.write(keywordValuePairs[i] + delimiterChar + keywordValuePairs[i+1] + delimiterChar);
		}
		keywordFileWriter.close();
	}
	
	/**
	 * Write keyword / value pairs in a CSV file. The file name is taken
	 * from the local configuration object.
	 * 
	 * @param keywordValuePairs keyword value pairs to be written.
	 * @throws IOException if writing fails.
	 */
	private void writeKeywordsAsCSV(String[] keywordValuePairs) throws IOException {
		OutputStream keywordsStream = new FileOutputStream(config.getKeywordsOutputFileName());
		CSVPrinter csvKeywordsPrinter = new CSVPrinter(keywordsStream);
		for(int i=0; i < keywordValuePairs.length; i+=2) {
			csvKeywordsPrinter.writeln(new String[] { keywordValuePairs[i], keywordValuePairs[i+1] } );
		}
		csvKeywordsPrinter.close();
		keywordsStream.close();
	}

}
