# Supplementary material for: GenePattern flow cytometry suite
Source: Source Code Biol Med. 2013 Jul 3;8:14. doi: 10.1186/1751-0473-8-14 (PMC3717030; doi:10.1186/1751-0473-8-14)
Supplement: Additional file 3 — Source Codes of GenePattern Flow Cytometry Suite Modules.Please use any ZIP-compatible software to extract the ZIP archive file into a folder. There will be 35 folders after the extraction. The folder named lib contains the CFCS library that is required in order to compile the Java-based modules. In addition, the lib folder contains a ZIP compression tool that is being used by the FCMSinglePanelQC and PlateQAFCS modules to compress the results in case the server computer is a Windows-based machine. This tool is not required for Linux/Unix or Mac based servers. The additional 34 folders contain the source codes of each of the modules in the GenePattern Flow Cytometry Suite. [file 1751-0473-8-14-S3.zip › AdditionalFile3_GPFCMSuiteSourceCodes/ExtractFCSKeywords/net/sf/flowcyt/gp/modules/extractfcskeywords/FCSInputDataset.java]

/* ********************************************************************
 * Copyright (©) 2009 Josef Spidlen, Ph.D.
 * 
 * License
 * The software is distributed under the terms of the 
 * GNU Lesser General Public License (LGPL)
 * 
 * Disclaimer
 * This software and documentation come with no warranties of any kind.
 * This software is provided "as is" and any and any express or implied 
 * warranties, including, but not limited to, the implied warranties of
 * merchantability and fitness for a particular purpose are disclaimed.
 * In no event shall the  copyright holder be liable for any direct, 
 * indirect, incidental, special, exemplary, or consequential damages
 * (including but not limited to, procurement of substitute goods or 
 * services; loss of use, data or profits; or business interruption)
 * however caused and on any theory of liability, whether in contract,
 * strict liability, or tort arising in any way out of the use of this 
 * software.    
 *  
 * Acknowledgment
 * This work has been supported by Brinkman/Sekaly Genome Canada 
 * Technology Development Project High Throughput High-Dimensional 
 * Multi-parametric Analysis of the Immune System.
 * 
 * ******************************************************************** 
 */

package net.sf.flowcyt.gp.modules.extractfcskeywords;

import java.io.Closeable;
import java.io.File;
import java.io.IOException;
import java.net.URI;
import java.net.URISyntaxException;
import java.util.ArrayList;
import java.util.Iterator;
import java.util.List;
import org.flowcyt.cfcs.CFCSData;
import org.flowcyt.cfcs.CFCSDataSet;
import org.flowcyt.cfcs.CFCSError;
import org.flowcyt.cfcs.CFCSErrorCodes;
import org.flowcyt.cfcs.CFCSKeyword;
import org.flowcyt.cfcs.CFCSKeywords;
import org.flowcyt.cfcs.CFCSListModeData;
import org.flowcyt.cfcs.CFCSParameter;
import org.flowcyt.cfcs.CFCSParameters;
import org.flowcyt.cfcs.CFCSSystem;

/**
 * Encapsulation of an read-only FCS data file (data set) based on the CFCS library.
 *  
 * @author Josef Spidlen, Ph.D., BC Cancer Agency, jspidlen@bccrc.ca
 */
public class FCSInputDataset implements Iterable<String[]>, Closeable {

	/**
	 * CFCS implementation of an FCS file
	 */
	private CFCSSystem readSystem;
	
	/**
	 * FCS data set from the FCS data file
	 */
	private CFCSDataSet dataSet;
	
	/**
	 * Parameters of the FCS data set
	 */
	private List<CFCSParameter> parameters;
	
	/**
	 * List mode data from the FCS data set
	 */
	private CFCSListModeData data;
	
	/**
	 * Convert channel values to scale values by default? (e.g., when using the iterator)?
	 */
	private Boolean channelToScaleDefault = true;
	
	/**
	 * Use double precision (64 bit values) by default? (e.g., when using the iterator)?
	 */
	private Boolean doublePrecisionDefault = false;
	
	/**
	 * Default separator to be placed between the short name and the long name (description) for
	 * getParameterFullNames()
	 */
	private char nameSeparatorDefault = ':';
	
	/**
	 * Create an FCSInputDataset based on a (local) URI. This opens the first (i.e, index 0) data set
	 * in the FCS file.
	 * 
	 * @param uri URI of the file to be opened.
	 * 
	 * @throws IOException If file cannot be opened, etc.
	 * @throws URISyntaxException If the URI is not well formatted
	 * @throws Exception If other types of error occurs.
	 */
	public FCSInputDataset(String uri) throws IOException, URISyntaxException, Exception {
		this(new URI(uri));
	}
	
	/**
	 * Create an FCSInputDataset based on a (local) URI. This opens the specified data set
	 * in the FCS file (zero-based indexing).
	 * 
	 * @param uri URI of the file to be opened.
	 * @param datasetNo the data set index to be opened.
	 * 
	 * @throws IOException If file cannot be opened, etc.
	 * @throws URISyntaxException If the URI is not well formatted
	 * @throws Exception If other types of error occurs.
	 */
	public FCSInputDataset(String uri, int datasetNo) throws IOException, URISyntaxException, Exception {
		this(new URI(uri), datasetNo);
	}
	
	/**
	 * Create an FCSInputDataset based on a file. This opens the first (i.e, index 0) data set
	 * in the FCS file.
	 * 
	 * @param file file to be opened.
	 * 
	 * @throws IOException If file cannot be opened, etc.
	 * @throws Exception If other types of error occurs.
	 */
	public FCSInputDataset(File file) throws IOException, Exception {
		this(file.toURI());
	}
	
	/**
	 * Create an FCSInputDataset based on a file. TThis opens the specified data set
	 * in the FCS file (zero-based indexing).
	 * 
	 * @param file file to be opened.
	 * @param datasetNo the data set index to be opened.
	 * 
	 * @throws IOException If file cannot be opened, etc.
	 * @throws Exception If other types of error occurs.
	 */
	public FCSInputDataset(File file, int datasetNo) throws IOException, Exception {
		this(file.toURI(), datasetNo);
	}

	/**
	 * Create an FCSInputDataset based on a (local) URI. This opens the first (i.e, index 0) data set
	 * in the FCS file.
	 * 
	 * @param uri URI of the file to be opened.
	 * 
	 * @throws IOException If file cannot be opened, etc.
	 * @throws Exception If other types of error occurs.
	 */
	public FCSInputDataset(URI uri) throws IOException, Exception {
		this(uri, 0);
	}

	/**
	 * Create an FCSInputDataset based on a (local) URI. This opens the specified data set
	 * in the FCS file (zero-based indexing).
	 * 
	 * @param uri URI of the file to be opened.
	 * @param datasetNo the data set index to be opened.
	 * 
	 * @throws IOException If file cannot be opened, etc.
	 * @throws Exception If other types of error occurs.
	 */
	public FCSInputDataset(URI uri, int datasetNo) throws IOException, Exception {
		
		readSystem = new CFCSSystem();
				
		try {
			readSystem.open(uri.toURL());
		} catch(CFCSError e){
			if (e.errorNumber == CFCSErrorCodes.CFCSIOError)
				throw new IOException(e.toString());
			throw e;
		} catch (IllegalArgumentException ex) {
			throw new IOException("Cannot open non-absolute URIs (" + uri.toString() + ")");
		}
		
		dataSet = readSystem.getDataSet(datasetNo);
		parameters = new ArrayList<CFCSParameter>();
		CFCSParameters pars = dataSet.getParameters();
		
		for(int i = 0; i < pars.getCount(); i++) {
			parameters.add(pars.getParameter(i));
		}
		
		if(dataSet.getData().getType() != CFCSData.LISTMODE) {
			throw new Exception("Not a list mode data set.");
		}
		
		data = (CFCSListModeData) dataSet.getData();
	}
	
	/**
	 * @return regular parameter names (i.e, short names, values of the $PnN keywords) 
	 * as an array of strings.
	 */
	public String[] getParameterNames() {
		String names[] = new String[parameters.size()];
		for(int i = 0; i < parameters.size(); i++) {
			names[i] = parameters.get(i).getShortName();
		}
		
		return names;
	}
	
	/**
	 * @return long parameter names (i.e, long names, descriptions, values of the $PnS keywords) 
	 * as an array of strings.
	 */
	public String[] getParameterLongNames() {
		String names[] = new String[parameters.size()];
		for(int i = 0; i < parameters.size(); i++) {
			try {
				names[i] = parameters.get(i).getFullName();
			} catch (Exception e) {
				names[i] = null;
			}
		}
		
		return names;
	}
	
	/**
	 * Get complete parameter names
	 * 
	 * @return full parameter names as an array of strings. A full parameter name will be created as concatenations 
	 * of parameter short name (values of the $PnN keyword) and parameter long name (value of the $PnS keyword)
	 * separated by the nameSeparatorDefault character, such as ':'. Parameter short name only will be used
	 * if parameter long name is not present.
	 */
	public String[] getParameterFullNames() {
		return getParameterFullNames(nameSeparatorDefault);
	}
	
	/**
	 * Get complete parameter names
	 * 
	 * @param sepCharacter character to be used as a separator between parameter short and long name.
	 * 
	 * @return full parameter names as an array of strings. A full parameter name will be created as concatenations 
	 * of parameter short name (values of the $PnN keyword) and parameter long name (value of the $PnS keyword)
	 * separated by the specified sepCharacter character. Parameter short name only will be used 
	 * if parameter long name is not present.
	 */
	public String[] getParameterFullNames(char sepCharacter) {
		String names[] = new String[parameters.size()];
		String longName;
		for(int i = 0; i < parameters.size(); i++) {
			try {
			  longName = parameters.get(i).getFullName();
			} catch (Exception e) {
			  longName = null;
			}
			if((longName != null) && (longName.length() > 0)) {
				names[i] = parameters.get(i).getShortName() + sepCharacter + parameters.get(i).getFullName();
			} else {
				names[i] = parameters.get(i).getShortName();
			}
		}
		
		return names;
	}
	
	/**
	 * Get the number of events in the data set.
	 * 
	 * @return the number of events in the data set.
	 */
	public int getEventCount() {
		return data.getCount();
	}
	
	/**
	 * Get specified event from the list mode data set as an array of double values.
	 * The channel to scale conversion will be performed if set by the channelToScaleDefault.
	 * 
	 * @param index zero-based index to specify which event to return.
	 * @return specified event from the list mode data set as an array of double values.
	 */
	public double[] getEventAsDoubles(int index) {
		return getEventAsDoubles(index, channelToScaleDefault);
	}
	
	/**
	 * Get specified event from the list mode data set as an array of double values.
	 * The channel to scale conversion will be performed if requested.
	 * 
	 * @param index zero-based index to specify which event to return.
	 * @param channelToScaleConversion whether to perform the channel to scale conversion.
	 * @return specified event from the list mode data set as an array of double values.
	 */
	public double[] getEventAsDoubles(int index, Boolean channelToScaleConversion) {
		double arrayD[] = new double[parameters.size()];
		if(channelToScaleConversion) {
			data.getEvent(index, arrayD);
		} else {
			data.getEventAsInTheFile(index, arrayD);
		}
		return arrayD;
	}
	
	/**
	 * Get specified event from the list mode data set as an array of float values.
	 * The channel to scale conversion will be performed if set by the channelToScaleDefault.
	 * 
	 * @param index zero-based index to specify which event to return.
	 * @return specified event from the list mode data set as an array of float values.
	 */
	public float[] getEventAsFloats(int index) {
		return getEventAsFloats(index, channelToScaleDefault);
	}
	
	/**
	 * Get specified event from the list mode data set as an array of float values.
	 * The channel to scale conversion will be performed if requested.
	 * 
	 * @param index zero-based index to specify which event to return.
	 * @param channelToScaleConversion whether to perform the channel to scale conversion.
	 * @return specified event from the list mode data set as an array of float values.
	 */
	public float[] getEventAsFloats(int index, Boolean channelToScaleConversion) {
		double arrayD[] = new double[parameters.size()];
		float arrayF[] = new float[parameters.size()];
		
		if(channelToScaleConversion) {
			data.getEvent(index, arrayD);
		} else {
			data.getEventAsInTheFile(index, arrayD);
		}

		for(int i = 0; i < parameters.size(); i++) arrayF[i] = (float)arrayD[i];

		return arrayF;
	}
	
	/**
	 * Get specified event from the list mode data set as an array of strings.
	 * The channel to scale conversion will be performed if set by the channelToScaleDefault.
	 * Depending on doublePrecisionDefault, the ASCII representation will be created based on
	 * single (32-bit) precision floating point values or double (64-bit) precision floating point values.
	 * 
	 * @param index zero-based index to specify which event to return.
	 * @return specified event from the list mode data set as an array of strings (ASCII representations of the values).
	 */
	public String[] getEventAsStrings(int index) {
		return getEventAsStrings(index, channelToScaleDefault, doublePrecisionDefault);
	}
	
	/**
	 * Get specified event from the list mode data set as an array of strings.
	 * The channel to scale conversion will be performed if requested. Depending on the doublePrecision
	 * parameter, the ASCII representation will be created based on single (32-bit) precision floating 
	 * point values or double (64-bit) precision floating point values.
	 * 
	 * @param index zero-based index to specify which event to return.
	 * @param channelToScaleConversion whether to perform the channel to scale conversion.
	 * @param doublePrecision whether to use double (64 bit) precision as a base for the values.
	 * @return specified event from the list mode data set as an array of strings (ASCII representations of the values).
	 */
	public String[] getEventAsStrings(int index, Boolean channelToScaleConversion, Boolean doublePrecision) {
		String array[] = new String[parameters.size()];
		double arrayD[] = new double[parameters.size()];
		
		if(channelToScaleConversion) {
			data.getEvent(index, arrayD);
		} else {
			data.getEventAsInTheFile(index, arrayD);
		}
		
		for(int i = 0; i < parameters.size(); i++) {
			if(isInteger(arrayD[i])) array[i] = Integer.toString((int)arrayD[i]);
			else if(doublePrecision) array[i] = Double.toString(arrayD[i]); 
			else array[i] = Float.toString((float)arrayD[i]); 
		}
	
		return array;
	}
	
	/**
	 * Determines whether the value is actually an integer or not. This is used for optimazing the ASCII
	 * representation of the values.
	 *  
	 * @param d value to be tested.
	 * @return true of value is found to be actually an integer.
	 */
	public static Boolean isInteger(double d) {
		if(Double.compare(d, (double)((int)d)) == 0) return true;
		else return false;
	}

	/**
	 * Iterator to go over the list mode data set; enumerates events as string arrays.
	 * The channel to scale conversion will be performed if set by the channelToScaleDefault.
	 * Depending on doublePrecisionDefault, the ASCII representation will be created based on 
	 * single (32-bit) precision floating point values or double (64-bit) precision floating 
	 * point values.
	 */
	public Iterator<String[]> iterator() {
		
		return new Iterator<String[]>() {
			
			/**
			 * Index to implement the Iterable interface
			 */
			private int iteratorIndex = 0;
			
			/**
			 * @return true if there is yet another event in the data set; false otherwise.
			 */
			public boolean hasNext() {
				if(iteratorIndex < getEventCount()) return true; else return false;
		    }
			
			/**
			 * @return the next event from the list mode data set as an array of strings.
			 * The channel to scale conversion will be performed if set by the channelToScaleDefault.
			 * Depending on doublePrecisionDefault, the ASCII representation will be created based on 
			 * single (32-bit) precision floating point values or double (64-bit) precision floating 
			 * point values.
			 */
			public String[] next() {
				if(iteratorIndex >= getEventCount()) iteratorIndex = 0;
				return getEventAsStrings(iteratorIndex++);
		    }
			
			/**
			 * Will always throw the UnsupportedOperationException. The remove method is 
			 * required by the Iterable but we do not support removing of elements.
			 *  
			 * @throws UnsupportedOperationException always being thrown.
			 */
			public void remove() {
				throw new UnsupportedOperationException();
			}
		};
	}

	/**
	 * Get an array of keywords and values from the FCS data file.
	 * 
	 * @return an array of keywords and values from the FCS data file. If there are n keywords in the
	 * FCS TEXT segment, there will be 2n elements in this array. Elements on even indexes [2i], i from 0..n-1
	 * contain keywords; elements on odd indexes [2i+1], i from 0..n-1 will contain the parameter values.
	 */
	public String[] getKeywordValuePairs() {
		CFCSKeywords keywords = dataSet.getKeywords();
		CFCSKeyword keyword;
		int count = keywords.getCount();
		String ret[] = new String[2*count];
		for(int i = 0; i < count; i++) {
			keyword = keywords.getKeyword(i);
			ret[2*i] = keyword.getKeywordName();
			ret[2*i+1] = keyword.getKeywordValue();
		}
		
		return ret;
	}

	/**
	 * Close the input data file.
	 * 
	 * @throws IOException if file cannot be closed.
	 */
	public void close() throws IOException {
		readSystem.close();	
	}

	/**
	 * Getter for the channelToScaleDefault.
	 * 
	 * @return the channelToScaleDefault.
	 */
	public Boolean getChannelToScaleDefault() {
		return channelToScaleDefault;
	}

	/**
	 * Setter for the channelToScaleDefault.
	 */
	public void setChannelToScaleDefault(Boolean channelToScaleDefault) {
		this.channelToScaleDefault = channelToScaleDefault;
	}

	/**
	 * Getter for the doublePrecisionDefault.
	 * 
	 * @return the doublePrecisionDefault.
	 */
	public Boolean getDoublePrecisionDefault() {
		return doublePrecisionDefault;
	}

	/**
	 * Setter for the doublePrecisionDefault.
	 */
	public void setDoublePrecisionDefault(Boolean doublePrecisionDefault) {
		this.doublePrecisionDefault = doublePrecisionDefault;
	}

	/**
	 * Getter for the nameSeparatorDefault.
	 * 
	 * @return the nameSeparatorDefault.
	 */
	public char getNameSeparatorDefault() {
		return nameSeparatorDefault;
	}

	/**
	 * Setter for the nameSeparatorDefault.
	 */
	public void setNameSeparatorDefault(char nameSeparatorDefault) {
		this.nameSeparatorDefault = nameSeparatorDefault;
	}
	
	
	
}
