# Supplementary material for: GenePattern flow cytometry suite
Source: Source Code Biol Med. 2013 Jul 3;8:14. doi: 10.1186/1751-0473-8-14 (PMC3717030; doi:10.1186/1751-0473-8-14)
Supplement: Additional file 3 — Source Codes of GenePattern Flow Cytometry Suite Modules.Please use any ZIP-compatible software to extract the ZIP archive file into a folder. There will be 35 folders after the extraction. The folder named lib contains the CFCS library that is required in order to compile the Java-based modules. In addition, the lib folder contains a ZIP compression tool that is being used by the FCMSinglePanelQC and PlateQAFCS modules to compress the results in case the server computer is a Windows-based machine. This tool is not required for Linux/Unix or Mac based servers. The additional 34 folders contain the source codes of each of the modules in the GenePattern Flow Cytometry Suite. [file 1751-0473-8-14-S3.zip › AdditionalFile3_GPFCMSuiteSourceCodes/FCMFeatureExtraction/FCMFeatureExtraction.R]

###############################################################
# Copyright (©) 2009-2012 Josef Spidlen, Ph.D.
# 
# License
# The software is distributed under the terms of the 
# GNU Lesser General Public License (LGPL)
# 
# Disclaimer
# This software and documentation come with no warranties of any kind.
# This software is provided "as is" and any and any express or implied 
# warranties, including, but not limited to, the implied warranties of
# merchantability and fitness for a particular purpose are disclaimed.
# In no event shall the  copyright holder be liable for any direct, 
# indirect, incidental, special, exemplary, or consequential damages
# (including but not limited to, procurement of substitute goods or 
# services; loss of use, data or profits; or business interruption)
# however caused and on any theory of liability, whether in contract,
# strict liability, or tort arising in any way out of the use of this 
# software.    
#  
# Acknowledgment
# This work has been supported by Brinkman/Sekaly Genome Canada 
# Technology Development Project High Throughput High-Dimensional 
# Multi-parametric Analysis of the Immune System.
# 
###############################################################

###############################################################
## Extraction of features from gated/clustered FCM data      ##
###############################################################
## Josef Spidlen <jspidlen@bccrc.ca>                         ##
## BC Cancer Agency, Vancouver, Canada                       ##
###############################################################

##############################
## Requires
## ********
## R = version 2.10.0 
## 
##############################

# rm(list=ls(all=TRUE))

isZip <- function(filename) {
    if(!file.exists(filename)) return(FALSE)
    if(file.info(filename)$size <= 4) return(FALSE)
    header <- readBin(filename, integer(), n=4, size=1)
    if(length(header) == 4 && header[1] == 80 && header[2] == 75 && header[3] == 3 && header[4] == 4) return(TRUE)
    return(FALSE)
}

fcmFeatureExtraction <- function(...) {
  options("warn"=-1)
  suppressPackageStartupMessages(suppressMessages(.fcmFeatureExtraction(...)))
}

.fcmFeatureExtraction <- function(...) {

    args <- c(...)

    libdir <- ''
    for(i in 1:length(args))
    {
        flag <- substring(args[[i]], 0, 3)
        arg <- substring(args[[i]], 4, nchar(args[[i]]))

        if(flag=='-li') {
            libdir <- arg
        } else if(flag=='-of') {
            features.file.name <- arg
        } else if(flag=='-if') {
            dir.inputCSV <- arg
        } else if(flag=='-cn') {
            if(arg=='TRUE') cellNumber <- TRUE
            else cellNumber <- FALSE
        } else if(flag=='-cp') {
            if(arg=='TRUE') cellPercentage <- TRUE
            else cellPercentage <- FALSE
        } else if(flag=='-mf') {
            if(arg=='TRUE') calcMFI <- TRUE
            else calcMFI <- FALSE
        } else if(flag=='   ') {
                ; # Nothing to be done, ignore
        } else  {
            stop(paste("Unknown option", flag, sep=": "))
        }
    }

    # Directory with local functions
    if((is.na(libdir)) || (is.null(libdir)) || (libdir == '')) {
        stop("Error in the commandline parameters, could not find the module path, please check the -li parameter.")
    }

    source(paste(libdir, "common.R", sep=''))
    setLibPath(libdir)

    # Output file name
    # Prefix from Command Line (GenePattern Server): -of
    if((is.na(features.file.name)) || (is.null(features.file.name))) {
        features.file.name <- "features.csv" # Fall back to default
    }
        
    # Directory, ZIP or list file with CSV files of clustered populations
    # Prefix from Command Line (GenePattern Server): -if
    if((is.na(dir.inputCSV)) || (is.null(dir.inputCSV))) {
        stop("Missing directory with CSV files of clustering results.", call.=FALSE)
    }

    # Calculate number of cells in each of the sub-populations?
    # Prefix from Command Line (GenePattern Server): -cn
    if((is.na(cellNumber)) || (is.null(cellNumber))) {
        cellNumber <- TRUE    # Fall back to default
    }

    # Calculate percentage of cells in each of the sub-populations?
    # Prefix from Command Line (GenePattern Server): -cp
    if((is.na(cellPercentage)) || (is.null(cellPercentage))) {
        cellPercentage <- TRUE    # Fall back to default
    }

    # Calculate MFI in each of the sub-populations?
    # Prefix from Command Line (GenePattern Server): -mf
    if((is.na(calcMFI)) || (is.null(calcMFI))) {
        calcMFI <- TRUE    # Fall back to default
    }

    if(calcMFI == FALSE && cellPercentage == FALSE && cellNumber == FALSE) {
        stop("Nothing to do... at least one statistic needs to be selected.", call.=FALSE)
    }

    if(!file.exists(dir.inputCSV)) {
        stop(paste("path:", dir.inputCSV, "does not exist, no input found.", sep=' '))
    } else {   
        if(!file.info(dir.inputCSV)[["isdir"]]) {
            dir <- "input"
            if(isZip(dir.inputCSV)) {
                unzip(dir.inputCSV, dest=dir, options="-j")
            } else {
                inputfilelist<-read.table(dir.inputCSV)
                dir.create(dir)
                file.copy(as.character(inputfilelist[,]), dir)
            }
            dir.inputCSV <- dir
        }
    }

    file.list <- try(sort(list.files(dir.inputCSV)), silent=TRUE)
    if(length(file.list) == 0) stop("Did not find any CSV files with clustering results.", call.=FALSE)
    
    x <- read.csv(paste(dir.inputCSV, file.list[1], sep = .Platform$file.sep))
    features <- matrix(nrow = length(file.list), ncol=length(colnames(x)) + 2)
    rownames(features) = file.list
    colnames(features) = c("Cell number", "Cell percentage (%)", paste("Mean", colnames(x)))
 
    succeeded <<- FALSE;
    try(
        {
            for(filename in file.list) {
                x <- read.csv(paste(dir.inputCSV, filename, sep = .Platform$file.sep))
                features[filename, 1] <- dim(x)[1]
                for(i in 1:dim(x)[2]) features[filename, i+2] <- mean(x[,i]) 
            }
            for(filename in file.list) {
                features[filename, 2] <- 100 * features[filename,1] / sum(features[,1])
            }
            rm(i, x, filename)
            succeeded <<- TRUE;
        }
        , silent=TRUE
    )

    if(file.exists("input")) {
        unlink("input", recursive=TRUE)
    }

    if(succeeded == FALSE) {
        stop("Failed to extract the features, it seems that the input files were not consistent or not conformat to the expected format; please review your input files and check that they are as expected.", call.=FALSE)
    }

    writeCSVResults(features, features.file.name, cellNumber, cellPercentage, calcMFI)

}

## Write the results in the .csv file format
writeCSVResults <- function(features, file.name = "features.csv", cellNumber = TRUE, cellPercentage = TRUE, calcMFI = TRUE ) {
    sink(file = file.name, append = FALSE)
    
    cat("\"Population\"")
    if(cellNumber) cat(",\"Cell number\"")
    if(cellPercentage) cat(",\"Cell percentage (%)\"")
    if(calcMFI) {
        cat(",")
        cat(paste(paste("\"",colnames(features)[3:dim(features)[2]],"\"",sep=""),collapse=","))
    }
    cat("\n")
    
    for(file in rownames(features)) {
        cat(paste("\"",file,"\"",sep=""))
        if(cellNumber) cat(paste("", features[file, 1], sep=','))
        if(cellPercentage) cat(paste("", features[file, 2], sep=','))
        if(calcMFI) {
            cat(",")
            cat(paste(features[file, 3:dim(features)[2]], sep="", collapse=","))
        }
        cat("\n")
    }
    sink()
}
