# Supplementary material for: GenePattern flow cytometry suite
Source: Source Code Biol Med. 2013 Jul 3;8:14. doi: 10.1186/1751-0473-8-14 (PMC3717030; doi:10.1186/1751-0473-8-14)
Supplement: Additional file 3 — Source Codes of GenePattern Flow Cytometry Suite Modules.Please use any ZIP-compatible software to extract the ZIP archive file into a folder. There will be 35 folders after the extraction. The folder named lib contains the CFCS library that is required in order to compile the Java-based modules. In addition, the lib folder contains a ZIP compression tool that is being used by the FCMSinglePanelQC and PlateQAFCS modules to compress the results in case the server computer is a Windows-based machine. This tool is not required for Linux/Unix or Mac based servers. The additional 34 folders contain the source codes of each of the modules in the GenePattern Flow Cytometry Suite. [file 1751-0473-8-14-S3.zip › AdditionalFile3_GPFCMSuiteSourceCodes/FCMSinglePanelQC/FCMSinglePanelQC.R]

###############################################################
## Flow Cytometry Data Quality Control Module : Single Panel ##
## Josef Spidlen <jspidlen@bccrc.ca>                         ##
## BC Cancer Agency, Vancouver, Canada                       ##
###############################################################

##############################
## Requires
## ********
## R >= version 2.10.0 
## 
## Libraries/Packages:
## flowQ >= 1.4.0
## flowCore >= 1.12.0
##############################

runFCMQualityControl <- function (...) {
  options(width = 200)
  options("warn" = -1)
  suppressPackageStartupMessages(suppressMessages(.runFCMQualityControl(...)))
}

.runFCMQualityControl <- function (...) {
  # Output file name, currently not passed from GenePattern server
  output.file.name <- 'FCMSinglePanelQCReport.zip'

  # Directory where the GP module is extracted, prefix from command line: -li
  dir.gpmodule <- ''

  # Directory where patches are installed, prefix from command line: -pd
  dir.patches <- ''

  # GP server's working directory, prefix from command line: -ud
  dir.server.wd <- ''

  dir.input <- NULL
  run.qc.test1 <- TRUE
  run.qc.test2 <- TRUE
  run.qc.test3 <- TRUE
  run.qc.test4 <- TRUE

  # Zip the output together? Prefix from command line: -zo
  zip.output <- TRUE
    
  # Parse the config from the command line
  args <- list(...)
  for (i in 1:length(args)) 
  {
    flag <- substring(args[[i]], 0, 3)
    arg  <- substring(args[[i]], 4, nchar(args[[i]]))
        
    if (flag == '-di') 
    {
      dir.input <- arg
    } 
    else if (flag == '-q1') 
    {
      if (arg == 'TRUE') run.qc.test1 <- TRUE
      else run.qc.test1 <- FALSE
    } 
    else if (flag == '-q2') 
    {
      if (arg == 'TRUE') run.qc.test2 <- TRUE
      else run.qc.test2 <- FALSE
    } 
    else if (flag == '-q3') 
    {
      if (arg == 'TRUE') run.qc.test3 <- TRUE
      else run.qc.test3 <- FALSE
    } 
    else if (flag == '-q4') 
    {
      if (arg == 'TRUE') run.qc.test4 <- TRUE
      else run.qc.test4 <- FALSE
    } 
    else if (flag == '-zo') 
    {
      if (arg == 'TRUE') zip.output <- TRUE
      else zip.output <- FALSE
    } 
    else if (flag == '-li') 
    {
      dir.gpmodule <- arg
    }
    else if (flag == '-pd') 
    {
      dir.patches <- arg
    } 
    else if (flag == '-ud') 
    {
      dir.server.wd <- arg
    }  
    else if (flag == '   ') 
    {
      ; # Nothing to be done, ignore
    } 
    else  
    {
      stop(paste("Unknown option", flag, sep=": "))
    }
  }

  # List of dependencies
  required.libraries <- list(
    "bioDist_1.18.0",
    "flowCore_1.12.0",
    "flowQ_1.6.0",
    "flowViz_1.10.0",
    "geneplotter_1.24.0",
    "graph_1.22.2",
    "ks_1.6.8",
    "lattice_0.18-3",
    "latticeExtra_0.6-5",
    "mvoutlier_1.4",
    "mvtnorm_0.9-9",
    "ncdf_1.6.6",
    "outliers_0.13-2",
    "parody_1.4.0",
    "pcaPP_1.7",
    "robustbase_0.5-0-1",
    "rrcov_1.0-00"
  )

  if (dir.gpmodule != '')
  {
    # These are from BROAD
    source(paste(dir.gpmodule, "common.R", sep=''))
    # These are BCCRC-specific
    source(paste(dir.gpmodule, "common_functions.R", sep='')) 
  }
    
  loadLibraries(dir.gpmodule, dir.patches, dir.server.wd, "2.10")

  if(is.null(dir.input)) 
  {
    stop("An input directory or zip with FCS files needs to be specified.", call.=F)
  }

  if(!file.exists(dir.input))
  {
    stop(paste("path:", dir.input, "does not exist", sep=' '))
  } 
  else
  {   
    if(!file.info(dir.input)[["isdir"]])
    {
      dir <- "input"
      if(isZip(dir.input)) 
      {
        unzip(dir.input, dest=dir, options="-j")
      } 
      else 
      {
        inputfilelist <- read.table(dir.input)
        dir.create(dir)
        file.copy(as.character(inputfilelist[, ]), dir)
      }
      dir.input <- dir
    }
  }

  # Get rid of tailing '/' or '\' if part of dir.input
  if(substring(dir.input, nchar(dir.input)) == .Platform$file.sep) 
  {
    dir.input <<- substring(dir.input, 0, nchar(dir.input) - 1)
  }

  # Use ncdf package if available
  # if(is.package.installed(libdir, "ncdf")) {
  #   cat('Using Netcdf.\n')
  #   mySet <- read.flowSet(path=dir.inputFCS, alter.names=FALSE, ncdf=TRUE)
  # } 
  # else 
  # {
  #   cat('Nefcdf libraries not available - memory requirements will be huge.\n')
  #   mySet <- read.flowSet(path=dir.inputFCS, alter.names=FALSE)
  # }
  #
  # Netcdf should now always be available
  mySet <- read.flowSet(path=dir.input, alter.names=FALSE, ncdf=TRUE)

  main.output.dir <- 'FCMSinglePanelQCReport'
  dir.create(main.output.dir)

  output <- 'reports'

  working.dir <- getwd()
  setwd(main.output.dir)
  dir.create(output)

  setwd(output)

  # Set output directory to its absolute path
  output <- getwd()
  setwd(working.dir)

  channels <- NULL
  for(i in 1:length(colnames(mySet))) 
  {
    if(colnames(mySet)[i] != 'Time') 
    { 
      channels <- append(channels, colnames(mySet)[i])
    }
  }
    
  processes <- list()

  if (run.qc.test1) {
    succeeded <<- FALSE;        
    try(
      {
        succeeded <<- FALSE;
        processes <- append(processes, qaProcess.cellnumber(mySet, outdir=output, cFactor=2, pdf=TRUE));
        succeeded <<- TRUE;
      },
      silent = FALSE
    )
    if (succeeded == FALSE) print("Warning, failed to perform the cell number test.")
  }


  if (run.qc.test2) 
  {
    succeeded <<- FALSE;        
    try(
      {
        succeeded <<- FALSE;
        processes <- append(processes, qaProcess.marginevents(mySet, outdir=output, channels=channels, pdf=TRUE));
        succeeded <<- TRUE;
      },
      silent = FALSE
    )
    if (succeeded == FALSE) print("Warning, failed to perform the boundary events test.")
  }

  if (run.qc.test3) 
  {
    succeeded <<- FALSE;        
    try(
      {
        succeeded <<- FALSE;
        processes <- append(processes, qaProcess.timeflow(mySet, outdir=output, pdf=TRUE));
        succeeded <<- TRUE;
      },
      silent = FALSE
    )
    if (succeeded == FALSE) print("Warning, failed to perform the timeflow test. Is there a Time parameter in your data?")
  }

  if (run.qc.test4) 
  {
    succeeded <<- FALSE;        
    try(
      {
        succeeded <<- FALSE;
        processes <- append(processes, qaProcess.timeline(mySet, outdir=output, channels=channels, pdf=TRUE));
        succeeded <<- TRUE;
      },
      silent = FALSE
    )
    if(succeeded == FALSE) print("Warning, failed to perform the timeline test. Is there a Time parameter in your data?")
  }

  if (length(processes) > 0) writeQAReport(mySet, processes=processes, outdir=output)
  else stop("At least one quality control test shall be requested.")

  rm(mySet)
  unlink('.flowCoreNcdf', recursive=TRUE)

  setwd(main.output.dir)            
  index.file <- 'report.html'
  write("<!DOCTYPE HTML PUBLIC \"-//W3C//DTD HTML 4.0 Transitional//EN\">", file=index.file, append=TRUE)
  write("<html>", file=index.file, append=TRUE)
  write("<head>", file=index.file, append=TRUE)
  write("  <title>Report</title>", file=index.file, append=TRUE)
  write(paste("  <meta http-equiv=\"REFRESH\" content=\"0;url=",basename(output),"/index.html\">",sep=""), file=index.file, append=TRUE)
  write("</head>", file=index.file, append=TRUE)
  write("<body>", file=index.file, append=TRUE)
  write("  <h2>Please wait to be redirected to your report</h2>", file=index.file, append=TRUE)
  write(
    paste("  <p>This page should automatically redirect to your report. If it does not, please click <a href=\"",
          basename(output),
         "/index.html\">here</a> to see your report.</p>",
         sep=""), 
    file=index.file, append=TRUE)
  write("</body>", file=index.file, append=TRUE)
  write("</html>", file=index.file, append=TRUE)

  if (regexpr(paste(".zip","$",sep=""), output.file.name)[[1]] == -1)
  {
    output.file.name <- paste(output.file.name, ".zip", sep='')
  }

  if (zip.output) 
  {
    zip.file(path.to.zip.exe=dir.gpmodule, outfile=paste(working.dir, output.file.name, sep=.Platform$file.sep), pattern = "*", options ="-r")
    setwd(working.dir)
    unlink(main.output.dir, recursive=TRUE)
  } 

  setwd(working.dir)
  if(file.exists("input"))
  {
    unlink("input", recursive=TRUE)
  }

}
