# Supplementary material for: GenePattern flow cytometry suite
Source: Source Code Biol Med. 2013 Jul 3;8:14. doi: 10.1186/1751-0473-8-14 (PMC3717030; doi:10.1186/1751-0473-8-14)
Supplement: Additional file 3 — Source Codes of GenePattern Flow Cytometry Suite Modules.Please use any ZIP-compatible software to extract the ZIP archive file into a folder. There will be 35 folders after the extraction. The folder named lib contains the CFCS library that is required in order to compile the Java-based modules. In addition, the lib folder contains a ZIP compression tool that is being used by the FCMSinglePanelQC and PlateQAFCS modules to compress the results in case the server computer is a Windows-based machine. This tool is not required for Linux/Unix or Mac based servers. The additional 34 folders contain the source codes of each of the modules in the GenePattern Flow Cytometry Suite. [file 1751-0473-8-14-S3.zip › AdditionalFile3_GPFCMSuiteSourceCodes/FCMSinglePanelQC/common_functions.R]

###############################################################
## Josef Spidlen <jspidlen@bccrc.ca>                         ##
## BC Cancer Agency, Vancouver, Canada                       ##
###############################################################

################################################################################
# Check whether the specified file is a ZIP file
# Return value
# - TRUE  if file is a ZIP
# - FALSE if file is not ZIP or cannot be found/opened
# The test is based on a ZIP "signature" - first 4 bytes of the file
################################################################################
isZip <- function (filename) {
  if (!file.exists(filename)) return(FALSE)
  if (file.info(filename)$size <= 4) return(FALSE)
  header <- readBin(filename, integer(), n=4, size=1)
  if (
    length(header) == 4 && 
    header[1] == 80 && 
    header[2] == 75 && 
    header[3] == 3 && 
    header[4] == 4
  ) return(TRUE)
  return(FALSE)
}

# Loading required libraries, based on code from BROAD
loadLibraries <- function (libdir, patch.dir, server.dir, r.version)
{
    r.packages <- read.table(paste(libdir,"r.libraries.txt",sep=""))
    r.packages <- unlist(r.packages)

    # libraries are stored relative to the genepattern 'patches' directory
    if(!file.exists(patch.dir)) 
    {
        patch.dir <- paste(server.dir, patch.dir, sep="/")
    }
    if(!file.exists(patch.dir))
    {
        stop(paste("The path", patch.dir, "does not exist"))
    }

    cat("\nPatch dir: ",patch.dir);

    parent.dir <- paste(patch.dir, "rlib", r.version, sep="/")
    site.library <- paste(parent.dir, "site-library", sep="/")

    cat("\nLibrary dir: ",site.library)
    .libPaths(site.library)

    for(i in 1:length(r.packages)) {
        r.lib.spec <- toString(r.packages[[i]])
        r.lib.name    <- strsplit(r.lib.spec, "_")[[1]][[1]]
        r.lib.version <- strsplit(r.lib.spec, "_")[[1]][[2]]

        cat("\nLoading library: ") 
        print(r.lib.name, max.levels=0)

        if(!file.exists(site.library)) {
            stop(paste("The location at", site.library, "does not exist"))
        }
        suppressPackageStartupMessages(library(r.lib.name, lib.loc = site.library, character.only=TRUE))
    }

    cat("\nDone loading R libraries.")
}
