# Supplementary material for: GenePattern flow cytometry suite
Source: Source Code Biol Med. 2013 Jul 3;8:14. doi: 10.1186/1751-0473-8-14 (PMC3717030; doi:10.1186/1751-0473-8-14)
Supplement: Additional file 3 — Source Codes of GenePattern Flow Cytometry Suite Modules.Please use any ZIP-compatible software to extract the ZIP archive file into a folder. There will be 35 folders after the extraction. The folder named lib contains the CFCS library that is required in order to compile the Java-based modules. In addition, the lib folder contains a ZIP compression tool that is being used by the FCMSinglePanelQC and PlateQAFCS modules to compress the results in case the server computer is a Windows-based machine. This tool is not required for Linux/Unix or Mac based servers. The additional 34 folders contain the source codes of each of the modules in the GenePattern Flow Cytometry Suite. [file 1751-0473-8-14-S3.zip › AdditionalFile3_GPFCMSuiteSourceCodes/FCSNormalization/FCSNormalization.R]

#################################################################
# Copyright (©) 2009-2012 BC Cancer Agency, Vancouver, BC, Canada
# Author: Josef Spidlen, Ph.D., jspidlen@bccrc.ca
#
# License
# The software is distributed under the terms of the 
# GNU Lesser General Public License (LGPL)
# 
# Disclaimer
# This software and documentation come with no warranties of any kind.
# This software is provided "as is" and any and any express or implied 
# warranties, including, but not limited to, the implied warranties of
# merchantability and fitness for a particular purpose are disclaimed.
# In no event shall the  copyright holder be liable for any direct, 
# indirect, incidental, special, exemplary, or consequential damages
# (including but not limited to, procurement of substitute goods or 
# services; loss of use, data or profits; or business interruption)
# however caused and on any theory of liability, whether in contract,
# strict liability, or tort arising in any way out of the use of this 
# software.    
#  
# Acknowledgment
# This work has been supported by Brinkman/Sekaly Genome Canada 
# Technology Development Project High Throughput High-Dimensional 
# Multi-parametric Analysis of the Immune System.
#################################################################

#################################################################
## Normalization of Flow Cytometry data files                  ##
#################################################################
## Josef Spidlen <jspidlen@bccrc.ca>                           ##
## Alireza Khodabakhshi <akhodaba@bccrc.ca>                    ##
## BC Cancer Agency, Vancouver, Canada                         ##
#################################################################

##############################
## Requires
## ********
## R-2.10.0
## 
## Libraries/Packages:
## flowCore    1.12.0
## flowStats   1.4.0
## flowViz     1.10.0
## fda         2.2.0
##############################

fcsNormalization <- function(...) {
  options("warn"=-1)
  suppressPackageStartupMessages(suppressMessages(.fcsNormalization(...)))
}

.fcsNormalization <- function(...) {

  args <- list(...)

  # Directory with flow files
  # Prefix from Command Line (GenePattern Server): -di
  dir.inputFCS <- NULL
  
  # Which channels to normalize
  # Prefix from Command Line (GenePattern Server): -ch
  channels <- ""
  
  # Apply the asinh transformation?
  # Prefix from Command Line (GenePattern Server): -at
  applyASinH <- TRUE
  
  # Create per channel original vs. normalized histogram reports in PDF?
  # Prefix from Command Line (GenePattern Server): -cr
  createHistogramChannelReport <- TRUE
  
  # Which normalization method to use, use fdaNorm or gaussNorm
  # Prefix from Command Line (GenePattern Server): -nm
  method <- "gaussNorm" 
  
  # Where to store the normalized results
  # Prefix from Command Line (GenePattern Server): -do
  dir.output <- ".normalized.data"

  # Number of landmarks to be used for normalization
  # Prefix from Command Line (GenePattern Server): -nl
  no.landmarks <- 1
  
  # How to output the normalized data, use either "FCS" or "RData"
  # Prefix from Command Line (GenePattern Server): -om
  outputMode <- 'FCS'

  # The file name of the output ZIP with normalized data
  # Currently not configurable from GUI
  output.file.name <- "NormalizedData.zip"

  # Whether to ZIP the normalized FCS files together 
  # Prefix from Command Line (GenePattern Server): -zo
  zipOutput <- TRUE

  vers <- "2.10"            # R version
  libdir <- ''              # Flagged by "-li"
  server.dir <- ''          # Flagged by "-sd"
  patch.dir <- ''           # Flagged by "-pd"

  working.dir <- getwd()
  
  # Parse the config from the command line
  for(i in 1:length(args)) {
	  
	  flag <- substring(args[[i]], 0, 3)
	  arg  <- substring(args[[i]], 4, nchar(args[[i]]))
	  
	  if(flag=='-li') {
		  libdir <- arg
	  } else if(flag=='-sd') {
      server.dir <- arg
    } else if(flag=='-pd') {
      patch.dir <- arg
    } else if(flag=='-di') {
		  dir.inputFCS <- arg
	  } else if(flag=='-ch') {
		  channels <- arg
	  } else if(flag=='-at') {
		  if(arg=='TRUE') applyASinH <- TRUE
		  else applyASinH <- FALSE
	  } else if(flag=='-cr') {
		  if(arg=='TRUE') createHistogramChannelReport <- TRUE
		  else createHistogramChannelReport <- FALSE
	  } else if(flag=='-zo') {
		  if(arg=='TRUE') zipOutput <- TRUE
		  else zipOutput <- FALSE
	  } else if(flag=='-nm') {
		  method <- arg
	  } else if(flag=='-om') {
		  outputMode <- arg
	  } else if(flag=='-do') {
		  dir.output <- arg
	  } else if(flag=='-nl') {
		  try(no.landmarks <- as.integer(arg), silent=TRUE)
	  } else if(flag=='-of') {
		  output.file.name <- arg
	  } else if(flag=='   ') {
	    ; # Nothing to be done, ignore
	  } else  {
		  stop(paste("Unknown option", flag, sep=": "))
	  }
  }

  if((libdir == '') || (server.dir == '') ||  (patch.dir == '')) {
    stop("Could not figure out some of the directories (libdir, server.dir, or patch.dir)... check the source code!", call.=FALSE)
  }

  if(is.null(dir.inputFCS)) {
	  stop("The input directory or zip with FCS files needs to be specified.", call.=F)
  }

  source(paste(libdir, "common.R", sep=''))
  source(paste(libdir, "loadRLibrary.R", sep=''))
  load.packages(libdir, patch.dir, server.dir, vers) 
  source(paste(libdir, "IO.R", sep=''))
  source(paste(libdir, "isZip.R", sep=''))

  temp.dir <- ''
  if(!file.exists(dir.inputFCS))
  {
      stop(paste("path:", dir.inputFCS, "does not exist", sep=' '))
  }
  else
  {
    if(!file.info(dir.inputFCS)[["isdir"]])
    {
      temp.dir <- "input"
      if(isZip(dir.inputFCS)) 
      {
        unzip(dir.inputFCS, dest=temp.dir, options="-j")
      } 
      else 
      {
        inputfilelist <- read.table(dir.inputFCS)
        dir.create(temp.dir)
        file.copy(as.character(inputfilelist[, ]), temp.dir)
      }
      dir.inputFCS <- temp.dir
    }
  }

  if(substring(dir.inputFCS,nchar(dir.inputFCS))==.Platform$file.sep) dir.inputFCS <- substring(dir.inputFCS,0,nchar(dir.inputFCS)-1)
  if(substring(dir.output,nchar(dir.output))==.Platform$file.sep) dir.output <- substring(dir.output,0,nchar(dir.output)-1)
  
  if(!is.null(no.landmarks) && no.landmarks > 5) {
	  print("Number of landmarks set too high, using 5 instead...")
	  no.landmarks <- 5
  }

  library(fda)
  library(flowCore)
  library(flowStats)
  library(flowViz)

  print("Settings:")
  print(paste("Channels:                            ", channels, sep=""))
  print(paste("Apply asinh transformation:          ", applyASinH, sep=""))
  print(paste("ZIP the normalized FCS files:        ", zipOutput, sep=""))
  print(paste("Create histogram channel PDF report: ", createHistogramChannelReport, sep=""))
  print(paste("Use normalization method:            ", method, sep=""))
  if(is.null(no.landmarks)) {
	print(paste("Use number of landmarks/peaks:       ", "use default settings", sep=""))
  } else {
  	print(paste("Use number of landmarks/peaks:       ", no.landmarks, sep=""))
  }
  print(paste("Save as:                             ", outputMode, sep=""))
  
  original <- read.flowSet(path=dir.inputFCS)
  
  channels <- unlist(strsplit(channels,","))

  # White space trimming and check for parameter existance
  for(i in 1:length(channels)) {
	while(nchar(channels[i]) >= 1 && substr(channels[i],0,1) == " ") channels[i] <- substr(channels[i],2,nchar(channels[i]))
	while(nchar(channels[i]) >= 1 && substr(channels[i],nchar(channels[i]),nchar(channels[i])) == " ") channels[i] <- substr(channels[i],1,nchar(channels[i])-1)
	if(!channels[i] %in% original@colnames) { 
		stop(paste("The parameter \"", channels[i], "\" was not found among the parameters in the FCS files.", sep=''), call.=F)
        }
  }
  
  if(applyASinH) {
	original <- transform(original, transformList(channels, asinh, transformationId = "asinh"))
  }
  
  normalized <- NULL
  
  try(if(method == "gaussNorm") {
    if(is.null(no.landmarks)) normalized <- gaussNorm(original, channels)$flowset
	else normalized <- gaussNorm(original, channels, max.lms=no.landmarks)$flowset
  } else { # method == "fdaNorm" ## Not being used anymore, disable on the GUI level
	normalized <- warpSet(original, channels, peakNr=no.landmarks)
	if(!is.null(normalized) && class(normalized)[1] != 'flowSet') normalized <- normalized$flowset
  })
  
  if(is.null(normalized)) {
	  stop("sorry, normalization cannot be performed on these data using these setings.", call.=F)
  }
  
  if(createHistogramChannelReport) {
    for(i in 1:length(channels)) {
      pdf(file=paste("original.vs.normalized.", channels[i], ".pdf", sep=""))
      f <- formula(paste("~`", channels[i], "`", sep=""))
      d1 <- densityplot(f, original, main="original", filter=curv1Filter(channels[i]))
      d2 <- densityplot(f, normalized, main="normalized", filter=curv1Filter(channels[i]))
      plot(d1, split=c(1,1,2,1))
      plot(d2, split=c(2,1,2,1), newpage=FALSE)
      dev.off()
    }
  }

  if(outputMode == 'FCS') {
    Own.write.flowSet(normalized, directory=dir.output)
  } else {
    save(normalized, file="normalized.data.RData")
  } 

  if(regexpr(paste(".zip", "$", sep=""), output.file.name)[[1]] == -1) {
    output.file.name <- paste(output.file.name, ".zip", sep='')
  }

  if(zipOutput) {
    setwd(dir.output)
    zip.file(path.to.zip.exe = libdir, outfile = paste(working.dir, output.file.name, sep=.Platform$file.sep), pattern = "*", options ="-r")
    setwd(working.dir)
    unlink(dir.output, recursive=TRUE)
  } else {
    index.file <- paste(dir.output,'.html',sep="")
    index.file <- 'normalized.data.html'
    label <- 'Normalized data'
    list.Directory.in.HTML(dir.output, index.file=index.file, label=label)
  }

  if(file.exists("input")) {
    unlink("input", recursive=TRUE)
  }
 
  if(temp.dir != '')
  {
    unlink(temp.dir, recursive=TRUE)
  }
}
