# Supplementary material for: GenePattern flow cytometry suite
Source: Source Code Biol Med. 2013 Jul 3;8:14. doi: 10.1186/1751-0473-8-14 (PMC3717030; doi:10.1186/1751-0473-8-14)
Supplement: Additional file 3 — Source Codes of GenePattern Flow Cytometry Suite Modules.Please use any ZIP-compatible software to extract the ZIP archive file into a folder. There will be 35 folders after the extraction. The folder named lib contains the CFCS library that is required in order to compile the Java-based modules. In addition, the lib folder contains a ZIP compression tool that is being used by the FCMSinglePanelQC and PlateQAFCS modules to compress the results in case the server computer is a Windows-based machine. This tool is not required for Linux/Unix or Mac based servers. The additional 34 folders contain the source codes of each of the modules in the GenePattern Flow Cytometry Suite. [file 1751-0473-8-14-S3.zip › AdditionalFile3_GPFCMSuiteSourceCodes/FCSNormalization/IO.R]

## ============================================================
## Write a flowFrame into a Flow Cytometry Standard (FCS) file
## Josef Spidlen, BC Cancer Agency, jspidlen@bccrc.ca
## ------------------------------------------------------------
## Write a flowFrame into a Flow Cytometry Standard (FCS) data file
## Arguments:
## - frame; a flowFrame object to be saved in the FCS file
## - filename; character of length 1: filename to save the FCS file
## - fcsVersion; character of length 1 or NULL: the version of FCS to use to save the data file; use one of
##      NULL, 'FCS2.0', 'FCS3.0', or 'FCS3.0'. If NULL is used then the system uses FCS version based the frame
##      object that is being saved. Files >= 100MB cannot be stored using FCS2.0; the system automatically
##      switches to a higher FCS version in these cases.
## ------------------------------------------------------------
## For details about FCS specification, see:
## FCS2.0: Dean PN, Bagwell CB, Lindmo T, Murphy RF and Salzman GC: Data File Standard for
##         Flow Cytometry. Cytometry 11:323-332, 1990.
## FCS3.0: Seamer LC, Bagwell CB, Barden L, Redelman D, Salzman GC, Wood JC, Murphy RF.
##         Proposed new data file standard for flow cytometry, version FCS 3.0. Cytometry. 1:28:118-122, 1997.
## FCS3.1: Spidlen J, et. al. Data File Standard for Flow Cytometry, Version FCS 3.1,
##         Cytometry A, 2009 (in press)
##         http://www.isac-net.org/images/stories/documents/Standards/fcs3.1_normativespecification_20090813.pdf
## ============================================================
Own.write.FCS <- function(frame, filename="flowFrame.fcs", fcsVersion=NULL)
{
	# Check file name
	if(!is.character(filename) ||  length(filename)!=1) stop("'filename' must be character skalar.")

	# Check the flowFrame
	if(attr(class(frame), 'package') != 'flowCore' || class(frame) != 'flowFrame')
		stop("'frame' must be a flowFrame as defined by the flowCore package.")

	# Apply default based on original file
	if(is.null(fcsVersion)) {
		fcsVersion <- 'FCS3.0'
		try(if(frame@description['FCSversion'] == 2) fcsVersion <- 'FCS2.0', silent=TRUE)
	}

	# Check that fcsVersion contains one of supported versions
	if(fcsVersion != 'FCS2.0' && fcsVersion != 'FCS3.0' && fcsVersion != 'FCS3.1')
		stop("unsupported FCS version, use one of NULL (i.e., autodetect), 'FCS2.0', 'FCS3.0', or 'FCS3.0'.")

	.startTextSgPos <- 128  # Fixed constant, anything >= ~60 should work...
	.endTextSgPos <- 0      # To be filled in later once we know
	.startDataSgPos <- 0    # To be filled in later once we know
	.endDataSgPos <- 0      # To be filled in later once we know

	# If we seem to have more than 100MB or more of data and the current version is FCS2.0 then
	# we need to switch to FCS3.0 to be able to accomodate that.
	if(fcsVersion == 'FCS2.0' && .estimateFileSizeUpperLimit(frame, .startTextSgPos) > 99999999) {
		message("Have to switch to FCS3.0 to accomodate large file size.")
		fcsVersion <- 'FCS3.0'
	}

	# Skip these keywords when going over all keyword value pairs from the original dataset; these
	# some of these keywords will be written elsewhere
	.skipKeywords <- c(
			"$BYTEORD", "$DATATYPE", "$NEXTDATA", "$MODE", "$TOT", "$PAR",
			"$BEGINANALYSIS", "$BEGINDATA", "$BEGINSTEXT",
			"$ENDANALYSIS", "$ENDDATA", "$ENDSTEXT",
			"FCSversion", "GUID", "transformation",
			"$ORIGINALITY", "$LAST_MODIFIED", "$LAST_MODIFIER",
			"ORIGINALITY", "LAST_MODIFIED", "LAST_MODIFIER")

	par <- dim(frame)['parameters']
	tot <- dim(frame)['events']

	.delimiterChar <- '\036' # The RS (Record Separator) character, ASCII 0x1E

	# We will subract the nchar(as.character(xxx)) to get the real offset where to write offsets
	.startTextSgPosHeader <- 18
	.endTextSgPosHeader <- 26
	.startDataSgPosHeader <- 34
	.endDataSgPosHeader <- 42

	con <- file(filename, open="wb")

	# Write the HEADER segment
	##########################
	fileOffset <- as.numeric(0)
	writeChar(fcsVersion, con, eos=NULL)   # File identifier
	writeChar("    ", con, eos=NULL)       # Spaces

	# Now the offsets, we will fix these later
	writeChar("       0", con, eos=NULL) # ASCII-encoded offset to first byte of TEXT segment
	writeChar("       0", con, eos=NULL) # ASCII-encoded offset to last byte of TEXT segment
	writeChar("       0", con, eos=NULL) # ASCII-encoded offset to first byte of DATA segment
	writeChar("       0", con, eos=NULL) # ASCII-encoded offset to last byte of DATA segment
	writeChar("       0", con, eos=NULL) # ASCII-encoded offset to first byte of ANALYSIS segment
	writeChar("       0", con, eos=NULL) # ASCII-encoded offset to last byte of ANALYSIS segment
	fileOffset <- as.numeric(58)
	for(i in fileOffset:(.startTextSgPos-1)) writeChar(" ", con, eos=NULL)
	fileOffset <- as.numeric(.startTextSgPos)

	# Write the TEXT segment
	########################
	writeChar(.delimiterChar, con, eos=NULL)
	fileOffset <- fileOffset + nchar(.delimiterChar)

	# $BEGINDATA and $ENDDATA values will be fixed later
	if(fcsVersion != 'FCS2.0') {
		fileOffset <- fileOffset + .writeKeyword(con, "$BEGINDATA", "0000000000000000", .delimiterChar)
		.beginDataKeywordPos <- fileOffset - 1
		fileOffset <- fileOffset + .writeKeyword(con, "$ENDDATA", "0000000000000000", .delimiterChar)
		.endDataKeywordPos <- fileOffset - 1
		fileOffset <- fileOffset + .writeKeyword(con, "$BEGINANALYSIS", "0", .delimiterChar)
		fileOffset <- fileOffset + .writeKeyword(con, "$ENDANALYSIS", "0", .delimiterChar)
		fileOffset <- fileOffset + .writeKeyword(con, "$BEGINSTEXT", "0", .delimiterChar)
		fileOffset <- fileOffset + .writeKeyword(con, "$ENDSTEXT", "0", .delimiterChar)
	}

	if(.Platform$endian == "little") {
		fileOffset <- fileOffset + .writeKeyword(con, "$BYTEORD", "1,2,3,4", .delimiterChar)
	} else {
		fileOffset <- fileOffset + .writeKeyword(con, "$BYTEORD", "4,3,2,1", .delimiterChar)
	}

	fileOffset <- fileOffset + .writeKeyword(con, "$MODE", "L", .delimiterChar)     # List mode data
	fileOffset <- fileOffset + .writeKeyword(con, "$NEXTDATA", "0", .delimiterChar) # No other data sets in the file
	fileOffset <- fileOffset + .writeKeyword(con, "$DATATYPE", "F", .delimiterChar) # Single precision floating point
	fileOffset <- fileOffset + .writeKeyword(con, "$PAR", as.character(par), .delimiterChar)
	fileOffset <- fileOffset + .writeKeyword(con, "$TOT", as.character(tot), .delimiterChar)

	# Write $PnB, $PnN, $PnR, and $PnE (all required)
	for(i in 1:par) {
		# $PnB Number of bits reserved for parameter number n.
		.keyword = paste("$P",i,"B",sep="")
		.skipKeywords <- append(.skipKeywords, .keyword)
		fileOffset <- fileOffset + .writeKeyword(con, .keyword, as.character(32), .delimiterChar)

		# $PnN Short name for parameter n.
		.keyword = paste("$P",i,"N",sep="")
		.skipKeywords <- append(.skipKeywords, .keyword)
		if(is.null(unlist(frame@description[.keyword])))
		{
			fileOffset <- fileOffset + .writeKeyword(con, .keyword, paste("Parameter", i, sep="_"), .delimiterChar)
		} else {
			fileOffset <- fileOffset + .writeKeyword(con, .keyword, as.character(unlist(frame@description[.keyword])), .delimiterChar)
		}

		# $PnR Range for parameter number n.
		.keyword = paste("$P",i,"R",sep="")
		.skipKeywords <- append(.skipKeywords, .keyword)
		.maxRange <- as.integer(unlist(pData(frame@parameters[i])['maxRange']))
		fileOffset <- fileOffset + .writeKeyword(con, .keyword, as.character(.maxRange+1), .delimiterChar)

		# $PnE Amplification type for parameter n; use '0,0' if transformation has already been applied or if $PnE is undefined
		# Use the value from the keyword otherwise
		.keyword = paste("$P",i,"E",sep="")
		.skipKeywords <- append(.skipKeywords, .keyword)
		if(frame@description['transformation'] == 'applied' || is.null(unlist(frame@description[.keyword])))
		{
			fileOffset <- fileOffset + .writeKeyword(con, .keyword, "0,0", .delimiterChar)
		} else {
			fileOffset <- fileOffset + .writeKeyword(con, .keyword, as.character(unlist(frame@description[.keyword])), .delimiterChar)
		}
	}

	# Save other keywords and values (which haven't been written yet and are not supposed to be skipped
	for(i in 1:length(frame@description)) {
		.keyword <- as.character(names(frame@description[i]))
		.kwvalue <- as.character(frame@description[i])
		if(!isTRUE(.keyword %in% .skipKeywords)) {
			fileOffset <- fileOffset + .writeKeyword(con, .keyword, .kwvalue, .delimiterChar)
		}
	}

	fileOffset <- fileOffset + .writeModificationStamp(con, fcsVersion, .delimiterChar)
	flush(con)

	.endTextSgPos <- fileOffset - 1  # fileOffset is currently right after the TEXT segment

	writeChar("                    ", con, eos=NULL) # Make some space between TEXT and DATA segments
	fileOffset <- fileOffset + 20

	# Write the DATA segment
	########################
	.startDataSgPos <- fileOffset
	.endDataSgPos <- fileOffset + tot*par*4 - 1
	writeBin(as.double(t(frame@exprs)), con, size = 4)
	fileOffset <- .endDataSgPos + 1

	# Write the CRC at the end of the file (FCS >= 3.0)
	###################################################
	if(fcsVersion != 'FCS2.0') {
		writeChar("00000000", con, eos=NULL)
		fileOffset <- fileOffset + 8
	}

	flush(con)

	# Now lets fix the offsets
	.tmp <- seek(con, where=.startTextSgPosHeader-nchar(as.character(.startTextSgPos)), origin="start")
	writeChar(as.character(.startTextSgPos), con, eos=NULL)
	flush(con)
	.tmp <- seek(con, where=.endTextSgPosHeader-nchar(as.character(.endTextSgPos)), origin="start")
	writeChar(as.character(.endTextSgPos), con, eos=NULL)
	flush(con)

	# Do this only for files < 100MB
	if(.endDataSgPos <= 99999999) {
		# Fix the offsets in the header
		.tmp <- seek(con, where=.startDataSgPosHeader-nchar(as.character(.startDataSgPos)), origin="start")
		writeChar(as.character(.startDataSgPos), con, eos=NULL)
		flush(con)
		.tmp <- seek(con, where=.endDataSgPosHeader-nchar(as.character(.endDataSgPos)), origin="start")
		writeChar(as.character(.endDataSgPos), con, eos=NULL)
		flush(con)
	}
	if(fcsVersion != 'FCS2.0') {
		# Fix the offsets in the text segment $BEGINDATA and $ENDDATA keyword values
		.tmp <- seek(con, where=.beginDataKeywordPos-nchar(as.character(.startDataSgPos)), origin="start")
		writeChar(as.character(.startDataSgPos), con, eos=NULL)
		flush(con)
		.tmp <- seek(con, where=.endDataKeywordPos-nchar(as.character(.endDataSgPos)), origin="start")
		writeChar(as.character(.endDataSgPos), con, eos=NULL)
		flush(con)
	}

	flush(con)
	close(con)

}

## Write a keyword/value pair and return the number of bytes written
.writeKeyword <- function(con, keyword, value, delimiterChar) {
	# Check that neither keyword nor value are empty and
	# that delimiterChar is not the first character in the keyword or value
	if(nchar(keyword) == 0 || nchar(value) == 0 || substr(keyword,1,1) == delimiterChar || substr(value,1,1) == delimiterChar) {
		# Skip this keyword
		warning(paste("Cannot store keyword ", keyword, ".", sep=""))
		return(0)
	}

	# Duplicate delimiterChar if part of a keyword or keyword value
	keyword <- sub(delimiterChar, paste(delimiterChar, delimiterChar, sep=""), keyword,    fixed = TRUE)
	value <- sub(delimiterChar, paste(delimiterChar, delimiterChar, sep=""), value,    fixed = TRUE)

	writeChar(keyword, con, eos=NULL)
	writeChar(delimiterChar, con, eos=NULL)
	writeChar(value, con, eos=NULL)
	writeChar(delimiterChar, con, eos=NULL)

	return(nchar(keyword) + nchar(value) + 2 * nchar(delimiterChar))
}

## Write the $ORIGINALITY, $LAST_MODIFIED, and $LAST_MODIFIER keywords
## Return the number of bytes written
.writeModificationStamp <- function(con, fcsVersion, delimiterChar) {
	lastModified <- toupper(format(Sys.time(), "%d-%b-%Y %H:%M:%S"))
	originality <- "DataModified"
	user <- as.character(unlist(Sys.getenv('USER')))
	if(nchar(user) == 0) user <- "Annonymous"
	flowCoreVersion <- as.character(unlist(sessionInfo()$o['flowCore'])['flowCore.Version'])
	lastModifier <- paste(user, "running flowCore version", flowCoreVersion)

	written <- 0
	if(fcsVersion == "FCS3.1") {
		written <- written + .writeKeyword(con, "$ORIGINALITY", originality, delimiterChar)
		written <- written + .writeKeyword(con, "$LAST_MODIFIED", lastModified, delimiterChar)
		written <- written + .writeKeyword(con, "$LAST_MODIFIER", lastModifier, delimiterChar)
	} else {
		# No $ sign in this case since it was not in the standard prior version FCS3.1
		written <- written + .writeKeyword(con, "ORIGINALITY", originality, delimiterChar)
		written <- written + .writeKeyword(con, "LAST_MODIFIED", lastModified, delimiterChar)
		written <- written + .writeKeyword(con, "LAST_MODIFIER", lastModifier, delimiterChar)
	}

	return(as.integer(written))
}

## Estimate upper limit for the file FCS file size, used to test whether >= 100 MB, which requires FCS3.0 or later
.estimateFileSizeUpperLimit <- function(frame, startTextSgPos) {
	par <- dim(frame)['parameters']
	tot <- dim(frame)['events']
	datasize <- par * tot * 4 # We will store it as 4 bytes per value

	textsize <- 1
	for(i in 1:length(frame@description)) {
		textsize <- textsize + nchar(as.character(names(frame@description[i]))) +
				nchar(as.character(frame@description[i])) + 2
	}
	textsize <- textsize + 1000 # Some extra space for additional keywords (e.g., $BEGIN, $ORIGINALITY, etc...)
	return(textsize + datasize + startTextSgPos)
}

Own.write.flowSet <- function(fset, directory='output', fcsVersion=NULL) {
	dir.create(directory, showWarnings=FALSE, recursive=TRUE)
	for(i in 1:length(fset)) {
		filename <- paste(directory, sampleNames(fset)[i], sep=.Platform$file.sep)
		if(nchar(filename) <= 4 || substring(filename, nchar(filename) - 3, nchar(filename)) != '.fcs') {
	      filename <- paste(filename, '.fcs', sep='')
		}
		Own.write.FCS(fset[[i]], filename=filename, fcsVersion)
	}
}

list.Directory.in.HTML <- function(dir.output, index.file='normalized.data.html', label='Normalized data') {
	c <- file(index.file, open="w")

	write("<!DOCTYPE HTML PUBLIC \"-//W3C//DTD HTML 4.0 Transitional//EN\">", file=c)
	write("<html>", file=c)
	write("<head>", file=c)
	write(paste("  <title>",label,"</title>",sep=""), file=c)
	write("</head>", file=c)
	write("<body>", file=c)
	write(paste("  <h2>",label,"</h2>",sep=""), file=c)
	write("  <ul>", file=c)
	for(resfile in dir(dir.output)) {
		write(paste("    <li><a href=\"",dir.output,"/",resfile,"\">",resfile,"</a></li>",sep=""), file=c)
	}
	write("  </ul>", file=c)
	write("</body>", file=c)
	write("</html>", file=c)

	flush(c)
	close(c)
}
