# Supplementary material for: GenePattern flow cytometry suite
Source: Source Code Biol Med. 2013 Jul 3;8:14. doi: 10.1186/1751-0473-8-14 (PMC3717030; doi:10.1186/1751-0473-8-14)
Supplement: Additional file 3 — Source Codes of GenePattern Flow Cytometry Suite Modules.Please use any ZIP-compatible software to extract the ZIP archive file into a folder. There will be 35 folders after the extraction. The folder named lib contains the CFCS library that is required in order to compile the Java-based modules. In addition, the lib folder contains a ZIP compression tool that is being used by the FCMSinglePanelQC and PlateQAFCS modules to compress the results in case the server computer is a Windows-based machine. This tool is not required for Linux/Unix or Mac based servers. The additional 34 folders contain the source codes of each of the modules in the GenePattern Flow Cytometry Suite. [file 1751-0473-8-14-S3.zip › AdditionalFile3_GPFCMSuiteSourceCodes/FcsToCsv/net/sf/flowcyt/gp/modules/fcs2csv/ConversionConfig.java]

/* ********************************************************************
 * Copyright (©) 2009 Josef Spidlen, Ph.D.
 * 
 * License
 * The software is distributed under the terms of the 
 * GNU Lesser General Public License (LGPL)
 * 
 * Disclaimer
 * This software and documentation come with no warranties of any kind.
 * This software is provided "as is" and any and any express or implied 
 * warranties, including, but not limited to, the implied warranties of
 * merchantability and fitness for a particular purpose are disclaimed.
 * In no event shall the  copyright holder be liable for any direct, 
 * indirect, incidental, special, exemplary, or consequential damages
 * (including but not limited to, procurement of substitute goods or 
 * services; loss of use, data or profits; or business interruption)
 * however caused and on any theory of liability, whether in contract,
 * strict liability, or tort arising in any way out of the use of this 
 * software.    
 *  
 * Acknowledgment
 * This work has been supported by Brinkman/Sekaly Genome Canada 
 * Technology Development Project High Throughput High-Dimensional 
 * Multi-parametric Analysis of the Immune System.
 * 
 * ******************************************************************** 
 */

package net.sf.flowcyt.gp.modules.fcs2csv;

import javax.naming.ConfigurationException;

/**
 * Configuration parsed from the command line. 
 * 
 * @author Josef Spidlen, Ph.D., BC Cancer Agency, jspidlen@bccrc.ca
 */
public class ConversionConfig {
	/**
	 * Input file name
	 */
	private String inputFileName = "";
	
	/**
	 * Output file name
	 */
	private String outputFileName = "";

	/**
	 * Where to store keywords extracted from the FCS file
	 */
	private String keywordsFileName = "";
	
	/**
	 * Is this just a version request?
	 */
	private Boolean versionRequest = false;
	
	/**
	 * Is this just a help request?
	 */
	private Boolean helpRequest = false;
	
	/**
	 * What do do with keywords from the FCS file: 
	 * (i) output as another CSV file, 
	 * (ii) output in the FCS text segment style
	 * (iii) do not output keywords
	 */
	private KeywordMode keywordMode = KeywordMode.CSV;
	
	/**
	 * Perform the channel to scale conversion
	 * (convert from log to linear scale for parameters stored on the log scale)
	 */
	private Boolean channelToScale = true;
	
	/**
	 * Use double precision when writing values in the csv files. Usually, this is
	 * "pointless" and only increases the space needed to store the data.
	 */
	private Boolean doublePrecision = false;
	
	/**
	 * Try to extract full names, i.e., values of both, $PnN and $PnS keywords. If set to true,
	 * the name will be constructed as $PnN:$PnS as long as the $PnS value is not empty.
	 */
	private Boolean fullNames = true;
	
	/**
	 * Getter for the inputFileName
	 * @return inputFileName
	 */
	public String getInputFileName() {
		return inputFileName;
	}

	/**
	 * Setter for the inputFileName
	 * @param inputFileName to be set
	 */
	private void setInputFileName(String inputFileName) {
		this.inputFileName = inputFileName;
	}

	/**
	 * Getter for the outputFileName
	 * @return outputFileName
	 */
	public String getOutputFileName() {
		return outputFileName;
	}

	/**
	 * Setter for the outputFileName
	 * @param outputFileName to be set
	 */
	private void setOutputFileName(String outputFileName) {
		this.outputFileName = outputFileName;
	}

	/**
	 * Getter for the keywordsFileName
	 * @return keywordsFileName
	 */
	public String getKeywordsFileName() {
		return keywordsFileName;
	}

	/**
	 * Setter for the keywordsFileName
	 * @param keywordsFileName to be set
	 */
	private void setKeywordsFileName(String keywordsFileName) {
		this.keywordsFileName = keywordsFileName;
	}

	/**
	 * Getter for the keywordMode
	 * @return keywordMode
	 */
	public KeywordMode getKeywordMode() {
		return keywordMode;
	}

	/**
	 * Setter for the keywordMode
	 * @param keywordMode to be set
	 */
	private void setKeywordMode(KeywordMode keywordMode) {
		this.keywordMode = keywordMode;
	}

	/**
	 * Getter for the channelToScale
	 * @return channelToScale
	 */
	public Boolean getChannelToScale() {
		return channelToScale;
	}

	/**
	 * Setter for the channelToScale
	 * @param channelToScale to be set
	 */
	private void setChannelToScale(Boolean channelToScale) {
		this.channelToScale = channelToScale;
	}

	/**
	 * Getter for the doublePrecision
	 * @return doublePrecision
	 */
	public Boolean getDoublePrecision() {
		return doublePrecision;
	}

	/**
	 * Setter for the doublePrecision
	 * @param doublePrecision to be set
	 */
	private void setDoublePrecision(Boolean doublePrecision) {
		this.doublePrecision = doublePrecision;
	}

	/**
	 * Getter for the fullNames
	 * @return fullNames
	 */
	public Boolean getFullNames() {
		return fullNames;
	}

	/**
	 * Setter for the fullNames
	 * @param fullNames to be set
	 */
	private void setFullNames(Boolean fullNames) {
		this.fullNames = fullNames;
	}

	/**
	 * @return Is this just a version request?
	 */
	public Boolean getVersionRequest() {
		return versionRequest;
	}

	/**
	 * Setter for the versionRequest
	 * @param versionRequest to be set
	 */
	private void setVersionRequest(Boolean versionRequest) {
		this.versionRequest = versionRequest;
	}

	/**
	 * @return Is this just a help (command line syntax) request?
	 */
	public Boolean getHelpRequest() {
		return helpRequest;
	}

	/**
	 * Setter for the helpRequest
	 * @param helpRequest to be set
	 */
	private void setHelpRequest(Boolean helpRequest) {
		this.helpRequest = helpRequest;
	}

	/**
	 * Constructor; creates the object based on (command line) arguments passed as an array of strings.
	 * These are as follows:
	 * <ul>
	 * <li>-InputFile:<file.fcs></li>
	 * <li>-OutputFile:<file.csv> (optional)</li>
	 * <li>-KeywordsMode:CSV|FCS|None (optional)</li>
	 * <li>-ChannelToScale:TRUE|FALSE (optional)</li>
	 * <li>-DoublePrecision:TRUE|FALSE (optional)</li>
	 * <li>-FullNames:TRUE|FALSE (optional)</li>
	 * <li>-Debug (optional)</li>
	 * <li>-Version (optional)</li>
	 * <li>-Help (optional)</li>
	 * </ul>
	 * Switches are NOT case sensitive.
	 */
	public ConversionConfig(String[] args) {
		for(String arg : args) {
			String prefAndValue[] = HelperUtils.splitInTwoStrings(arg, ':');
			if(prefAndValue != null && prefAndValue.length == 2 && prefAndValue[0] != null) {
				CommandlineSwitch sw = commandlineSwitchFromString(prefAndValue[0]);
				switch(sw) {
				case InputFile: setInputFileName(prefAndValue[1]); break;
				case OutputFile: setOutputFileName(prefAndValue[1]); break;
				case KeywordsFile: setKeywordsFileName(prefAndValue[1]); break;
				case KeywordsMode: 
					if(prefAndValue[1] != null) {
						if(prefAndValue[1].equalsIgnoreCase("FCS")) setKeywordMode(KeywordMode.FCS);
						else if (prefAndValue[1].equalsIgnoreCase("None")) setKeywordMode(KeywordMode.None);
					}
				case ChannelToScale: 
					if((prefAndValue[1] != null) && prefAndValue[1].equalsIgnoreCase("false")) 
						setChannelToScale(false);
					break;
				case DoublePrecision:
					if((prefAndValue[1] != null) && prefAndValue[1].equalsIgnoreCase("true")) 
						setDoublePrecision(true);
					break;
				case FullNames:
					if((prefAndValue[1] != null) && prefAndValue[1].equalsIgnoreCase("false")) 
						setFullNames(false);
					break;
				case Debug: IO.setDebug(true); break;
				case Version: setVersionRequest(true); break;
				case Help: setHelpRequest(true); break;
				}
			}
		}

		if((outputFileName == null || outputFileName.length() == 0) && (inputFileName != null) &&  inputFileName.length() > 0) {
			int lastDotPos = inputFileName.lastIndexOf('.');
			if(lastDotPos != -1) outputFileName = inputFileName.substring(0, lastDotPos) + ".csv";
			else outputFileName = inputFileName + ".csv";
		}
		
		if((keywordsFileName == null || keywordsFileName.length() == 0) && (inputFileName != null) &&  inputFileName.length() > 0) {
			int lastDotPos = inputFileName.lastIndexOf('.');
			if(lastDotPos != -1) keywordsFileName = inputFileName.substring(0, lastDotPos) + ".keywords.txt";
			else keywordsFileName = inputFileName + ".keywords.txt";
		}
		
		IO.debug("Commandline arguments parsed.");
	}
	
	/**
	 * Helper method, convert string-encoded command line switch to a CommandlineSwitch enum value.
	 * 
	 * @param command string-encoded command line switch
	 * @return command line switch as a CommandlineSwitch enum value
	 */
	private static CommandlineSwitch commandlineSwitchFromString(String command) {
		CommandlineSwitch ret = CommandlineSwitch.Unknown;
		if(command == null) return ret;
		if(command.equalsIgnoreCase("-InputFile")) ret = CommandlineSwitch.InputFile;
		else if(command.equalsIgnoreCase("-OutputFile")) ret = CommandlineSwitch.OutputFile;
		else if(command.equalsIgnoreCase("-KeywordsFile")) ret = CommandlineSwitch.KeywordsFile;
		else if(command.equalsIgnoreCase("-KeywordsMode")) ret = CommandlineSwitch.KeywordsMode;
		else if(command.equalsIgnoreCase("-ChannelToScale")) ret = CommandlineSwitch.ChannelToScale;
		else if(command.equalsIgnoreCase("-DoublePrecision")) ret = CommandlineSwitch.DoublePrecision;
		else if(command.equalsIgnoreCase("-FullNames")) ret = CommandlineSwitch.FullNames;
		else if(command.equalsIgnoreCase("-Debug")) ret = CommandlineSwitch.Debug;
		else if(command.equalsIgnoreCase("-Version")) ret = CommandlineSwitch.Version;
		else if(command.equalsIgnoreCase("-Help")) ret = CommandlineSwitch.Help;
		return ret;
	}
		
	/**
	 * Validate the configuration. Only checks that the input file name is provided.
	 * @throws ConfigurationException if the configuration is not correct.
	 */
	public void validate() throws ConfigurationException {
		IO.debug("Argument validation:");
		if(getHelpRequest() || this.getVersionRequest()) {
			IO.debug("No need for validation; no conversion will be done, just printing some information...");
			return;
		}
		if(inputFileName == null || inputFileName.length() == 0) throw new ConfigurationException("Missing input file name.");
		IO.debug("-Input file name: " + inputFileName);
		if(outputFileName == null || outputFileName.length() == 0) throw new ConfigurationException("Missing output file name.");
		IO.debug("-Output file name: " + outputFileName);
		IO.debug("Argument validation completed sucessfully.");
		switch(keywordMode) {
		case None: IO.debug("Keywords will not be extracted."); break;
		case CSV: 
			if(keywordsFileName == null || keywordsFileName.length() == 0) throw new ConfigurationException("Missing keywords file name.");
			else IO.debug("Keywords will be extracted as an CSV file and stored in: " + keywordsFileName); 
			break;
		case FCS: 
			if(keywordsFileName == null || keywordsFileName.length() == 0) throw new ConfigurationException("Missing keywords file name.");
			else IO.debug("Keywords will be extracted as an FCS text segment and stored in: " + keywordsFileName); 
			break;
		}
		if(this.channelToScale) IO.debug("Channel to scale conversion will be applied."); else IO.debug("Channel to scale conversion will NOT be applied.");
		if(this.doublePrecision) IO.debug("Double precision will be used."); else IO.debug("Regular precision will be used.");
		if(this.fullNames) IO.debug("Full parameter names ($PnN:$PnS) will be used."); else IO.debug("Short parameter names ($PnN) will be used.");
	}
	
	/**
	 * Command line switches
	 */
	public enum CommandlineSwitch {
	    InputFile, OutputFile, KeywordsFile, KeywordsMode, ChannelToScale, DoublePrecision, FullNames, Debug, Version, Help, Unknown;
	}
	
	/**
	 * How to store keywords:
	 * <ul>
	 * <li>In a CSV file</li>
	 * <li>As an FCS text segment chunk</li>
	 * <li>Do not export keywords from the FCS file</li>
	 * </ul>
	 */
	public enum KeywordMode {
	    CSV, FCS, None;
	}
	
}
