# Supplementary material for: GenePattern flow cytometry suite
Source: Source Code Biol Med. 2013 Jul 3;8:14. doi: 10.1186/1751-0473-8-14 (PMC3717030; doi:10.1186/1751-0473-8-14)
Supplement: Additional file 3 — Source Codes of GenePattern Flow Cytometry Suite Modules.Please use any ZIP-compatible software to extract the ZIP archive file into a folder. There will be 35 folders after the extraction. The folder named lib contains the CFCS library that is required in order to compile the Java-based modules. In addition, the lib folder contains a ZIP compression tool that is being used by the FCMSinglePanelQC and PlateQAFCS modules to compress the results in case the server computer is a Windows-based machine. This tool is not required for Linux/Unix or Mac based servers. The additional 34 folders contain the source codes of each of the modules in the GenePattern Flow Cytometry Suite. [file 1751-0473-8-14-S3.zip › AdditionalFile3_GPFCMSuiteSourceCodes/FcsToCsv/net/sf/flowcyt/gp/modules/fcs2csv/FCS2CSVApp.java]

/* ********************************************************************
 * Copyright (©) 2009 Josef Spidlen, Ph.D.
 * 
 * License
 * The software is distributed under the terms of the 
 * GNU Lesser General Public License (LGPL)
 * 
 * Disclaimer
 * This software and documentation come with no warranties of any kind.
 * This software is provided "as is" and any and any express or implied 
 * warranties, including, but not limited to, the implied warranties of
 * merchantability and fitness for a particular purpose are disclaimed.
 * In no event shall the  copyright holder be liable for any direct, 
 * indirect, incidental, special, exemplary, or consequential damages
 * (including but not limited to, procurement of substitute goods or 
 * services; loss of use, data or profits; or business interruption)
 * however caused and on any theory of liability, whether in contract,
 * strict liability, or tort arising in any way out of the use of this 
 * software.    
 *  
 * Acknowledgment
 * This work has been supported by Brinkman/Sekaly Genome Canada 
 * Technology Development Project High Throughput High-Dimensional 
 * Multi-parametric Analysis of the Immune System.
 * 
 * ******************************************************************** 
 */

package net.sf.flowcyt.gp.modules.fcs2csv;

import java.io.File;
import java.io.FileOutputStream;
import java.io.FileWriter;
import java.io.IOException;
import java.io.OutputStream;
import javax.naming.ConfigurationException;
import com.Ostermiller.util.CSVPrinter;

/**
 * <b>Converts Flow Cytometry Standard to Comma Separated Values (CSV)</b>
 * <p>
 * A java command line tool designed as a GenePattern Module.
 * </p><p>
 * The module will convert an FCS data file to a CSV file with headers identifying 
 * parameters by names (either values of the $PnN or $PnN+$PnS keyword). Additional 
 * options include whether to extract also the keyword/value pairs from the FCS file. 
 * This can be done either as a separate CSV file (default) or as an FCS text segment 
 * chunk. Unless specified otherwise, values will be converted from channel values to 
 * linear scale values. A regular precision (float, 32 bits) is used for this conversion 
 * by default, double precision may be requested.
 * </p><p>
 * Additional parameters include the input and output file name and whether debug mode should be used.
 * </p><p>
 * Typical use <br>java -jar fcs2csv.jar -InputFile:<file.fcs> [-OutputFile:<file.csv>] [other options]<br>
 * <b>Input:</b>
 * <ul>
 * <li>-InputFile:&lt;file.fcs&gt; - an FCS file to be converted (required)</li>
 * <li>-OutputFile:&lt;file.csv&gt; - the CSV file to be written </li>
 * <li>-KeywordsFile:&lt;File&gt; - The file name to store keyword value pairs extracted from the FCS file</li> 
 * <li>-KeywordsMode:CSV|FCS|None - How to extract keywords from the FCS file</li>
 * <li>-ChannelToScale:TRUE|FALSE - Whether to perform log->lin conversion for parameters stored on log scale in the FCS file</li>
 * <li>-DoublePrecision:TRUE|FALSE - Whether to use double precision when writing values in the csv files</li>
 * <li>-FullNames:TRUE|FALSE - Whether to extract full names ($PnN:$PnS) as parameter names for the CSV file</li>
 * <li>-Debug - produces debug output if specified (optional)</li>
 * <li>-Version - output the version of the software and exit (no conversion is done).</li>
 * <li>-Help - output the command line syntax and exit (no conversion is done).</li>
 * </ul>
 * <p>
 * <b>Output:</b>
 * <ul>
 * <li>A CSV file with events from the input FCS file.</li>
 * <li>Optionally, a file with extracted keyword value pairs. These may be extracted as a 
 * CSV file with two columns (keyword and value) , or as FCS TEXT segment, e.g., 
 * /$CYT/FACSCalibur/CYTNUM/E3820/... 
 * </li>
 * </ul>
 * 
 * @author Josef Spidlen, Ph.D., BC Cancer Agency, jspidlen@bccrc.ca
 */
public class FCS2CSVApp {

	/**
	 * Parsed configuration from the command line
	 */
	private ConversionConfig config;
	
	/**
	 * Version information
	 */
	public static final String version = "FCS2CSV Converter, version alpha 2009-07-30."; 

	/**
	 * Usage string
	 */
	public static final String usage = "Usage:\n" + 
	"java -jar fcs2csv.jar -InputFile:<file.fcs> [-OutputFile:<file.csv>] [options]\n\n" + 
	"options:\n\n" +
	" -KeywordsFile:<File>   The file name to store keyword value pairs extracted from the FCS file.\n\n" +
	" -KeywordsMode:CSV      Extract keywords as a CSV file with 2 columns (keyword and value); default.\n" +
	" -KeywordsMode:FCS      Extract keywords as FCS TEXT segment format.\n" +
	" -KeywordsMode:None     Do not extract keywords from the FCS file.\n\n" +
	" -ChannelToScale:TRUE   Perform log->lin conversion for parameters stored on log scale in the FCS file; default.\n" +
	" -ChannelToScale:FALSE  Do not perform any log->lin conversion.\n\n" +
	" -DoublePrecision:TRUE  Use double precision when writing values in the csv files.\n" +
	" -DoublePrecision:FALSE Do not use double precision when writing values in the csv files; default.\n\n" +
	" -FullNames:TRUE        Try to extract full names (i.e, use both $PnN and $PnS keywords); default.\n" +
	" -FullNames:FALSE       Use only the value of $PnN keyword for parameter names in the CSV file.\n\n" +
	" -Debug                 Produces debug output.\n\n" + 
	" -Version               Output the version of the software and exit (no conversion is done).\n\n" +
	" -Help                  Output the command line syntax and exit (no conversion is done).\n\n"; 
	
	/**
	 * What delimiter character to use when extracting keywords as a FCS Text segment chunk
	 */
	public static final char delimiterChar = '/';
	
	/**
	 * <b>Converts Flow Cytometry Standard to Comma Separated Values (CSV)</b>
	 * <p>
	 * A java command line tool designed as a GenePattern Module.
	 * </p><p>
	 * The module will convert an FCS data file to a CSV file with headers identifying 
	 * parameters by names (either values of the $PnN or $PnN+$PnS keyword). Additional 
	 * options include whether to extract also the keyword/value pairs from the FCS file. 
	 * This can be done either as a separate CSV file (default) or as an FCS text segment 
	 * chunk. Unless specified otherwise, values will be converted from channel values to 
	 * linear scale values. A regular precision (float, 32 bits) is used for this conversion 
	 * by default, double precision may be requested.
	 * </p><p>
	 * Additional parameters include the input and output file name and whether debug mode should be used.
	 * </p><p>
	 * <b>Input:</b>
	 * <ul>
	 * <li>-InputFile:&lt;file.fcs&gt; - an FCS file to be converted (required)</li>
	 * <li>-OutputFile:&lt;file.csv&gt; - the CSV file to be written </li>
	 * <li>-KeywordsFile:&lt;File&gt; - The file name to store keyword value pairs extracted from the FCS file</li> 
	 * <li>-KeywordsMode:CSV|FCS|None - How to extract keywords from the FCS file</li>
	 * <li>-ChannelToScale:TRUE|FALSE - Whether to perform log->lin conversion for parameters stored on log scale in the FCS file</li>
	 * <li>-DoublePrecision:TRUE|FALSE - Whether to use double precision when writing values in the csv files</li>
	 * <li>-FullNames:TRUE|FALSE - Whether to extract full names ($PnN:$PnS) as parameter names for the CSV file</li>
	 * <li>-Debug - produces debug output if specified (optional)</li>
	 * <li>-Version - output the version of the software and exit (no conversion is done).</li>
	 * <li>-Help - output the command line syntax and exit (no conversion is done).</li>
	 * </ul>
	 * <p>
	 * <b>Output:</b>
	 * <ul>
	 * <li>A CSV file with events from the input FCS file.</li>
	 * <li>Optionally, a file with extracted keyword value pairs. These may be extracted as a 
	 * CSV file with two columns (keyword and value) , or as FCS TEXT segment, e.g., 
	 * /$CYT/FACSCalibur/CYTNUM/E3820/... 
	 * </li>
	 * </ul>
	 */
	public static void main(String[] args) {
		FCS2CSVApp app = new FCS2CSVApp();
		app.run(args);
	}

	/**
	 * Perform the actual conversion.
	 * 
	 * @param args arguments as passed from the command line.
	 */
	private void run(String[] args) {
		
		try {
			
			config = new ConversionConfig(args);
			
			// Is it just a version or help request? If so, output it and exit.
			if(config.getVersionRequest()) { IO.println(version); return; } 
			else if(config.getHelpRequest()) { IO.println(usage); return; }
			
			config.validate();
			IO.debug("Conversion started.");
						
			File inputFile = new File(config.getInputFileName());
			OutputStream outputStream = new FileOutputStream(config.getOutputFileName());
			
			
			CSVPrinter csvDataPrinter = new CSVPrinter(outputStream);
			
			FCSInputDataset ds = new FCSInputDataset(inputFile);
			String[] names;
			if(config.getFullNames()) names = ds.getParameterFullNames();
			else names = ds.getParameterNames();
			
			IO.debug("Parameters:");
			IO.debug(names);
			csvDataPrinter.writeln(names);
			
			IO.debug("Events number: " + ds.getEventCount());
			
			ds.setChannelToScaleDefault(config.getChannelToScale());
			ds.setDoublePrecisionDefault(config.getDoublePrecision());
			
			
			for(String[] values : ds) {
				csvDataPrinter.writeln(values);
			}
			
			csvDataPrinter.close();
			outputStream.close();
			
			String keywordValuePairs[];
			
			switch(config.getKeywordMode()) {
			case None: 
				break;
			case FCS:
				keywordValuePairs = ds.getKeywordValuePairs();
				FileWriter keywordFileWriter = new FileWriter(config.getKeywordsFileName());
				keywordFileWriter.write(delimiterChar);
				String findStr = "" + delimiterChar;
				String replacceStr = findStr + delimiterChar;
				int indexOfDelimiterInValue;
				for(int i=0; i < keywordValuePairs.length; i+=2) {
					indexOfDelimiterInValue = keywordValuePairs[i].indexOf(delimiterChar);
					if(indexOfDelimiterInValue == 0) {
						IO.error("The delimiter character cannot be the first character in the keyword, have to skip '" + keywordValuePairs[i] + "', value '" + keywordValuePairs[i+1] + "'.");
						continue;
					}
					if(indexOfDelimiterInValue != -1) {
						IO.debug("Delimiter character '" + delimiterChar + "' found within keyword " + keywordValuePairs[i]);
						keywordValuePairs[i] = keywordValuePairs[i].replaceAll(findStr, replacceStr);
						IO.debug("Replacing to " + keywordValuePairs[i]);
					}
					indexOfDelimiterInValue = keywordValuePairs[i+1].indexOf(delimiterChar);
					if(indexOfDelimiterInValue == 0) {
						IO.error("The delimiter character cannot be the first character in the keyword, have to skip '" + keywordValuePairs[i] + "', value '" + keywordValuePairs[i+1] + "'.");
						continue;
					}
					if(indexOfDelimiterInValue != -1) {
						IO.debug("Delimiter character '" + delimiterChar + "' found within keyword value " + keywordValuePairs[i+1]);
						keywordValuePairs[i+1] = keywordValuePairs[i+1].replaceAll(findStr, replacceStr);
						IO.debug("Replacing to " + keywordValuePairs[i+1]);
					}
					keywordFileWriter.write(keywordValuePairs[i] + delimiterChar + keywordValuePairs[i+1] + delimiterChar);
				}
				keywordFileWriter.close();
				break;
			case CSV: 
				keywordValuePairs = ds.getKeywordValuePairs();
				OutputStream keywordsStream = new FileOutputStream(config.getKeywordsFileName());
				CSVPrinter csvKeywordsPrinter = new CSVPrinter(keywordsStream);
				csvKeywordsPrinter.writeln(new String[] { "Keyword", "Value" } );
				for(int i=0; i < keywordValuePairs.length; i+=2) {
					csvKeywordsPrinter.writeln(new String[] { keywordValuePairs[i], keywordValuePairs[i+1] } );
				}
				csvKeywordsPrinter.close();
				keywordsStream.close();
				break;
			}
			
			ds.close();
						
		} catch (IOException e) {
			IO.error("IO Exception: " + e.getMessage());
		} catch (ConfigurationException e) {
			IO.error("Configuration Error: " + e.getMessage());
			IO.println("\n" + usage);
		} catch (Exception e) {
			IO.error("Exception: " + e.getMessage());
		}
	}

}
