# Supplementary material for: GenePattern flow cytometry suite
Source: Source Code Biol Med. 2013 Jul 3;8:14. doi: 10.1186/1751-0473-8-14 (PMC3717030; doi:10.1186/1751-0473-8-14)
Supplement: Additional file 3 — Source Codes of GenePattern Flow Cytometry Suite Modules.Please use any ZIP-compatible software to extract the ZIP archive file into a folder. There will be 35 folders after the extraction. The folder named lib contains the CFCS library that is required in order to compile the Java-based modules. In addition, the lib folder contains a ZIP compression tool that is being used by the FCMSinglePanelQC and PlateQAFCS modules to compress the results in case the server computer is a Windows-based machine. This tool is not required for Linux/Unix or Mac based servers. The additional 34 folders contain the source codes of each of the modules in the GenePattern Flow Cytometry Suite. [file 1751-0473-8-14-S3.zip › AdditionalFile3_GPFCMSuiteSourceCodes/FlowClustClassifyFCS/r.libraries.txt]

graph_1.22.2
Biobase_2.6.1
robustbase_0.5-0-1
mvtnorm_0.9-9
pcaPP_1.7
rrcov_1.0-00
ks_1.6.8
rpanel_1.0-6
feature_1.2.4
flowCore_1.12.0
mnormt_1.3-3
mclust_3.4.1
ellipse_0.3-5
flowClust_2.4.0
