# Supplementary material for: GenePattern flow cytometry suite
Source: Source Code Biol Med. 2013 Jul 3;8:14. doi: 10.1186/1751-0473-8-14 (PMC3717030; doi:10.1186/1751-0473-8-14)
Supplement: Additional file 3 — Source Codes of GenePattern Flow Cytometry Suite Modules.Please use any ZIP-compatible software to extract the ZIP archive file into a folder. There will be 35 folders after the extraction. The folder named lib contains the CFCS library that is required in order to compile the Java-based modules. In addition, the lib folder contains a ZIP compression tool that is being used by the FCMSinglePanelQC and PlateQAFCS modules to compress the results in case the server computer is a Windows-based machine. This tool is not required for Linux/Unix or Mac based servers. The additional 34 folders contain the source codes of each of the modules in the GenePattern Flow Cytometry Suite. [file 1751-0473-8-14-S3.zip › AdditionalFile3_GPFCMSuiteSourceCodes/FlowFingerprinting/flowFingerprinting.R]

###############################################################################
# Copyright (©) 2010-2012 BC Cancer Agency
# Author: Karin Breuer
#
# License
# The software is distributed under the terms of the
# GNU Lesser General Public License (LGPL)
#
# Disclaimer
# This software and documentation come with no warranties of any kind.
# This software is provided "as is" and any and any express or implied
# warranties, including, but not limited to, the implied warranties of
# merchantability and fitness for a particular purpose are disclaimed.
# In no event shall the  copyright holder be liable for any direct,
# indirect, incidental, special, exemplary, or consequential damages
# (including but not limited to, procurement of substitute goods or
# services; loss of use, data or profits; or business interruption)
# however caused and on any theory of liability, whether in contract,
# strict liability, or tort arising in any way out of the use of this
# software.
#
# Acknowledgment
# This work has been supported by Brinkman/Sekaly Genome Canada
# Technology Development Project High Throughput High-Dimensional
# Multi-parametric Analysis of the Immune System.
#
###############################################################################


## Run the flowSet fingerprinting with suppressed warnings, startup messages, etc.
runFlowFPModule <- function(...) {
	options("warn"=-1)
	suppressPackageStartupMessages(suppressMessages(.runFlowFPModule(...)))
}

## Run the flowSet fingerprinting
.runFlowFPModule <- function(...) {

	args <- c(...)

  vers <- "2.10"   # Required R version
  libdir <- ''     # Flagged by "-li="
  server.dir <- '' # Flagged by "-ud="
  patch.dir <- ''  # Flagged by "-pd="

  for(i in 1:length(args))
    {
		flag <- substring(args[[i]], 0, 4)
		arg <- substring(args[[i]], 5, nchar(args[[i]]))

		if(flag=='-li=') {
			libdir <- arg
		} else if (flag == '-ud=') {
			server.dir <- arg
		} else if (flag == '-pd=') {
			patch.dir <- arg
		}
  }

  if((libdir == '') || (server.dir == '') ||  (patch.dir == '')) {
    stop("Could not figure out some of the directories (libdir, server.dir, or patch.dir)... check the source code!", call.=FALSE)
  }

  source(paste(libdir, "common.R", sep=''))
  source(paste(libdir, "loadRLibrary.R", sep=''))
  source(paste(libdir, "zipUtils.R", sep=''))
  load.packages(libdir, patch.dir, server.dir, vers) 

	library(flowCore)
	library(flowViz)
	library(flowFP)
	library(workflowCommons)

	# flowFP model parameter with default values
	modelName="Default Model"
	modelParams=NULL
	modelRecursions="auto"
	modelDequantize=TRUE
	modelSampleSize=NULL

	# Parse the command line arguments
	flags <- c("inputFS", "modelFS", "modelParams", "modelRecursions", "modelDequantize", "modelSampleSize", "stackPlot", "qcGatesPlot", "platePlot", "outputFile", "outputFileTrans", "workflowParamFile")
	params <- parseCommandArguments(args, flags)
	show(params)
	rm(flags, args, packageExists)

	workflow.params.file <- getParamValue(params, "workflowParamFile")
	if (!is.na(workflow.params.file) && file.exists(workflow.params.file))
	{
		print("Using workflow parameter file!")
		workflow.params <- loadParamFile(workflow.params.file)

		# transformation type for count-matrix
		trans <- getParamValue(workflow.params, "trans")
		if (trans == "1") {trans <- "normalized"}
		else if (trans == "2") {trans <- "log2norm"}
		else {trans <- "raw"}
		#relevant tubes
		tubes <- NULL
		param <- getParamValue(workflow.params, "tubes")
		if(!is.na(param) && param != "") {
			tubes <- unlist(strsplit(param,","))
		}
		# flowFP model parameters
		modelParams <- getParamValue(workflow.params, "model.params")
		modelRecursions <- getParamValue(workflow.params, "model.recursions")

		if(modelRecursions != "auto")
		{
		    modelRecursions <- as.integer(modelRecursions)
		}

		modelDequantize <- getParamValue(workflow.params, "model.dequantize")
		if (modelDequantize == "" || modelDequantize == "FALSE") {
			modelDequantize <- FALSE
		}
		else {
			modelDequantize <- TRUE
		}
		modelSampleSize <- getParamValue(workflow.params, "model.sampleSize")
		if (modelSampleSize == "") {
			modelSampleSize <- NULL
		}
		else {
			modelSampleSize <- as.integer(modelSampleSize)
		}
		# dirs with fcs files
		temp.dir.test <- getParamValue(workflow.params, "temp.dir.test")
		temp.dir.ts1 <- getParamValue(workflow.params, "temp.dir.ts1")
		temp.dir.ts2 <- getParamValue(workflow.params, "temp.dir.ts2")

		fs.test <- read.flowSet(path=temp.dir.test)
		fs.ts1 <- read.flowSet(path=temp.dir.ts1)
		fs.ts2 <- read.flowSet(path=temp.dir.ts2)

		fp.test <- flowFP(fs.test,name=modelName, parameters=getSpecifiedChannelNames(modelParams, colnames(fs.test)), nRecursions=modelRecursions, dequantize=modelDequantize, sampleSize=modelSampleSize)
		fp.ts1 <- flowFP(fs.ts1,name=modelName, parameters=getSpecifiedChannelNames(modelParams, colnames(fs.ts1)), nRecursions=modelRecursions, dequantize=modelDequantize, sampleSize=modelSampleSize)
		fp.ts2 <- flowFP(fs.ts2,name=modelName, parameters=getSpecifiedChannelNames(modelParams, colnames(fs.ts2)), nRecursions=modelRecursions, dequantize=modelDequantize, sampleSize=modelSampleSize)

		fp.list <- list(fp.test,fp.ts1,fp.ts2)

		stackPlot <- "0"
		qcGatesPlot <- "0"
		platePlot <- "1"
		outputFile <- ""

	}
	else
	{
    input <- getParamValue(params, "inputFS")
    if(!file.exists(input))
    {
      stop(paste("path:", input, "does not exist", sep=' '))
    }
    else
    {
      if(!file.info(input)[["isdir"]])
      {
        dir <- "input"
        if(isZip(input)) 
        {
          unzip(input, dest=dir, options="-j")
        } 
        else 
        {
          inputfilelist <- read.table(input)
          dir.create(dir)
          file.copy(as.character(inputfilelist[, ]), dir)
        }
        input <- dir
      }
    }

		fcs <- read.flowSet(path=input, package="flowCore")
		remove(input)

		modelFS <- try(getParamValue(params, "modelFS"), silent=TRUE)
		if(is.na(modelFS)) { # if no FS was given for building the model, use inputFS
			model <- fcs
		}
		else {
			model <- read.flowSet(path=modelFS, package="flowCore")
		}

		param <- try(getParamValue(params, "modelParams"), silent=TRUE)
		if(!is.na(param) && param != "NULL") {
			show(param)
			modelParams <- getSpecifiedChannelNames(param, colnames(fcs))
		}
		param <- try(param <- as.integer(getParamValue(params, "modelRecursions")), silent=TRUE)
		if(!is.na(param)) {
			modelRecursions <- param
		}
		param <- getParamValue(params, "modelDequantize")
		if(!is.na(param) && param == "NO") {
			modelDequantize <- FALSE
		}
		param <- try(getParamValue(params, "modelSampleSize"), silent=TRUE)
		if(!is.na(param) && param != "NULL") {
			modelSampleSize <- param
		}

		stackPlot <- getParamValue(params, "stackPlot")
		qcGatesPlot <- getParamValue(params, "qcGatesPlot")
		platePlot <- getParamValue(params, "platePlot")
		outputFile <- getParamValue(params, "outputFile")
		outputFileTrans <- getParamValue(params, "outputFileTrans")

		#create model
		fModel <- flowFPModel(model, name=modelName, parameters=modelParams, nRecursions=modelRecursions, dequantize=modelDequantize, sampleSize=modelSampleSize)
		remove(model)
		show(fModel)

		#do fingerprinting
		flowFPResult <- flowFP(fcs, model=fModel)
		remove(fcs)
		show(flowFPResult)
		fp.list <- list(flowFPResult)
	}

	fp.counter <- 0
	for (fp in fp.list) {
		fp.counter <- fp.counter + 1

		#output1: plot of type "stack"
		if (!is.na(stackPlot) && stackPlot == "0") {
			png(file = paste(fp.counter,"stack.png",sep="_"), width = 800, height = 800)
			tmp <- try(plot(fp, type="stack"),silent=FALSE)
			tmp <- dev.off()
		}

		#output2: plot of type "qc"
		if (!is.na(qcGatesPlot) && qcGatesPlot == "0") {
			png(file = paste(fp.counter,"qc.png",sep="_"), width = 800, height = 800)
			tmp <- try(plot(fp, type="qc"),silent=FALSE)
			tmp <- dev.off()
		}

		#output3: plot of type "plate"
		if (!is.na(platePlot) && platePlot == "0") {
			png(file = paste(fp.counter,"plate.png",sep="_"), width = 800, height = 800)
			tmp <- try(plot(fp, type="plate"),silent=FALSE)
			tmp <- dev.off()
		}

		#output4: csv file
		if (!is.na(outputFile) && outputFile != "") {
			if (outputFileTrans == "1") {outputFileTrans <- "normalized"}
			else if (outputFileTrans == "2") {outputFileTrans <- "log2norm"}
			else {outputFileTrans <- "raw"}
			print(paste("Using transformation", outputFileTrans))
			matrix <- counts(fp, transformation=outputFileTrans) # This method returns a feature vector for each instance in the flowFP
			names <- parameters(fp)
			show(names)
			show(matrix)
			write.csv(matrix,file=paste(fp.counter,outputFile,sep="_"), row.names=FALSE)
		}
  }

	if(file.exists("input"))
  {
    unlink("input", recursive=TRUE)
  }

}


##################################################################################################
# The following functions for processing channel names/parameters/dimensions are by Josef Spidlen
##################################################################################################

## Parse the string channels and return a vector of channel names from the channels parameter
## that exist in the existingChannels parameter.
## Channels is a comma separated list of either channel indexes or channel names, i.e., "1,2,3,5" or "FL1-H, FL2-A, FL3-H".
## White spaces are OK.
getSpecifiedChannelNames <- function(channels, existingChannels) {
	show(channels)

	if(is.na(channels) || channels == '')
	{
	    #do nothing
	    return(NULL)
	}

	channel.names <- unlist(strsplit(channels,","))
	# Remove whitespaces
	for(i in 1:length(channel.names)) {
		while((nchar(channel.names[i]) > 0) && substring(channel.names[i], 0, 1) == ' ') channel.names[i] <- substring(channel.names[i], 2, nchar(channel.names[i]))
		while((nchar(channel.names[i]) > 0) && substring(channel.names[i], nchar(channel.names[i]), nchar(channel.names[i])) == ' ') channel.names[i] <- substring(channel.names[i], 1, nchar(channel.names[i]) - 1)
	}

	if((substring(channel.names[1], 0, 1) >= '1') && (substring(channel.names[1], 0, 1) <= '9')) {
		# They used indexes rather than names, need to convert these...
		channel.indexes <- channel.names
		channel.names <- NULL
		for(i in 1:length(channel.indexes)) {
			if(as.integer(channel.indexes[i]) <= length(existingChannels)) {
				channel.names <- c(channel.names, existingChannels[as.integer(channel.indexes[i])])
			} else {
				print(paste("Warning, channel", channel.indexes[i], "will be skipped."))
			}
		}
	} else {
		# Verify that all specified channel names can be found in existing channels
		channel.names <- verifyChannelNames(channel.names, existingChannels)
	}

	return(channel.names)
}

## Check that channelSubset is contained in channelSet. Return only the channels that are there.
verifyChannelNames <- function(channelSubset, channelSet)
{
	tmp <- NULL
	for(name in channelSubset)
	{
		if(name %in% channelSet) {
			tmp <- c(tmp, name)
		} else {
			print(paste("Warning, channel", name, "not found in the source data, it will be skipped."))
		}
	}
	return(tmp)
}
