# Supplementary material for: GenePattern flow cytometry suite
Source: Source Code Biol Med. 2013 Jul 3;8:14. doi: 10.1186/1751-0473-8-14 (PMC3717030; doi:10.1186/1751-0473-8-14)
Supplement: Additional file 3 — Source Codes of GenePattern Flow Cytometry Suite Modules.Please use any ZIP-compatible software to extract the ZIP archive file into a folder. There will be 35 folders after the extraction. The folder named lib contains the CFCS library that is required in order to compile the Java-based modules. In addition, the lib folder contains a ZIP compression tool that is being used by the FCMSinglePanelQC and PlateQAFCS modules to compress the results in case the server computer is a Windows-based machine. This tool is not required for Linux/Unix or Mac based servers. The additional 34 folders contain the source codes of each of the modules in the GenePattern Flow Cytometry Suite. [file 1751-0473-8-14-S3.zip › AdditionalFile3_GPFCMSuiteSourceCodes/FlowFingerprinting/zipUtils.R]

###############################################################################
# Copyright (©) 2010-2012 BC Cancer Agency, Vancouver, Canada
# Author: Josef Spidlen <jspidlen@bccrc.ca>
#
# License
# The software is distributed under the terms of the
# GNU Lesser General Public License (LGPL)
#
# Disclaimer
# This software and documentation come with no warranties of any kind.
# This software is provided "as is" and any and any express or implied
# warranties, including, but not limited to, the implied warranties of
# merchantability and fitness for a particular purpose are disclaimed.
# In no event shall the  copyright holder be liable for any direct,
# indirect, incidental, special, exemplary, or consequential damages
# (including but not limited to, procurement of substitute goods or
# services; loss of use, data or profits; or business interruption)
# however caused and on any theory of liability, whether in contract,
# strict liability, or tort arising in any way out of the use of this
# software.
###############################################################################

################################################################################
# Check whether the specified file is a ZIP file
# Return value
# - TRUE  if file is a ZIP
# - FALSE if file is not ZIP or cannot be found/opened
# The test is based on a ZIP "signature" - first 4 bytes of the file
################################################################################
isZip <- function (filename) {
  if (!file.exists(filename)) return(FALSE)
  if (file.info(filename)$size <= 4) return(FALSE)
  header <- readBin(filename, integer(), n=4, size=1)
  if (
    length(header) == 4 && 
    header[1] == 80 && 
    header[2] == 75 && 
    header[3] == 3 && 
    header[4] == 4
  ) return(TRUE)
  return(FALSE)
}
