# Supplementary material for: GenePattern flow cytometry suite
Source: Source Code Biol Med. 2013 Jul 3;8:14. doi: 10.1186/1751-0473-8-14 (PMC3717030; doi:10.1186/1751-0473-8-14)
Supplement: Additional file 3 — Source Codes of GenePattern Flow Cytometry Suite Modules.Please use any ZIP-compatible software to extract the ZIP archive file into a folder. There will be 35 folders after the extraction. The folder named lib contains the CFCS library that is required in order to compile the Java-based modules. In addition, the lib folder contains a ZIP compression tool that is being used by the FCMSinglePanelQC and PlateQAFCS modules to compress the results in case the server computer is a Windows-based machine. This tool is not required for Linux/Unix or Mac based servers. The additional 34 folders contain the source codes of each of the modules in the GenePattern Flow Cytometry Suite. [file 1751-0473-8-14-S3.zip › AdditionalFile3_GPFCMSuiteSourceCodes/FlowMeansCluster/FlowMeansCluster.R]

###############################################################################
# Copyright (©) 2012 BC Cancer Agency
# 
# License
# The software is distributed under the terms of the 
# GNU Lesser General Public License (LGPL)
# 
# Disclaimer
# This software and documentation come with no warranties of any kind.
# This software is provided "as is" and any and any express or implied 
# warranties, including, but not limited to, the implied warranties of
# merchantability and fitness for a particular purpose are disclaimed.
# In no event shall the  copyright holder be liable for any direct, 
# indirect, incidental, special, exemplary, or consequential damages
# (including but not limited to, procurement of substitute goods or 
# services; loss of use, data or profits; or business interruption)
# however caused and on any theory of liability, whether in contract,
# strict liability, or tort arising in any way out of the use of this 
# software.    
#  
# Acknowledgment
# This work has been supported by Brinkman/Sekaly Genome Canada 
# Technology Development Project High Throughput High-Dimensional 
# Multi-parametric Analysis of the Immune System.
# 
###############################################################################

## Run the SamSPECTRAL clustering with suppressed warnings, startup messages, etc.
runFlowMeansModule <- function(...) {
	options("warn"=-1)
	suppressPackageStartupMessages(suppressMessages(.runFlowMeansModule(...)))
}

## Run the SamSPECTRAL clustering
.runFlowMeansModule <- function(...) {
	
	args <- c(...)
  vers <- "2.11"

  libdir <- ''
  server.dir <- ''
  patch.dir <- ''

  for(i in 1:length(args))
  {
    flag <- substring(args[[i]], 0, 4)
    arg <- substring(args[[i]], 5, nchar(args[[i]]))

    if(flag=='-li=') {
      libdir <- arg
    } else if(flag=='-ud=') {
      server.dir <- arg
    } else if(flag=='-pa=') {
      patch.dir <- arg
    }

  }

  if((libdir == '') || (server.dir == '') ||  (patch.dir == '')) {
    stop("Could not figure out some of the directories (libdir, server.dir, or patch.dir)... check the source code!", call.=FALSE)
  }

  source(paste(libdir, "common.R", sep=''))
  source(paste(libdir, "loadRLibrary.R", sep=''))
  load.packages(libdir, patch.dir, server.dir, vers)

	# Parse the command line arguments
	flags <- c("inputFile", "channels", "transformation", "transformChannels", "maxN", "numC", "maxIter", "nStart",	
			"mahalanobis", "standardize", "update", "orthagonalResiduals", "maxCovN", "maxKernN", "addNoise", "drawPlot", "seed", "debug")
	params <- parseCommandArguments(args, flags)
	rm(flags, args)
	
	# Parse inputFile
	inputFile <- getParamValue(params, "inputFile")
	
	# Set output file names
	cls.output.filename <- paste(basename(inputFile), "clustering.results.cls", sep=".")
	labels.output.file.name <- paste(basename(inputFile), "clustering.results.csv", sep=".")
	csv.result.details.file.base.name <- paste(basename(inputFile), "_population_", sep='')
	png1.file.name <- paste(basename(inputFile), "results.image.clustered.parameters.png", sep=".")
	png2.file.name <- paste(basename(inputFile), "results.image.all.parameters.png", sep=".")
	
	# Parse channels
	channels <- getParamValue(params, "channels") # Optional, default all but time

	# Parse channels
	transformation <- getParamValue(params, "transformation")
	if(!(transformation %in% c("No", "ASinH", "Log", "Logicle"))) transformation <- "ASinH" # Fall back to default
	if(transformation == "No") {
		# Use data as is in the file
		dataFrame <- read.FCS(inputFile, transformation=FALSE)
	} else {
		# Linearize data so that further transformation can be used
		dataFrame <- read.FCS(inputFile)
	}
	
	# Parse transformChannels
	transformChannels <- getParamValue(params, "transformChannels") # Optional, default: try to be smart	

	# Parse maxN
	maxN <- try(as.integer(getParamValue(params, "maxN")), silent=TRUE)
	if((is.na(maxN)) || (is.null(maxN))) {
		maxN <- NA
	}
	
	# Parse numC
	numC <- try(as.integer(getParamValue(params, "numC")), silent=TRUE)
	if((is.na(numC)) || (is.null(numC))) {
		numC <- NA
	} else {
		if(!is.na(maxN)) {
			print("Warning, the number of clusters and the maximum number of clusters cannot be used at the same time, will use the specified number of clusters only.")
			maxN <- NA	
		}
	}
	
	# Parse maxIter
	maxIter <- try(as.integer(getParamValue(params, "maxIter")), silent=TRUE)
	if((is.na(maxIter)) || (is.null(maxIter))) {
		print("Warning, failed to parse the maximum number of iterations, will use the default value of 50 iterations.")
		maxIter <- 50
	}

	# Parse nStart
	nStart <- try(as.integer(getParamValue(params, "nStart")), silent=TRUE)
	if((is.na(nStart)) || (is.null(nStart))) {
		print("Warning, failed to parse the number of random sets used for initialization, will use the default value of 10 random sets.")
		nStart <- 10
	}
	
	# Parse mahalanobis
	mahalanobis <- try(as.logical(getParamValue(params, "mahalanobis")), silent=TRUE)
	if((is.na(mahalanobis)) || (is.null(mahalanobis))) {
		print("Warning, failed to parse whether to use the Mahalanobis or Euclidean distance, will use the default Mahalanobis distance.")
		mahalanobis <- TRUE
	}

	# Parse standardize
	standardize <- try(as.logical(getParamValue(params, "standardize")), silent=TRUE)
	if((is.na(standardize)) || (is.null(standardize))) {
		print("Warning, failed to parse whether to standardize the data, will standardize by default.")
		standardize <- TRUE
	}

	# Parse update
	update <- try(as.character(getParamValue(params, "update")), silent=TRUE)
	if((is.na(update)) || (is.null(update)) || !(update %in% c("Mahalanobis", "Mean", "None"))) {
		if(mahalanobis) {
			print("Warning, failed to parse how to update the distance function at each merging iteration, will update with recalculating the mahalanobis distances by default.")
			update <- "Mahalanobis"
		} else {
			print("Warning, failed to parse how to update the distance function at each merging iteration, will update with averaging by default.")
			update <- "Mean"
		}
	} else if((mahalanobis == FALSE) && (update == "Mahalanobis")) {
		print("Warning, cannot update the distance function using Mahalanobis distance since Euclidean distance has been selected for the algorithm, will update based on averaging instead.")
		update <- "Mean"
	}
	
	# Parse orthagonalResiduals
	orthagonalResiduals <- try(as.logical(getParamValue(params, "orthagonalResiduals")), silent=TRUE)
	if((is.na(orthagonalResiduals)) || (is.null(orthagonalResiduals))) {
		print("Warning, failed to parse whether to transform residuals to orthagonal distance or not, will NOT transform by default.")
		orthagonalResiduals <- FALSE
	}

	# Parse maxCovN
	maxCovN <- try(as.integer(getParamValue(params, "maxCovN")), silent=TRUE)
	if((is.na(maxCovN)) || (is.null(maxCovN))) {
		maxCovN <- NA
	}
	
	# Parse maxKernN
	maxKernN <- try(as.integer(getParamValue(params, "maxKernN")), silent=TRUE)
	if((is.na(maxKernN)) || (is.null(maxKernN))) {
		maxKernN <- NA
	}
	
	# Parse addNoise
	addNoise <- try(as.logical(getParamValue(params, "addNoise")), silent=TRUE)
	if((is.na(addNoise)) || (is.null(addNoise))) {
		print("Warning, failed to parse whether to add a bit of uniform noise to data in order to prevent singularity issues, will add noise by default.")
		addNoise <- TRUE
	}
	
	# Parse drawPlot
	drawPlot <- try(as.logical(getParamValue(params, "drawPlot")), silent=TRUE)
	if((is.na(drawPlot)) || (is.null(drawPlot))) {
		print("Warning, failed to parse whether to draw a plot with the results, will skip drawing the plot.")
		drawPlot <- FALSE
	}
	
	# Parse seed
	my.seed <- try(as.numeric(getParamValue(params, "seed")), silent=TRUE)
	if(!is.na(my.seed)) {
		set.seed(my.seed)
		rm(my.seed)
	}

	# Parse debug
	print.debug.info <- FALSE
	print.debug.info <- try(as.logical(getParamValue(params, "debug")), silent=TRUE)
	
	# This should get all channels but Time if no channels came from the command line, or the intersection 
	# of specified channels with channels present in the flowFrame
	if(is.na(channels)) {
		channel.names <- getAllChannelNames(colnames(dataFrame))
	} else {
		channel.names <- getSpecifiedChannelNames(channels, colnames(dataFrame))
	}
	rm(channels)
	
	if(transformation != "No") {
		# Some transformation should be applied
		if(is.na(transformChannels)) {
			# They user did not specify which channels to transform, try to be smart about it
			transformation.channel.names <- getChannelsToTransform(dataFrame, channel.names)
		} else {
			# The user specified the channels to be transformed, verify that they exist
			transformation.channel.names <- getSpecifiedChannelNames(transformChannels, colnames(dataFrame))
			transformation.channel.names <- verifyChannelNames(transformation.channel.names, channel.names)
		}	
	} else transformation.channel.names <- NULL
	rm(transformChannels)
	
	# Reduce the dataFrame to channels that are supposed to be used for clustering
	dataFrame <- dataFrame[,channel.names]
	
	if(!is.null(transformation.channel.names)) {
		if(transformation == "Log") {
			logTr <- logTransform(logbase = 10, r = 1023, d = log10(max(dataFrame[,transformation.channel.names]@exprs)), "log")
			tl <- transformList(transformation.channel.names, logTr, transformationId = "log")
			dataFrame <- transform(dataFrame, tl)
		} else if(transformation == "ASinH") {
			asinhTr <- arcsinhTransform("asinh")
			tl <- transformList(transformation.channel.names, asinhTr, transformationId = "asinh")
			dataFrame <- transform(dataFrame, tl)
		} else if(transformation == "Logicle") {
			logicleTr <- logicleTransform(w = 1, t = max(dataFrame@exprs), "logicle")
			tl <- transformList(transformation.channel.names, logicleTr, transformationId = "logicle")
			dataFrame <- transform(dataFrame, tl)
		} 
	}
	
	flowMeansRes <<- NULL
        succeeded <<- FALSE;

        if(print.debug.info) {

            cat("DEBUG INFO\n**********\n\n")
            sessionInfo()
            save(dataFrame, file="flowMeansInputData.RData")
            cat(paste("MaxN =", maxN, "\n"))
            cat(paste("numC =", numC, "\n"))
            cat(paste("iter.max =", maxIter, "\n"))
            cat(paste("nstart =", nStart, "\n"))
            cat(paste("Mahalanobis =", mahalanobis, "\n"))
            cat(paste("Standardize =", standardize, "\n"))
            cat(paste("Update =", update, "\n"))
            cat(paste("OrthagonalResiduals =", orthagonalResiduals, "\n"))
            cat(paste("MaxCovN =", maxCovN, "\n"))
            cat(paste("MaxKernN =", maxKernN, "\n"))
            cat(paste("addNoise =", addNoise, "\n"))

            flowMeansRes <<- flowMeans(
                x = dataFrame, 
                varNames=NULL,	# The dataFrame has already been restricted to the appropriate columns
                MaxN = maxN, 
                NumC = numC, 
                iter.max = maxIter, 
                nstart = nStart,
                Mahalanobis = mahalanobis, 
                Standardize = standardize, 
                Update = update, 
                OrthagonalResiduals = orthagonalResiduals,
                MaxCovN = maxCovN, 
                MaxKernN = maxKernN, 
                addNoise = addNoise);
            succeeded <<- TRUE;

        } else {

            try(
                {
                    flowMeansRes <<- flowMeans(
                        x = dataFrame, 
                        varNames=NULL,	# The dataFrame has already been restricted to the appropriate columns
                        MaxN = maxN, 
                        NumC = numC, 
                        iter.max = maxIter, 
                        nstart = nStart,
                        Mahalanobis = mahalanobis, 
                        Standardize = standardize, 
                        Update = update, 
                        OrthagonalResiduals = orthagonalResiduals,
                        MaxCovN = maxCovN, 
                        MaxKernN = maxKernN, 
                        addNoise = addNoise);
                        succeeded <<- TRUE;
                },
                silent = TRUE)
        }

	if(succeeded == FALSE) stop("Could not execute flowMeans using the specified parameters; please change the parameters and try again.", call.=FALSE)
	
	# Reread the file to have all channels and original untransformed values
	dataFrame <- read.FCS(inputFile, transformation=FALSE) 
	
	# Write the results in the .cls file format
	writeCLSResults(flowMeansRes@Label, cls.output.filename)
	
	# Write the results as labels in the .csv file format
	writeCSVResults(flowMeansRes@Label, labels.output.file.name)
	
	# Write the result details in several .csv files, one for each subpopulation
	writeCSVDetailedResults(dataFrame, flowMeansRes@Label, csv.result.details.file.base.name)
	
	# Shall we also draw the plots?
	if(drawPlot) {
		# Plot with the resticted columns only
		plotFile(dataFrame[,channel.names], png1.file.name, flowMeansRes, width = 1280, height = 1280, pch = '.')
		# Plot with all columns
		plotFile(dataFrame, png2.file.name, flowMeansRes, width = 1280, height = 1280, pch = '.')
	}
	
}

## Write the result details in several .csv files, one for each subpopulation
writeCSVDetailedResults <- function(dataFrame, clustResult, file.base.name = "population_") {
	maxPopulationNo <- max(clustResult)
	for(i in 1:maxPopulationNo) {
		sink(file= paste(file.base.name, i, ".csv", sep=''), append = FALSE)	
		heading <- NULL
		for(j in 1:length(colnames(dataFrame))) {
			if(is.na(dataFrame@parameters$desc[j])) {
				heading <- c(heading, paste(dataFrame@parameters$name[j]))
			} else {
				heading <- c(heading, paste(dataFrame@parameters$name[j],":",dataFrame@parameters$desc[j],sep=''))
			}
		}
		cat(paste(paste("\"",heading,"\"",sep=''), collapse=","))
		cat("\n")
		for(j in 1:length(clustResult)) {
			if(clustResult[j] == i) cat(paste(dataFrame@exprs[j,], collapse=","), "\n", sep="")
		}
		sink()
	}	
}

## Write the results in the .csv file format
writeCSVResults <- function(clustResult, labels.output.file.name = "labels.cvs") {
	sink(file=labels.output.file.name, append = FALSE)	
	cat("\"Label\"\n")
	for(i in 1:length(clustResult)) {
		cat(clustResult[i])
		if(i < length(clustResult)) cat("\n")
	}
	sink()
}

## Write the results in the .cls file format
writeCLSResults <- function(clustResult, cls.output.filename = "result.cls") {
	sink(file=cls.output.filename, append = FALSE)	
	maxPopulationNo <- max(clustResult)
	cat(length(clustResult), maxPopulationNo, 1, "\n")
	cat(paste(paste("Population_", 1:maxPopulationNo, sep='', collapse=' '), "\n"))
	for(i in 1:length(clustResult)) {
		cat(clustResult[i])
		if(i < length(clustResult)) cat(" ")
	}
	sink()
}

plotFile <- function(data, filename, flowMeansRes, width = 800, height = 800, ...) {
	png(file = filename, width = width, height = height)  
	try(plot(data, flowMeansRes, ...), silent = TRUE)
	dev.off()
}


## Try to guess whether the channel would be best transformed or left alone
transformChannel <- function(channelName, dataFrame) {
	index <- NULL
	for(i in 1:length(dataFrame@parameters$name)) {
		if(dataFrame@parameters$name[i] == channelName) index <- i
	}
	if(is.null(index)) {
		print(paste("Warning, channel", channelName, "not found in the source data!"))
		return(FALSE) # This should not happen
	}
	if(dataFrame@parameters[index]$maxRange > dataFrame@parameters[index]$range) {
		# It seems that log transformation has been used for this parameter in the original FCS file so this
		# parameter is probably best transformed
		return(TRUE)
	}
	
	# For more than 2^18 data, e.g., BD's 18 bit instruments, will return TRUE except for FCS, SSC, and Time channels 
	if(dataFrame@parameters[index]$maxRange >= 2^17) {
		if(nchar(channelName) >= 2) {
			if(gsub('FS', '', substr(channelName,1,2), ignore.case = TRUE) == '') return(FALSE)
			if(gsub('SS', '', substr(channelName,1,2), ignore.case = TRUE) == '') return(FALSE)
		}
		if((nchar(channelName) >= 4) && (gsub('Time', '', substr(channelName,1,4), ignore.case = TRUE) == '')) return(FALSE)
		return(TRUE)
	} else {
		return(FALSE)	
	}
}

## Return a vector of names of all channels that shall be transformed, based on best guess (heuristics)
getChannelsToTransform <- function(dataFrame, clusteringChannels) {
	tmp <- NULL
	for(name in clusteringChannels) {
		if(transformChannel(name, dataFrame)) tmp <- c(tmp, name)
	}
	return(tmp)
}

## Get all channel names except for 'Time' from the existingChannels 
getAllChannelNames <- function(existingChannels) {
	channel.names <- NULL;
	for(name in existingChannels) {
		if(nchar(gsub('time', '', name, ignore.case = TRUE)) != 0) channel.names <- c(channel.names, name)
	}
	return(channel.names)
}

## Parse the string channels and return a vector of channel names from the channels parameter 
## that exist in the existingChannels parameter.
## Channels is a comma separated list of either channel indexes or channel names, i.e., "1,2,3,5" or "FL1-H, FL2-A, FL3-H". 
## White spaces are OK.
getSpecifiedChannelNames <- function(channels, existingChannels) {
	channel.names <- unlist(strsplit(channels,","))
	# Remove whitespaces 
	for(i in 1:length(channel.names)) {
		while((nchar(channel.names[i]) > 0) && substring(channel.names[i], 0, 1) == ' ') channel.names[i] <- substring(channel.names[i], 2, nchar(channel.names[i]))
		while((nchar(channel.names[i]) > 0) && substring(channel.names[i], nchar(channel.names[i]), nchar(channel.names[i])) == ' ') channel.names[i] <- substring(channel.names[i], 1, nchar(channel.names[i]) - 1)
	}
	
	if((substring(channel.names[1], 0, 1) >= '1') && (substring(channel.names[1], 0, 1) <= '9')) {
		# They used indexes rather than names, need to convert these...
		channel.indexes <- channel.names
		channel.names <- NULL
		for(i in 1:length(channel.indexes)) {
			if(as.integer(channel.indexes[i]) <= length(existingChannels)) {
				channel.names <- c(channel.names, existingChannels[as.integer(channel.indexes[i])])
			} else {
				print(paste("Warning, channel", channel.indexes[i], "will be skipped."))
			}
		}
	} else {
		# Verify that all specified channel names can be found in existing channels
		channel.names <- verifyChannelNames(channel.names, existingChannels)
	} 
	
	return(channel.names) 
}

## Check that channelSubset is contained in channelSet. Return only the channels that are there.
verifyChannelNames <- function(channelSubset, channelSet) {
	tmp <- NULL
	for(name in channelSubset) {
		if(name %in% channelSet) {
			tmp <- c(tmp, name)
		} else {
			print(paste("Warning, channel", name, "not found in the source data, it will be skipped."))
		}
	}
	return(tmp)
}
