# Supplementary material for: GenePattern flow cytometry suite
Source: Source Code Biol Med. 2013 Jul 3;8:14. doi: 10.1186/1751-0473-8-14 (PMC3717030; doi:10.1186/1751-0473-8-14)
Supplement: Additional file 3 — Source Codes of GenePattern Flow Cytometry Suite Modules.Please use any ZIP-compatible software to extract the ZIP archive file into a folder. There will be 35 folders after the extraction. The folder named lib contains the CFCS library that is required in order to compile the Java-based modules. In addition, the lib folder contains a ZIP compression tool that is being used by the FCMSinglePanelQC and PlateQAFCS modules to compress the results in case the server computer is a Windows-based machine. This tool is not required for Linux/Unix or Mac based servers. The additional 34 folders contain the source codes of each of the modules in the GenePattern Flow Cytometry Suite. [file 1751-0473-8-14-S3.zip › AdditionalFile3_GPFCMSuiteSourceCodes/FlowMergeCluster/FlowMergeCluster.R]

#################################################################
# Copyright (©) 2009-2012 BC Cancer Agency, Vancouver, BC, Canada
# Author: Josef Spidlen, Ph.D., jspidlen@bccrc.ca
#
# License
# The software is distributed under the terms of the 
# GNU Lesser General Public License (LGPL)
# 
# Disclaimer
# This software and documentation come with no warranties of any kind.
# This software is provided "as is" and any and any express or implied 
# warranties, including, but not limited to, the implied warranties of
# merchantability and fitness for a particular purpose are disclaimed.
# In no event shall the  copyright holder be liable for any direct, 
# indirect, incidental, special, exemplary, or consequential damages
# (including but not limited to, procurement of substitute goods or 
# services; loss of use, data or profits; or business interruption)
# however caused and on any theory of liability, whether in contract,
# strict liability, or tort arising in any way out of the use of this 
# software.    
#  
# Acknowledgment
# This work has been supported by Brinkman/Sekaly Genome Canada 
# Technology Development Project High Throughput High-Dimensional 
# Multi-parametric Analysis of the Immune System.
#################################################################

## Run the flowMerge clustering with suppressed warnings, startup messages, etc.
runFlowMergeClusterModule <- function(...) {
	options("warn"=-1)
	suppressPackageStartupMessages(suppressMessages(.runFlowMergeClusterModule(...)))
}

## Run the flowMerge clustering
.runFlowMergeClusterModule <- function(...) {
	
	args <- c(...)

  vers <- "2.10"   # Required R version
  libdir <- ''     # Flagged by "-li="
  server.dir <- '' # Flagged by "-ud="
  patch.dir <- ''  # Flagged by "-pd="

	range.default <- c(1,10)
		
  for(i in 1:length(args))
  {
    flag <- substring(args[[i]], 0, 4)
    arg <- substring(args[[i]], 5, nchar(args[[i]]))

		if(flag=='-li=') {
			libdir <- arg
		} else if (flag == '-ud=') {
			server.dir <- arg
		} else if (flag == '-pd=') {
			patch.dir <- arg
		}
  }

  if((libdir == '') || (server.dir == '') ||  (patch.dir == '')) {
    stop("Could not figure out some of the directories (libdir, server.dir, or patch.dir)... check the source code!", call.=FALSE)
  }

  source(paste(libdir, "common.R", sep=''))
  source(paste(libdir, "loadRLibrary.R", sep=''))
  load.packages(libdir, patch.dir, server.dir, vers) 

	flags <- c("inputFile", "channels", "range", "transformation", "transformChannels", "nodes", "nu", "nuEst")
	params <- parseCommandArguments(args, flags)
	rm(flags, args, packageExists)
	
	no.of.nodes <- try(no.of.nodes <- as.integer(getParamValue(params, "nodes")), silent=FALSE)
	if(is.na(no.of.nodes)) no.of.nodes <- 1;
	
	nu.est <- try(nu.est <- as.integer(getParamValue(params, "nuEst")), silent=FALSE)
	if(is.na(nu.est)) nu.est <- 0;
	if((nu.est > 2) || (nu.est < 0)) nu.est <- 0;
	
	nu <- try(nu <- as.integer(getParamValue(params, "nu")), silent=TRUE)
	if(is.na(nu)) nu <- Inf
	
	inputFileName <- getParamValue(params, "inputFile")
	cls.output.filename <- paste(basename(inputFileName), "clustering.results.cls", sep=".")
	labels.output.file.name <- paste(basename(inputFileName), "clustering.results.csv", sep=".")
	labels.uncertainty.output.file.name <- paste(basename(inputFileName), "clustering.results.uncertainty.csv", sep=".")
	probability.output.filename <- paste(basename(inputFileName), "clustering.label.probability.csv", sep=".")
	clustering.results.images.file.name <- paste(basename(inputFileName), "clustering.results.images.pdf", sep=".")
	clustering.entropy.file.name <- paste(basename(inputFileName), "entropy.of.clustering.image.png", sep=".")
	
	channels <- getParamValue(params, "channels") # Optional, default all but time
	transformChannels <- getParamValue(params, "transformChannels") # Optional, default: try to be smart
	
	strrange <- getParamValue(params, "range") # Optional
	range <- ''
	if(is.character(strrange)) {
		range <- try(unlist(strsplit(strrange, "-", fixed=TRUE)), silent=FALSE)
		if(length(range) == 2) {
			try(range <- as.integer(range), silent=FALSE)
		} else range <- ''
		if(is.na(range[1]) || is.na(range[2])) range <- ''
	}
	# Fall back to default if range not set by now
	if((length(range) != 2) || range[1] >= range[2]) range <- range.default
	rm(strrange)

	transformation <- getParamValue(params, "transformation")
	if(!(transformation %in% c("No", "ASinH", "Log", "Logicle"))) transformation <- "ASinH" # Fall back to default
	
	if(transformation == "No") {
		# Use data as is in the file
		dataFrame <- read.FCS(inputFileName, transformation=FALSE)
	} else {
		# Linearize data so that further transformation can be used
		dataFrame <- read.FCS(inputFileName)
	}
	
	# This should get all channels but Time if no channels came from the command line, or the intersection of specified channels with channels present in the flowFrame
	if(is.na(channels)) {
		channel.names <- getAllChannelNames(colnames(dataFrame))
	} else {
		channel.names <- getSpecifiedChannelNames(channels, colnames(dataFrame))
	}
	rm(channels)
	
	if(transformation != "No") {
		# Some transformation should be applied
		if(is.na(transformChannels)) {
			# They user did not specify which channels to transform, try to be smart about it
			transformation.channel.names <- getChannelsToTransform(dataFrame, channel.names)
		} else {
			# The user specified the channels to be transformed, verify that they exist
			transformation.channel.names <- getSpecifiedChannelNames(transformChannels, colnames(dataFrame))
			transformation.channel.names <- verifyChannelNames(transformation.channel.names, channel.names)
		}	
	}
	rm(transformChannels)
	
	# Reduce the dataFrame to channels that are supposed to be used for clustering
	dataFrame <- dataFrame[,channel.names]
	
	if(!is.null(transformation.channel.names)) {
		if(transformation == "Log") {
			logTr <- logTransform(logbase = 10, r = 1023, d = log10(max(dataFrame[,transformation.channel.names]@exprs)), "log")
			tl <- transformList(transformation.channel.names, logTr, transformationId = "log")
			dataFrame <- transform(dataFrame, tl)
			rm(logTr)
		} else if(transformation == "ASinH") {
			asinhTr <- arcsinhTransform("asinh")
			tl <- transformList(transformation.channel.names, asinhTr, transformationId = "asinh")
			dataFrame <- transform(dataFrame, tl)
			rm(asinhTr)
		} else if(transformation == "Logicle") {
			logicleTr <- logicleTransform(w = 1, t = max(dataFrame@exprs), "logicle")
			tl <- transformList(transformation.channel.names, logicleTr, transformationId = "logicle")
			dataFrame <- transform(dataFrame, tl)
			rm(logicleTr)
		} 
	}
	rm(tl, transformation)
	
	# Do all the clustering and merging, own function similar to pFlowMerge except it uses parallelism even for a single flowFrame
	flowMergeResult <- ppFlowMerge(dataFrame, range[1]:range[2], no.of.nodes, clustering.entropy.file.name, nu = nu, nu.est = nu.est)
	if(is.null(flowMergeResult)) stop("unfortunately, flowMerge could not have been performed on this data using the specified parameters; please try to change settings and run again.", call.=FALSE)
	dataFrame <- read.FCS(inputFileName, transformation=FALSE) # Reread the file to have all channels and original untransformed values
	
	# Write the results in the .cls file format
	writeCLSResults(flowMergeResult@label, cls.output.filename)
	
	# Write the results as labels in the .csv file format
	writeCSVResults(flowMergeResult@label, labels.output.file.name)
	
	# Write the result details in several .csv files, one for each subpopulation
	file.base.name <- paste(basename(inputFileName), "_population_", sep='')
	writeCSVDetailedResults(dataFrame, flowMergeResult@label, file.base.name)
	
	# Write out the label probability matrix
	label.probability <- data.frame(Event=1:length(flowMergeResult@label), flowMergeResult@z * 100)
	colnames(label.probability) <- c("Event Number", paste("Probability of being population", 1:flowMergeResult@K, "(%)"))
	write.csv(label.probability, file = probability.output.filename, row.names = FALSE)
	
	# Write the uncertainty matrix
	uncertainty <- flowMergeResult@uncertainty * 100;
	sink(file = labels.uncertainty.output.file.name, append = FALSE)	
	cat("\"Event number\",\"Cluster assigment uncertainty (%)\"\n")
	for(i in 1:length(uncertainty)) {
		cat(i) ; cat(","); cat(uncertainty[i]); cat("\n")
	}
	sink()
	
	# Plot the clustering results into a PDF file
	pdf(file = clustering.results.images.file.name)
	tmp <- try(plot(flowMergeResult),silent=FALSE)
	tmp <- dev.off()
	
}

## Similar to pFlowMerge except it uses parallelism even for a single flowFrame
ppFlowMerge <- function(dataFrame, range, no.of.nodes, clustering.entropy.file.name, nu = 4, nu.est = 1) {
	cl <- NULL
	if(no.of.nodes > 1) {
		cl <- makeCluster(no.of.nodes, type="SOCK")
		tmp <- clusterEvalQ(cl,library(flowClust))
	}
	
	png(file = clustering.entropy.file.name, width=1024)
	
	flowMergeResult <- NULL
	if(is.null(cl)) {
		# This does not use parallelism
		tmp <- try(flowMergeResult <- pFlowMerge(dataFrame, cl = cl, K = range, varNames = colnames(dataFrame), nu = nu, nu.est = nu.est), silent=FALSE)
	} else {
		# This uses paralelism
		tmp <- try(flowClust.res <- clusterMap(cl, function(...)try(flowClust(...)), list(dataFrame), K=range, varNames=list(colnames(dataFrame)), nu = nu, nu.est = nu.est), silent=FALSE)
		if(is.null(flowClust.res)) return(NULL)
		flowClust.maxBIC <- flowClust.res[[which.max(flowMerge:::BIC(flowClust.res))]]
		flowClust.flowobj <- flowObj(flowClust.maxBIC, dataFrame)
		flowClust.merge <- merge(flowClust.flowobj)
		i <- fitPiecewiseLinreg(flowClust.merge, plot = T)
		flowMergeResult <- flowClust.merge[[i]]
		rm(flowClust.maxBIC, flowClust.res, flowClust.flowobj, flowClust.merge, i, tmp)
	}
	dev.off()
	
	if(!is.null(cl)) stopCluster(cl)
	rm(cl)
	return(flowMergeResult)
}

## Write the result details in several .csv files, one for each subpopulation
writeCSVDetailedResults <- function(dataFrame, samSpectralResult, file.base.name = "population_") {
	maxPopulationNo <- getMaxFromVector(samSpectralResult)
	for(i in 0:maxPopulationNo) {
		sink(file= paste(file.base.name, i, ".csv", sep=''), append = FALSE)	
		heading <- NULL
		for(j in 1:length(colnames(dataFrame))) {
			if(is.na(dataFrame@parameters$desc[j])) {
				heading <- c(heading, paste(dataFrame@parameters$name[j]))
			} else {
				heading <- c(heading, paste(dataFrame@parameters$name[j],":",dataFrame@parameters$desc[j],sep=''))
			}
		}
		cat(paste(paste("\"",heading,"\"",sep=''), collapse=","))
		cat("\n")
		for(j in 1:length(samSpectralResult)) {
			if(i == 0) {
				if(is.na(samSpectralResult[j])) cat(paste(dataFrame@exprs[j,], collapse=","), "\n", sep="")
			} else {
				if(!is.na(samSpectralResult[j]) && samSpectralResult[j] == i) cat(paste(dataFrame@exprs[j,], collapse=","), "\n", sep="")
			}		
		}
		sink()
	}	
}

## Write the results in the .csv file format
writeCSVResults <- function(samSpectralResult, labels.output.file.name = "labels.cvs") {
	sink(file=labels.output.file.name, append = FALSE)	
	cat("\"Label (0 is outlier)\"\n")
	for(i in 1:length(samSpectralResult)) {
		if(is.na(samSpectralResult[i])) cat("0") else cat(samSpectralResult[i])
		if(i < length(samSpectralResult)) cat("\n")
	}
	sink()
}

## Write the results in the .cls file format
writeCLSResults <- function(samSpectralResult, cls.output.filename = "result.cls") {
	sink(file=cls.output.filename, append = FALSE)	
	maxPopulationNo <- getMaxFromVector(samSpectralResult)
	cat(length(samSpectralResult), (maxPopulationNo+1), 1)
	cat("\n")
	cat(paste("# Outliers", paste("Population_", 1:maxPopulationNo, sep='', collapse=' ')))
	cat("\n")
	for(i in 1:length(samSpectralResult)) {
		if(is.na(samSpectralResult[i])) cat("0") else cat(samSpectralResult[i])
		if(i < length(samSpectralResult)) cat(" ")
	}
	sink()
}

## Get the maximum number from a vector without considering the NA in the vector 
getMaxFromVector <- function(vector) {
	m <- 0
	for(i in 1:length(vector)) if(!is.na(vector[i]) && (vector[i] > m)) m <- vector[i]
	return(m)
}


## Try to guess whether the channel would be best transformed or left alone
transformChannel <- function(channelName, dataFrame) {
	index <- NULL
	for(i in 1:length(dataFrame@parameters$name)) {
		if(dataFrame@parameters$name[i] == channelName) index <- i
	}
	if(is.null(index)) {
		print(paste("Warning, channel", channelName, "not found in the source data!"))
		return(FALSE) # This should not happen
	}
	if(dataFrame@parameters[index]$maxRange > dataFrame@parameters[index]$range) {
		# It seems that log transformation has been used for this parameter in the original FCS file so this
		# parameter is probably best transformed
		return(TRUE)
	}
	
	# For more than 2^18 data, e.g., BD's 18 bit instruments, will return TRUE except for FCS, SSC, and Time channels 
	if(dataFrame@parameters[index]$maxRange >= 2^17) {
		if(nchar(channelName) >= 2) {
			if(gsub('FS', '', substr(channelName,1,2), ignore.case = TRUE) == '') return(FALSE)
			if(gsub('SS', '', substr(channelName,1,2), ignore.case = TRUE) == '') return(FALSE)
		}
		if((nchar(channelName) >= 4) && (gsub('Time', '', substr(channelName,1,4), ignore.case = TRUE) == '')) return(FALSE)
		return(TRUE)
	} else {
		return(FALSE)	
	}
}

## Return a vector of names of all channels that shall be transformed, based on best guess (heuristics)
getChannelsToTransform <- function(dataFrame, clusteringChannels) {
	tmp <- NULL
	for(name in clusteringChannels) {
		if(transformChannel(name, dataFrame)) tmp <- c(tmp, name)
	}
	return(tmp)
}

## Get all channel names except for 'Time' from the existingChannels 
getAllChannelNames <- function(existingChannels) {
	channel.names <- NULL;
	for(name in existingChannels) {
		if(nchar(gsub('time', '', name, ignore.case = TRUE)) != 0) channel.names <- c(channel.names, name)
	}
	return(channel.names)
}

## Parse the string channels and return a vector of channel names from the channels parameter 
## that exist in the existingChannels parameter.
## Channels is a comma separated list of either channel indexes or channel names, i.e., "1,2,3,5" or "FL1-H, FL2-A, FL3-H". 
## White spaces are OK.
getSpecifiedChannelNames <- function(channels, existingChannels) {
	channel.names <- unlist(strsplit(channels,","))
	# Remove whitespaces 
	for(i in 1:length(channel.names)) {
		while((nchar(channel.names[i]) > 0) && substring(channel.names[i], 0, 1) == ' ') channel.names[i] <- substring(channel.names[i], 2, nchar(channel.names[i]))
		while((nchar(channel.names[i]) > 0) && substring(channel.names[i], nchar(channel.names[i]), nchar(channel.names[i])) == ' ') channel.names[i] <- substring(channel.names[i], 1, nchar(channel.names[i]) - 1)
	}
	
	if((substring(channel.names[1], 0, 1) >= '1') && (substring(channel.names[1], 0, 1) <= '9')) {
		# They used indexes rather than names, need to convert these...
		channel.indexes <- channel.names
		channel.names <- NULL
		for(i in 1:length(channel.indexes)) {
			if(as.integer(channel.indexes[i]) <= length(existingChannels)) {
				channel.names <- c(channel.names, existingChannels[as.integer(channel.indexes[i])])
			} else {
				print(paste("Warning, channel", channel.indexes[i], "will be skipped."))
			}
		}
	} else {
		# Verify that all specified channel names can be found in existing channels
		channel.names <- verifyChannelNames(channel.names, existingChannels)
	} 
	
	return(channel.names) 
}

## Check that channelSubset is contained in channelSet. Return only the channels that are there.
verifyChannelNames <- function(channelSubset, channelSet) {
	tmp <- NULL
	for(name in channelSubset) {
		if(name %in% channelSet) {
			tmp <- c(tmp, name)
		} else {
			print(paste("Warning, channel", name, "not found in the source data, it will be skipped."))
		}
	}
	return(tmp)
}
