# Supplementary material for: GenePattern flow cytometry suite
Source: Source Code Biol Med. 2013 Jul 3;8:14. doi: 10.1186/1751-0473-8-14 (PMC3717030; doi:10.1186/1751-0473-8-14)
Supplement: Additional file 3 — Source Codes of GenePattern Flow Cytometry Suite Modules.Please use any ZIP-compatible software to extract the ZIP archive file into a folder. There will be 35 folders after the extraction. The folder named lib contains the CFCS library that is required in order to compile the Java-based modules. In addition, the lib folder contains a ZIP compression tool that is being used by the FCMSinglePanelQC and PlateQAFCS modules to compress the results in case the server computer is a Windows-based machine. This tool is not required for Linux/Unix or Mac based servers. The additional 34 folders contain the source codes of each of the modules in the GenePattern Flow Cytometry Suite. [file 1751-0473-8-14-S3.zip › AdditionalFile3_GPFCMSuiteSourceCodes/ImmPortCSV2TXT/ImmPort_csv2txt.c]

//parsing flowCAP .csv files
//1. change names "FL1.H" to FL1-H
//2. change , to tab
//3. 0-1 min-max re-scale the value to 0 to 4095

#include <time.h>
#include <stdio.h>
#include <stdlib.h>
#include <math.h>
#include <string.h>
#include <sys/stat.h>
#include <unistd.h>
#include <assert.h>

#define MAX_NUM 4095
#define NORM_METHOD 0
#define LINE_LEN 2048
#define DEBUG 0
#define MAX_VALUE 9999999999

void getfileinfo(FILE *f_src, int *file_Len, int *num_dm, char *name_string, int *time_ID)
{
  char src[LINE_LEN];
  char current_name[64];
  char prv;

  int num_rows=0;
  int num_columns=0;
  int ch='\n';
  int prev='\n';
  int time_pos=0;
  int i=0;
  int j=0;

  src[0]='\0';
  fgets(src, LINE_LEN, f_src);
 
  if ((src[0]=='F') && (src[1]=='C') && (src[2]=='S'))
	{
		fprintf(stderr,"the correct input format is a CSV file, instead of FCS file.\n");
		abort();
	}

  name_string[0]='\0';
  current_name[0]='\0';
  prv='\n';

  while ((src[i]==' ') || (src[i]=='\t')) //skip space and tab characters
    i++;

  while ((src[i]!='\0') && (src[i]!='\n') && (src[i]!='\r')) //repeat until the end of the line
	{

	  current_name[j]=src[i];
		
      if ((src[i]==',') && (prv!=',')) //a complete word
        {
          current_name[j]='\0';
			
          if (0!=strcmp(current_name,"Time"))  //not the Time parameter
            {
              num_columns++; //num_columns does not inlcude the column of Time
              time_pos++;
              strcat(name_string,current_name); 
              strcat(name_string,",");
			  
            }
          else
            {
              *time_ID=time_pos;
            }

          current_name[0]='\0';
          j=0;			
        }		
		
     if (src[i]!=',')
        j++;
		
      prv=src[i];
      i++;
	} //end of while
	
  //name_string[j]='\0';
  if (prv!=',') //the last one hasn't been retrieved
    {
      current_name[j]='\0';
      if (0!=strcmp(current_name,"Time"))
        {
          num_columns++;
          strcat(name_string,current_name);
		  strcat(name_string,",");
          time_pos++;
        }
      else
        {
          *time_ID=time_pos;
        }
    }
  if (DEBUG==1)
    {
      printf("time_ID is %d\n",*time_ID);
      printf("name_string is %s\n",name_string);
    }

  //start computing # of rows

  while ((ch = fgetc(f_src))!= EOF )
    {
      if (ch == '\n')
        {
          ++num_rows;
        }
      prev = ch;
    }
  if (prev!='\n')
    ++num_rows;
	
  *file_Len=num_rows;
  *num_dm=num_columns; 

  //printf("original file size is %d; number of dimensions is %d\n", *file_Len, *num_dm);
}


/************************************* Read the source file into uncomp_data **************************************/
void readsource(FILE *f_src, int file_Len, int num_dm, double **uncomp_data, int time_ID)
{
  int time_pass=0; //to mark whether the time_ID has been passed
  int index=0;

  int i=0;
  int j=0;
  int t=0;

  char src[LINE_LEN];
  char xc[LINE_LEN/10];

  src[0]='\0';
  fgets(src,LINE_LEN, f_src); //skip the first line about parameter names

  while (!feof(f_src) && (index<file_Len)) //index = 0, 1, ..., file_Len-1
    {
      src[0]='\0';	    
      fgets(src,LINE_LEN,f_src);
      i=0;
      time_pass=0;
						
      if (time_ID==-1)
        {
          for (t=0;t<num_dm;t++) //there is no time_ID
            {
              xc[0]='\0';
              j=0;
              while ((src[i]!='\0') && (src[i]!='\n') && (src[i]!=' ') && (src[i]!=','))
                {
                  xc[j]=src[i];
                  i++;
                  j++;
                }
		
              xc[j]='\0';	    
              i++;

              uncomp_data[index][t]=atof(xc);
            }	
        }
      else
        {
          for (t=0;t<=num_dm;t++) //the time column needs to be skipped, so there are num_dm+1 columns
            {
              xc[0]='\0';
              j=0;
              while ((src[i]!='\0') && (src[i]!='\n') && (src[i]!=' ') && (src[i]!='\t') && (src[i]!=','))
                {
                  xc[j]=src[i];
                  i++;
                  j++;
                }
		
              xc[j]='\0';	    
              i++;

              if (t==time_ID)
                {
                  time_pass=1;
                  continue;
                }
				
              if (time_pass)
                uncomp_data[index][t-1]=atof(xc);
              else
                uncomp_data[index][t]=atof(xc);
            }
        }        	
      index++;     	
      //fprintf(fout_ID,"%s",src);
    } //end of while
	
  if (DEBUG == 1)
    {
      printf("the last line of the source data is:\n");
      for (j=0;j<num_dm;j++)
        printf("%f ",uncomp_data[index-1][j]);
      printf("\n");
    }
}

////////////////////////////
/**************************************** Normalization ******************************************/
void tran(double **orig_data, int file_Len, int num_dm, int norm_used, double **matrix_to_cluster)
{
  int i=0;
  int j=0;

  double biggest=0;
  double smallest=MAX_VALUE;
  double range=0;

  double *aver; //average of each column
  double *std; //standard deviation of each column

  aver=(double*)malloc(sizeof(double)*file_Len);
  memset(aver,0,sizeof(double)*file_Len);

  std=(double*)malloc(sizeof(double)*file_Len);
  memset(std,0,sizeof(double)*file_Len);	

  range=MAX_NUM;
		
  if (norm_used==2) //z-score normalization
    {
      for (j=0;j<num_dm;j++)
        {
          aver[j]=0;
          for (i=0;i<file_Len;i++)
            aver[j]=aver[j]+orig_data[i][j];
          aver[j]=aver[j]/(double)file_Len;

          std[j]=0;
          for (i=0;i<file_Len;i++)
            std[j]=std[j]+(orig_data[i][j]-aver[j])*(orig_data[i][j]-aver[j]);
          std[j]=sqrt(std[j]/(double)file_Len);
			
          for (i=0;i<file_Len;i++)
            matrix_to_cluster[i][j]=(orig_data[i][j]-aver[j])/std[j];  //z-score normalization
        }
    }

  if (norm_used==1) //0-1 min-max normalization
    {
      for (j=0;j<num_dm;j++)
        {
          biggest=0;
          smallest=MAX_VALUE;
          for (i=0;i<file_Len;i++)
            {
              if (orig_data[i][j]>biggest)
                biggest=orig_data[i][j];
              if (orig_data[i][j]<smallest)
                smallest=orig_data[i][j];
            }
			
          for (i=0;i<file_Len;i++)
            {
              if (biggest==smallest)
                matrix_to_cluster[i][j]=biggest;
              else
                matrix_to_cluster[i][j]=range*(orig_data[i][j]-smallest)/(biggest-smallest);
            }
        }
    }

  if (norm_used==0) //no normalization
    {
      for (i=0;i<file_Len;i++)
        for (j=0;j<num_dm;j++)
          matrix_to_cluster[i][j]=orig_data[i][j];
    }

}


//////////////////////////////////////
//
//////////////////////////////////////
int main (int argc, char **argv)
{
	//char txtname[32];
	//char tname[32];
	char xc[LINE_LEN/10];

	FILE *f_src;
	FILE *f_out;


	int num_dm=0;
	int i=0;
	int j=0;
	int t=0;
	int file_Len=0;
	int time_ID=-1;

	char **para_name;
	char para_name_string[LINE_LEN];

	double **input_data;
	double **normalized_data;

   	if ((argc!=2))
	{
		printf("usage:\t");
		printf("ImmPort_CSV2TXT 001.csv\n");
		exit(0);
	}

	f_src=fopen(argv[1],"r");

	/*
	txtname[0]='\0';
	tname[0]='\0';

	for (i=0;i<31;i++)
		if (argv[1][i]!='.')
			tname[i]=argv[1][i];
		else
			break;

	tname[i]='\0';

	//printf("tname=|%s|\n",tname);
	
	strcpy(txtname,tname);
	strcat(txtname,".txt");

	printf("txtname=|%s|\n",txtname);
	*/
	getfileinfo(f_src, &file_Len, &num_dm, para_name_string, &time_ID);

	para_name=(char **)malloc(sizeof(char*)*num_dm);
	memset(para_name,0,sizeof(char*)*num_dm);
	for (i=0;i<num_dm;i++)
	{
		para_name[i]=(char *)malloc(sizeof(char)*32);
		memset(para_name[i],0,sizeof(char)*32);
	}

	i=0;
	//printf("num_dm is %d\n",num_dm);
	//printf(para_name_string);

	for (t=0;t<num_dm;t++) //assuming there is no time_ID
    {
		xc[0]='\0';
		j=0;

		while ((para_name_string[i]!=',') && (para_name_string[i]!='\r') && (para_name_string[i]!='\n'))
        {
			if ((para_name_string[i]=='.') || (para_name_string[i]=='"') || (para_name_string[i]==' ') || (para_name_string[i]=='\t'))
				i++;
			else
			{
				xc[j]=para_name_string[i];
				i++;
				j++;
			}
        }
		
		xc[j]='\0';	 
		//printf("xc=|%s|\n",xc);
		i++;
		strcpy(para_name[t],xc);
		//printf("para_name[%d]=|%s|\n",t, para_name[t]);
	}	

	/////////////
	rewind(f_src);

	input_data = (double **)malloc(sizeof(double*)*file_Len);
	memset(input_data,0,sizeof(double*)*file_Len);
	for (i=0;i<file_Len;i++)
	{
		input_data[i]=(double *)malloc(sizeof(double)*num_dm);
		memset(input_data[i],0,sizeof(double)*num_dm);
	}

	readsource(f_src, file_Len, num_dm, input_data, time_ID);

	fclose(f_src);

	normalized_data=(double **)malloc(sizeof(double*)*file_Len);
	memset(normalized_data,0,sizeof(double*)*file_Len);
	for (i=0;i<file_Len;i++)
    {
		normalized_data[i]=(double *)malloc(sizeof(double)*num_dm);
		memset(normalized_data[i],0,sizeof(double)*num_dm);
    }
	
	tran(input_data, file_Len, num_dm, NORM_METHOD, normalized_data);
	
	f_out=fopen("output.txt","w");

	for (i=0;i<num_dm;i++)
		if (i==num_dm-1)
			fprintf(f_out,"%s\n",para_name[i]);
		else
			fprintf(f_out,"%s\t",para_name[i]);

	for (i=0;i<file_Len;i++)
	{
		for (j=0;j<num_dm;j++)
		{
			if (j==num_dm-1)
				fprintf(f_out,"%f\n", normalized_data[i][j]);
			else
				fprintf(f_out,"%f\t", normalized_data[i][j]);
		}
	}

	fclose(f_out);

	for (i=0;i<file_Len;i++)
	{
		free(input_data[i]);
		free(normalized_data[i]);
	}
	free(input_data);
	free(normalized_data);

	for (i=0;i<num_dm;i++)
		free(para_name[i]);
	free(para_name);

	return 0;

}
