# Supplementary material for: GenePattern flow cytometry suite
Source: Source Code Biol Med. 2013 Jul 3;8:14. doi: 10.1186/1751-0473-8-14 (PMC3717030; doi:10.1186/1751-0473-8-14)
Supplement: Additional file 3 — Source Codes of GenePattern Flow Cytometry Suite Modules.Please use any ZIP-compatible software to extract the ZIP archive file into a folder. There will be 35 folders after the extraction. The folder named lib contains the CFCS library that is required in order to compile the Java-based modules. In addition, the lib folder contains a ZIP compression tool that is being used by the FCMSinglePanelQC and PlateQAFCS modules to compress the results in case the server computer is a Windows-based machine. This tool is not required for Linux/Unix or Mac based servers. The additional 34 folders contain the source codes of each of the modules in the GenePattern Flow Cytometry Suite. [file 1751-0473-8-14-S3.zip › AdditionalFile3_GPFCMSuiteSourceCodes/ImmPortColSelection/col_select.c]

/////////////////////////////////////////////////////////
//  Column Selection version number and modification history
//  ImmPort BISC project
//  Author: Yu "Max" Qian
//  
//  v1.0: Dec 10, 2010
//         Made for GenePattern
//////////////////////////////////////////////////////////


#include <time.h>
#include <stdio.h>
#include <stdlib.h>
#include <math.h>
#include <string.h>
#include <ctype.h>

#define LINE_LEN 1024


/************************************* Read basic info of the source file **************************************/
void getfileinfo(FILE *f_src, long *file_Len, int *num_dm, char *name_string)
{
	char src[LINE_LEN];
	char current_name[64];
	char prv;

	long num_rows=0;
	int num_columns=0;
	int ch='\n';
	int prev='\n';

	int i=0;
	int j=0;


	src[0]='\0';
	fgets(src, LINE_LEN, f_src);

	if ((src[0]=='F') && (src[1]=='C') && (src[2]=='S'))
	{
		fprintf(stderr,"the correct input format is a tab-delimited txt file, instead of FCS file.\n");
		abort();
	}

	name_string[0]='\0';
	current_name[0]='\0';
	prv='\n';

	while ((src[i]==' ') || (src[i]=='\t')) //skip space and tab characters
		i++;

	while ((src[i]!='\r') && (src[i]!='\n') && (src[i]!='\0')) //repeat until the end of the line
	{
		current_name[j]=src[i];

		if ((src[i]=='\t') && (prv!='\t')) //a complete word
		{
		   current_name[j]='\0';

      	   num_columns++; //num_columns does not inlcude the column of Time
          
           strcat(name_string,current_name);
           strcat(name_string,"\t");
		   current_name[0]='\0';
		   j=0;
		}

		if ((src[i]=='\t') && (prv=='\t')) //a duplicate tab or space
		{
			current_name[0]='\0';
			j=0;
		}

        if (src[i]!='\t')
	        j++;

		prv=src[i];
		i++;
	}

	if (prv!='\t') //the last one hasn't been retrieved
	{
		current_name[j]='\0';
     
        num_columns++;
        strcat(name_string,current_name);
	}


	// # of rows

	while ((ch = fgetc(f_src))!= EOF )
    {
		if (ch == '\n')
        {
			++num_rows;
        }
		prev = ch;
    }
	if (prev!='\n')
		++num_rows;

	*file_Len=num_rows;
	*num_dm=num_columns;

	//printf("original file size is %d; number of dimensions is %d\n", *file_Len, *num_dm);
}


/******************************************************** Main Function **************************************************/
int main (int argc, char **argv)
{
	//inputs
	FILE *f_src; //source file pointer
	FILE *f_out; //file with selected columns

	char dimension_spec[LINE_LEN];
	char src[LINE_LEN];
	char xc[LINE_LEN/10];
	char name_string[LINE_LEN];

	int *specified_dimension;
	int *selected_dimension;

	long file_Len=0;
	long index=0;

	int i=0;
	int j=0;
	int t=0;

	int dimension_spec_len=0;
	int num_dm=0;
	int num_comma=0;
	int num_selected_dimension=0;

	int last_dim=0;

	char **dimension_content;

	if (argc!=3)
	{
		fprintf(stderr, "Usage: col_select input_data_file dimension_specs\n");
		fprintf(stderr, "Example: col_select 1,3,6,9 input_file\n");
		fprintf(stderr, "There should not be a space or tab character in the dimension_spec string.\n");
		abort();
	}

	f_src=fopen(argv[1],"r");
	
	dimension_spec[0]='\0';
	strcpy(dimension_spec,argv[2]); // to get the 1,3,6,9 string specifying which columns to keep, no space is allowed in the string
	

	//printf("dimension_spec is %s\n",dimension_spec);

	dimension_spec_len = (int)strlen(dimension_spec);

	//printf("dimension_spec_len is %d\n",dimension_spec_len);

	num_comma=0;

	for (i=0;i<dimension_spec_len;i++)
		if (dimension_spec[i]==',')
				num_comma++;
	
	num_selected_dimension=num_comma+1;
	//printf("num_selected_dimension=%d\n",num_selected_dimension);

	dimension_content=(char**)malloc(sizeof(char*)*num_selected_dimension);
	memset(dimension_content,0,sizeof(char*)*num_selected_dimension);
	for (i=0;i<num_selected_dimension;i++)
	{
		dimension_content[i]=(char*)malloc(sizeof(char)*32);
		memset(dimension_content[i],0,sizeof(char)*32);
	}

	selected_dimension=(int *)malloc(sizeof(int)*num_selected_dimension);
	memset(selected_dimension,0,sizeof(int)*num_selected_dimension);

	num_comma=0;
	t=0;
	for (i=0;i<dimension_spec_len;i++)
	{
		if (dimension_spec[i]==',')
		{
			dimension_content[num_comma][t]='\0';
			num_comma++;			
			t=0;
		}
		else
		{
			if (isdigit(dimension_spec[i]))//if ((dimension_spec[i]!='\r') && (dimension_spec[i]!='\n') && (dimension_spec[i]!='.'))
			{
				//printf("dimension_spec[%d] is digit = %c\n",i,dimension_spec[i]);
				dimension_content[num_comma][t]=dimension_spec[i];
			    t++;
			}
		}
	}
	if (t!=0)
		dimension_content[num_comma][t]='\0';


	for (i=0;i<num_selected_dimension;i++)
	{
		selected_dimension[i]=atoi(dimension_content[i]);
		//printf("selected_dimension[%d]=%d\n",i,selected_dimension[i]);
	}


	getfileinfo(f_src, &file_Len, &num_dm, name_string);

	//printf("source file has %d rows and %d columns\n",file_Len,num_dm);

	specified_dimension=(int *)malloc(sizeof(int)*num_dm);
	memset(specified_dimension, 0, sizeof(int)*num_dm);

	for (i=0;i<num_selected_dimension;i++)
		if ((selected_dimension[i]<num_dm+1) && (selected_dimension[i]>0))  //the user specified number starts from 1, while num_dm starts from 0
			specified_dimension[selected_dimension[i]-1]=1;  //column selected_dimension[i] should be selected
		else
		{
			fprintf(stderr, "At least one specified dimension does not exist in the input file!\n");
			abort();
		}

	for (i=0;i<num_dm;i++)
		if (specified_dimension[i]!=0)
			last_dim=i;

	f_out=fopen("output.txt","w");
	rewind(f_src);

	while (!feof(f_src) && (index<=file_Len)) //index = 0, 1, ..., file_Len
	{
		src[0]='\0';
	  	fgets(src,LINE_LEN,f_src);
		i=0;

		for (t=0;t<num_dm;t++) //there is no time_ID
		{
			xc[0]='\0';
			j=0;
			while ((src[i]!='\r') && (src[i]!='\n') && (src[i]!='\t'))
			{
				xc[j]=src[i];
				i++;
				j++;
			}

			xc[j]='\0';
			i++;

			if (specified_dimension[t]!=0)
			{
				fprintf(f_out,xc);
		
	            if (last_dim==t)
					fprintf(f_out,"\n");
				else
					fprintf(f_out,"\t");
			}
		}
		index++;
	}

	fclose(f_out);
	fclose(f_src);

	/********************************************** Release memory ******************************************/


	free(specified_dimension);
	free(selected_dimension);

	for (i=0;i<num_selected_dimension;i++)
		free(dimension_content[i]);
	free(dimension_content);


	return 0;

}
