# Supplementary material for: GenePattern flow cytometry suite
Source: Source Code Biol Med. 2013 Jul 3;8:14. doi: 10.1186/1751-0473-8-14 (PMC3717030; doi:10.1186/1751-0473-8-14)
Supplement: Additional file 3 — Source Codes of GenePattern Flow Cytometry Suite Modules.Please use any ZIP-compatible software to extract the ZIP archive file into a folder. There will be 35 folders after the extraction. The folder named lib contains the CFCS library that is required in order to compile the Java-based modules. In addition, the lib folder contains a ZIP compression tool that is being used by the FCMSinglePanelQC and PlateQAFCS modules to compress the results in case the server computer is a Windows-based machine. This tool is not required for Linux/Unix or Mac based servers. The additional 34 folders contain the source codes of each of the modules in the GenePattern Flow Cytometry Suite. [file 1751-0473-8-14-S3.zip › AdditionalFile3_GPFCMSuiteSourceCodes/ImmPortFCSConvLogicleTrans/ImmPort_Logicle.R]

#options("warn"=-1)
#library(marray)
#suppressPackageStartupMessages(suppressMessages(library(flowCore)))


# set output to 0 when input is less than cutoff value
ipfloor <- function (x, cutoff = 0, target = 0) {
    y = x
    if (x <= cutoff) y = target
    y
}

# set output to 0 when input is less than cutoff value
ipceil <- function (x, cutoff = 0, target = 0) {
    y = x
    if (x >= cutoff) y = target
    y
}

# calculation core of iplogicle
iplogicore <- function (x, w, r, d, scale) {
    tol = .Machine$double.eps^0.8
    maxit = as.integer(5000)
    d = d * log(10)
    scale = scale / d
    p = if (w == 0) 
        1
    else uniroot(function(p) -w + 2 * p * log(p)/(p + 1), c(.Machine$double.eps, 
        2 * (w + d)))$root
    a = r * exp(-(d - w))
    b = 1
    c = r * exp(-(d - w)) * p^2
    d = 1/p
    f = a * (p^2 - 1)
    y = .Call("biexponential_transform", as.real(x), a, b, c, d, f, w, tol, maxit)
    y = sapply(y * scale, ipfloor)
    y
}

# function for calculating w 
iplogiclew <- function (w, cutoff = -111, r = 262144, d = 4.5, scale = 1) {
    if (w > d) 
        w = d
    y = iplogicore(cutoff, w, r, d, scale) - .Machine$double.eps^0.6
    y
}

# immport logicle function - convert fluorescent marker values to channel output
iplogicle <- function (x, r=262144, d=4.5, range=4096, cutoff=-111, w=-1) {
    if (w > d) 
        stop("Negative range decades must be smaller than total number of decades")
    if (w < 0)
        w = uniroot(iplogiclew, c(0, d), cutoff=cutoff)$root
    y = iplogicore(x, w, r, d, range)
    y
}

# Convert fluorescent values to channel output using log transformation
# logicle transformation after compensation
iplog <- function(x) {
    x = sapply(x, ipfloor, cutoff=1, target=1)
    y = 1024 * log10(x) - 488.6
    y
}

# immport linear function - convert scatter values to channel output
# linear transformation
ipscatter <- function (x) {
    y = 4095.0 * x / 262144
    y = sapply(y, ipfloor)
    y = sapply(y, ipceil, cutoff=4095, target=4095)
    y
}

# immport time function - convert time values to channel output
# linear transformation
iptime <- function (x) {
    # use simple cutoff for now
    y = sapply(x, ipfloor)
    y
}

# get marker type
getMarkerType <- function(name) {
    type = ""
    prefix2 = toupper(substr(name, 1, 2))
    prefix3 = toupper(substr(name, 1, 3))
    prefix4 = toupper(substr(name, 1, 4))
    if (prefix2 == "FS" || prefix2 == "SS") {
        type = "SCATTER"
    } else if (prefix3 == "FSC" || prefix3 == "SSC") {
        type = "SCATTER"
    } else if (prefix4 == "TIME") {
        type = "TIME"
    } else {
        pieces = unlist(strsplit(name, "-"))
        
        if (toupper(pieces[length(pieces)]) == "A") {
            type = "FLUO_AREA"
        } else {
            type = "FLUO_NON_AREA"
        }
    }
    #print(paste("marker:", name, ", type:", type))
    type
}

# immport convert function - convert flow cytometry values to channel output
# iterate columns name and treat data in three categories:
#   scatter      linear 
#   time         linear
#   fluorescent  logicle
# example:
#   > ad008 = read.FCS('ad008.fcs', transformation=F)
#   > ad008_ipc = convertfcs(ad008r)
# @param fcs    flowFrame object
convertfcs <- function(fcs) {
    #check file type and FCS version
    if (class(fcs)[1] != "flowFrame") {
        print("convertfcs requires flowFrame object as input")
        return(FALSE)
    }
    if (keyword(fcs)$FCSversion == "2") {
        #FCS2 channel output is same as raw value
        fcs.channel = exprs(fcs)
    } else if (keyword(fcs)$FCSversion == "3") {
        #check data type
        datatype = unlist(keyword(fcs)['$DATATYPE'])
        if (datatype == 'F') {
            #apply compensation if available
            spill = keyword(fcs)$SPILL
            if (is.null(spill) == FALSE) {
                fcs = compensate(fcs, spill)
            }
            #process fcs expression data by marker type
            fcs.exprs = exprs(fcs)
            fcs.channel = NULL
            markers = colnames(fcs)
            for (i in 1:length(markers)){
                markertype = getMarkerType(markers[i])
                if (markertype == "SCATTER") {
                    channel = ipscatter(fcs.exprs[, i])
                } else if (markertype == "TIME") {
                    channel = iptime(fcs.exprs[, i])
                } else if (markertype == "FLUO_AREA") {
                    channel = iplogicle(fcs.exprs[, i])
                } else if (markertype == "FLUO_NON_AREA") {
                    channel = iplog(fcs.exprs[, i])
                }
                fcs.channel = cbind(fcs.channel, round(channel))
            }
            colnames(fcs.channel) = markers
        } else if (datatype == 'I') {
            fcs.channel = exprs(fcs)
        } else {
            print(paste("Data type", datatype, "in FCS 3 is not supported"))
            fcs.channel = FALSE
        }
    } else {
        print(paste("FCS version", keyword(fcs)$FCSversion, "is not supported"))
        fcs.channel = FALSE
    }
    fcs.channel
}

# convert fcs into channel output and save result
# @param fcsfile
# @param verbose       Prints file and folder names when TRUE
# @param overwrite     Convert and overwrite existing channel files
# @param renameSource  Rename fcs file to have .fcs suffix
#
# example:
#   > convertfcs('~/data/ad008')
#   This will convert ad008.fcs and create ad008_ip_channel.txt
convertfcsfile <- function(fcsfile, verbose=F, overwrite=F, renameSource=F) {
    
    pieces = unlist(strsplit(fcsfile, .Platform$file.sep))
    filename = pieces[length(pieces)]
    filepieces = unlist(strsplit(filename, '\\.'))
    
    #replace .fcs with .txt; append .txt if not ending in .fcs
    if (filepieces[length(filepieces)] == 'fcs') {
        filepieces[length(filepieces)] = 'txt'
    } else {
        filepieces[length(filepieces)+1] = 'txt'
    }
    
    #pieces[length(pieces)] = paste(filepieces, collapse = '.')
    #channelfile = paste(pieces, collapse = .Platform$file.sep)
    #By Max Qian on Dec 16, 2010: for GenePattern, output the file to the current directory
    channelfile = paste(filepieces, collapse = '.')
    
    doconvert = T
    if (file.exists(channelfile)) {
        doconvert = overwrite
        if (!doconvert) {
            if (verbose) print(paste("      Skipping", filename))
        }
    }
    if (doconvert) {
        if (verbose) print(paste("      Converting", fcsfile))
        fcs <- read.FCS(fcsfile, transformation=F)
        cdata <- convertfcs(fcs)
        write.table(cdata, file=channelfile, quote=F, row.names=F,
            col.names=T, sep='\t', append=F)
        if (verbose) print(paste("      Converted to", channelfile))
    }
    
    if(renameSource) {
        filepieces = unlist(strsplit(filename, '\\.'))
        if (filepieces[length(filepieces)] != 'fcs') {
            newfcsfile = paste(fcsfile, 'fcs', sep='.')
            print(paste('    ', fcsfile, 'renamed to', newfcsfile))
            file.rename(fcsfile, newfcsfile)
        }
    }
}

# convert fcs files
# @param entry         Can be fcs object, fcs file or folder name
# @param verbose       Prints file and folder names when TRUE
# @param overwrite     Convert and overwrite existing channel files
# @param renameSource  Rename fcs file to have .fcs suffix
#
# exmaple:
#   > ipconvert('~/data/test')
#   > ipconvert(c('/tmp/a.fcs', 't101.fcs', '/data')
ipconvert <- function(entry, verbose=F, overwrite=F, renameSource=F, level=1) {
    entryclass = class(entry)
    if (is.vector(entry) && length(entry) > 1) {
        if (verbose) print (paste(level, ":", "vector - size", length(entry)))
        sapply(entry, ipconvert, verbose=verbose, overwrite=overwrite,
            renameSource=renameSource, level=level+1)
    } else if (entryclass == 'flowFrame') {
        if (verbose) print (paste(level, ":", "flowFrame"))
        #convertfcs(entry)
    } else if (entryclass == 'character') {
        if (file.exists(entry)) {
            if (file.info(entry)$isdir) {
                if (verbose) print (paste(level, ":", "Folder :", entry))
                #get folder name without ending separator
                pattern = paste(.Platform$file.sep, '$', sep='')
                entry = sub(pattern, '', entry)
                files = list.files(entry)
                if (length(files) > 0) {
                    files = paste(entry, files, sep=.Platform$file.sep)
                    sapply(files, ipconvert, level=level+1, verbose=verbose,
                        overwrite=overwrite, renameSource=renameSource)
                }
            } else {
                isvalid = F
                tryCatch({
                    isvalid = isFCSfile(entry)
                }, error = function(ex) {
                    if (verbose) print (paste("    ! Error in isFCSfile", ex))
                })
                if (isvalid) {
                    if (verbose) print (paste(level, ":", "FCS file :", entry))
                    convertfcsfile(entry, verbose=verbose, overwrite=overwrite,
                        renameSource=renameSource)
                } else {
                    if (verbose) print (paste(level, ":", "Not FCS file :", entry))
                }
            }
        } else {
            if (verbose) print(paste(level, ":", entry, "does not exist"))
        }
    } else {
        if (verbose) print(paste(level, ":", entry, "is not supported"))
    }
    
    result = ''
    if (level == 1) {
        result = '--- ipconvert summary goes here ---'
    }
}

# New entry point that GenePattern will call
run_ipconvert <- function(...) {
  options("warn"=-1)
  suppressPackageStartupMessages(suppressMessages(.run_ipconvert(...)))
}

.run_ipconvert <- function(entry, ...) {
	args <- c(...)
  
  vers <- "2.11"
  libdir <- ''
  server.dir <- ''
  patch.dir <- ''

  for(i in 1:length(args))
  {
    flag <- substring(args[[i]], 0, 4)
    arg <- substring(args[[i]], 5, nchar(args[[i]]))
    if(flag=='-li=') {
      libdir <- arg
    } else if(flag=='-ud=') {
      server.dir <- arg
    } else if(flag=='-pa=') {
      patch.dir <- arg
    }
  }

  if((libdir == '') || (server.dir == '') ||  (patch.dir == '')) {
    stop("Could not figure out some of the directories (libdir, server.dir, or patch.dir)... check the source code!", call.=FALSE)
  }

  source(paste(libdir, "loadRLibrary.R", sep=''))
  load.packages(libdir, patch.dir, server.dir, vers)

  ipconvert(entry)
}
