# Supplementary material for: GenePattern flow cytometry suite
Source: Source Code Biol Med. 2013 Jul 3;8:14. doi: 10.1186/1751-0473-8-14 (PMC3717030; doi:10.1186/1751-0473-8-14)
Supplement: Additional file 3 — Source Codes of GenePattern Flow Cytometry Suite Modules.Please use any ZIP-compatible software to extract the ZIP archive file into a folder. There will be 35 folders after the extraction. The folder named lib contains the CFCS library that is required in order to compile the Java-based modules. In addition, the lib folder contains a ZIP compression tool that is being used by the FCMSinglePanelQC and PlateQAFCS modules to compress the results in case the server computer is a Windows-based machine. This tool is not required for Linux/Unix or Mac based servers. The additional 34 folders contain the source codes of each of the modules in the GenePattern Flow Cytometry Suite. [file 1751-0473-8-14-S3.zip › AdditionalFile3_GPFCMSuiteSourceCodes/KMeansClassifyFCS/kmeansClassify.R]

#################################################################
# Copyright (©) 2009-2012 BC Cancer Agency, Vancouver, BC, Canada
# Author: Aaron Barsky, Josef Spidlen, Ph.D., jspidlen@bccrc.ca
#
# License
# The software is distributed under the terms of the 
# GNU Lesser General Public License (LGPL)
# 
# Disclaimer
# This software and documentation come with no warranties of any kind.
# This software is provided "as is" and any and any express or implied 
# warranties, including, but not limited to, the implied warranties of
# merchantability and fitness for a particular purpose are disclaimed.
# In no event shall the  copyright holder be liable for any direct, 
# indirect, incidental, special, exemplary, or consequential damages
# (including but not limited to, procurement of substitute goods or 
# services; loss of use, data or profits; or business interruption)
# however caused and on any theory of liability, whether in contract,
# strict liability, or tort arising in any way out of the use of this 
# software.    
#  
# Acknowledgment
# This work has been supported by Brinkman/Sekaly Genome Canada 
# Technology Development Project High Throughput High-Dimensional 
# Multi-parametric Analysis of the Immune System.
#################################################################

kmeansClassify <- function(...) {
	options("warn"=-1)
	suppressPackageStartupMessages(suppressMessages(.kmeansClassify(...)))
}

.kmeansClassify <- function(...) {
	
	args <- list(...)	
	
	#Parse command line parameters
	inputFcsFileName <- NULL
	dimensions <- NULL
	k <- NULL
	outFile <- NULL
	clsFile <- NULL

  vers <- "2.10"   # Required R version
  libdir <- ''     # Flagged by "-l"
  server.dir <- '' # Flagged by "-u"
  patch.dir <- ''  # Flagged by "-p"


	for(i in 1:length(args)) {
		flag <- substring(args[[i]], 0, 2)
		arg <- substring(args[[i]], 3, nchar(args[[i]]))
		
		if(flag=='-i') {
			inputFcsFileName <- arg		 
		} else if (flag=='-d'){
			dimensions <- strsplit(arg,",")[[1]]		 
		} else if (flag == '-k'){
			k <- as.numeric(arg)		
			if (is.na(k)){
				stop ("K must be a number.", call.=FALSE)
			}
		} else if (flag == '-o') {
			outFile <- arg
		} else if (flag == '-c') {
			clsFile <- arg
		} else if (flag == '-l') {
			libdir <- arg
		} else if (flag == '-u') {
			server.dir <- arg
		} else if (flag == '-p') {
			patch.dir <- arg
		} else if (flag == '  ') {
			; # Nothing to be done, ignore
    } else {
			stop(paste("Unknown option", flag, sep=": "),call.=FALSE)
		}
	}

  if((libdir == '') || (server.dir == '') ||  (patch.dir == '')) {
    stop("Could not figure out some of the directories (libdir, server.dir, or patch.dir)... check the source code!", call.=FALSE)
  }

  source(paste(libdir, "common.R", sep=''))
  source(paste(libdir, "loadRLibrary.R", sep=''))
  load.packages(libdir, patch.dir, server.dir, vers) 

	# Validate parameters
	if (is.null(inputFcsFileName)){
		stop ("You must specify a data file",call.=FALSE)
	}
	
	if (is.null(outFile) && is.null (clsFile)){
		stop ("You must specify a file name for the classification results.  Either assign a CSV file name to assign a cluster number to each measurement, or choose a CSV file name to actually split the results into files.", call.=FALSE)
	}
	
	
	data <- loadData(inputFcsFileName)	
	dimensions = validateAndFixupDimensions(data, dimensions)
	
	if (is.null(dimensions)) {
		# stop (paste("You must specify on which dimensions you are clustering the data.", 
                # "The data set contains the following dimension names", paste(colnames(data), collapse=", ")),call.=FALSE)
		dimensions <- c()
		for(i in 1:length(colnames(data))) if(colnames(data)[i] != 'Time') dimensions <- c(dimensions, colnames(data)[i])
		print(paste('You did not specify which dimensions to use to cluster the data, using', paste(dimensions, collapse=", ")))
	}
	
	set.seed(12345)
	result = try(kmeans(x=data@exprs[,dimensions],k), silent=TRUE)
	if (class(result)=="try-error"){
		stop(paste("Kmeans could not cluster the data.  Kmeans reports the error:", result[1], sep=""),call.=FALSE)
	}
	
	if (!is.null(outFile)){
		for (i in 1:k){
			writeCSVFile(data, data@exprs[result$cluster==i, ], paste(outFile, "-", i, ".csv", sep=""))			
		}
	}
	
	if (!is.null(clsFile)){
		# Write out the results.  Here we'll use the GenePattern standard .CLS class format.
		# http://www.broad.mit.edu/cancer/software/genepattern/tutorial/gp_fileformats_text.html#cls
		sink (file=paste(clsFile, ".cls", sep=""))	
		# Line 1: number of samples  number of classes  1
		cat (nrow(data), k, 1, sep= " ")
		cat ("\n")
		# Line 2:  Human readable names for the classes.  Don't really have any
		cat ("#", 0:k)
		cat ("\n")
		# Line 3:  The classes. 
		cat (result$cluster)
		cat ("\n")
		sink()
	}
}

writeCSVFile <- function (flowFrame, members, filename){
	sink (file=filename)	
	cat( sapply(1:ncol(flowFrame), function (x) getNameAndDescription(flowFrame, x)), sep=",")	
	cat("\n")
	apply(members, 1, writeCSVDataLine)
	sink()
}

# Retrieve the name $PnS and the short name $PnN (yes, they look backwards, but that's the format)
# from the FCS file descriptors, to write out as a header line in the CSV file
getNameAndDescription <- function(flowFrame, i){
	shortName <- NULL
	name <- NULL
	shortName <- flowFrame@description[[paste("$P", i,"N", sep="")]]
	name <- flowFrame@description[[paste("$P", i,"S", sep="")]]
	if(!is.null(shortName) && !is.null(name)){
		return ( paste(shortName, name, sep=":"))
	}else if (!is.null(shortName)) {
		return (shortName)
	}else if (!is.null(name)){
		return (name)
	}else{
		return (paste("$P", i, "N", sep=""))
	}			
}

writeCSVDataLine <- function (x){
	cat(x, sep=",")
	cat("\n")
}


# Check that all the user specified dimensions exist in the data
# Also take this opportunity to autocorrect case errors
validateAndFixupDimensions<- function(data, userDimensions){
	caseCorrectedNames <- list()
	i<-1
	for (testDim in userDimensions){
		searchString = paste("^", trim(testDim), "$", sep="")
		dataColName <- grep (searchString, colnames(data), value=TRUE, ignore.case=TRUE)[1]
		if (is.na(dataColName)){
			stop (paste("Could not find a dimension named", trim(testDim), "in the data.",
							"The data set contains the following dimension names", paste(colnames(data), collapse=", ")),call.=FALSE)
		}else{
			# Fix case sensitivity errors
			caseCorrectedNames[i] <- dataColName
			i<-i+1
		}
	}
	return (unlist(caseCorrectedNames))
}

# TODO: Add other data sources. For now, we assume that the data source is an FCS file.
loadData <- function (filename){
	data = read.FCS(filename)
	return (data)
}


trim <- function(string){
	return(sub('^[[:space:]]+', '',  sub('[[:space:]]+$', '', string) ))
}
