# Supplementary material for: GenePattern flow cytometry suite
Source: Source Code Biol Med. 2013 Jul 3;8:14. doi: 10.1186/1751-0473-8-14 (PMC3717030; doi:10.1186/1751-0473-8-14)
Supplement: Additional file 3 — Source Codes of GenePattern Flow Cytometry Suite Modules.Please use any ZIP-compatible software to extract the ZIP archive file into a folder. There will be 35 folders after the extraction. The folder named lib contains the CFCS library that is required in order to compile the Java-based modules. In addition, the lib folder contains a ZIP compression tool that is being used by the FCMSinglePanelQC and PlateQAFCS modules to compress the results in case the server computer is a Windows-based machine. This tool is not required for Linux/Unix or Mac based servers. The additional 34 folders contain the source codes of each of the modules in the GenePattern Flow Cytometry Suite. [file 1751-0473-8-14-S3.zip › AdditionalFile3_GPFCMSuiteSourceCodes/LogicleTransformFCS/edu/stanford/facs/logicle/Logicle.java]

package edu.stanford.facs.logicle;

/**
 * Implements the Logicle data {@link Logicle#scale(double) scale} and its
 * {@link Logicle#inverse(double) inverse}. This is a reference implementation,
 * accurate to <code>double</code> precision. It is reasonably fast but not
 * suitable for real time applications. See
 * {@link edu.stanford.facs.logicle.FastLogicle} for a fast lower precision
 * version.
 * 
 * @author Wayne A. Moore
 * @version 1.0
 */
public class Logicle
{
  /**
   * Number of decades in default scale
   */
  public static final double DEFAULT_DECADES = 4.5;

  /**
   * Actual parameter of the Logicle scale as implemented
   */
  public final double a, b, c, d, f, w, x0, x1, x2;

  /**
   * Formal parameter of the Logicle scale as defined in the Gating-ML standard.
   */
  public final double T, W, M, A;

  protected static final double LN_10 = Math.log(10);

  /**
   * Scale value below which Taylor series is used
   */
  protected final double xTaylor;

  /**
   * Coefficients of Taylor series expansion
   */
  protected final double[] taylor;

  /**
   * Real constructor that does all the work. Called only from implementing
   * classes.
   * 
   * @param T
   *          maximum data value or "top of scale"
   * @param W
   *          number of decades to linearize
   * @param M
   *          number of decades that a pure log scale would cover
   * @param A
   *          additional number of negative decades to include on scale
   * @param bins
   *          number of bins in the lookup table
   */
  protected Logicle (double T, double W, double M, double A, int bins)
  {
    if (T <= 0)
      throw new LogicleParameterException("T is not positive");
    if (W <= 0)
      throw new LogicleParameterException("W is not positive");
    if (M <= 0)
      throw new LogicleParameterException("M is not positive");
    if (2 * W > M)
      throw new LogicleParameterException("W is too large");
    if (-A > W || A + W > M - W)
      throw new LogicleParameterException("A is too large");

    // if we're going to bin the data make sure that
    // zero is on a bin boundary by adjusting A
    if (bins > 0)
    {
      double zero = (W + A) / (M + A);
      zero = Math.rint(zero * bins) / bins;
      A = (M * zero - W) / (1 - zero);
    }

    // standard parameters
    this.T = T;
    this.M = M;
    this.W = W;
    this.A = A;

    // actual parameters
    // formulas from biexponential paper
    w = W / (M + A);
    x2 = A / (M + A);
    x1 = x2 + w;
    x0 = x2 + 2 * w;
    b = (M + A) * LN_10;
    d = solve(b, w);
    double c_a = Math.exp(x0 * (b + d));
    double mf_a = Math.exp(b * x1) - c_a / Math.exp(d * x1);
    a = T / ((Math.exp(b) - mf_a) - c_a / Math.exp(d));
    c = c_a * a;
    f = -mf_a * a;

    // use Taylor series near x1, i.e., data zero to
    // avoid round off problems of formal definition
    xTaylor = x1 + w / 4;
    // compute coefficients of the Taylor series
    double posCoef = a * Math.exp(b * x1);
    double negCoef = -c / Math.exp(d * x1);
    // 16 is enough for full precision of typical scales
    taylor = new double[16];
    for (int i = 0; i < taylor.length; ++i)
    {
      posCoef *= b / (i + 1);
      negCoef *= -d / (i + 1);
      taylor[i] = posCoef + negCoef;
    }
    taylor[1] = 0; // exact result of Logicle condition
  }

  /**
   * Constructor taking all possible parameters
   * 
   * @param T
   *          the double maximum data value or "top of scale"
   * @param W
   *          the double number of decades to linearize
   * @param M
   *          the double number of decades that a pure log scale would cover
   * @param A
   *          the double additional number of negative decades to include on
   *          scale
   */
  public Logicle (double T, double W, double M, double A)
  {
    this(T, W, M, A, 0);
  }

  /**
   * Constructor with no additional negative decades
   * 
   * @param T
   *          the double maximum data value or "top of scale"
   * @param W
   *          the double number of decades to linearize
   * @param M
   *          the double number of decades that a pure log scale would cover
   */
  public Logicle (double T, double W, double M)
  {
    this(T, W, M, 0D);
  }

  /**
   * Constructor with default number of decades and no additional negative
   * decades
   * 
   * @param T
   *          the double maximum data value or "top of scale"
   * @param W
   *          the double number of decades to linearize
   */
  public Logicle (double T, double W)
  {
    this(T, W, DEFAULT_DECADES, 0D);
  }

  /**
   * Solve f(d;w,b) = 2 * (ln(d) - ln(b)) + w * (d + b) = 0 for d, given b and w
   * 
   * @param b
   * @param w
   * @return double root d
   */
  protected static double solve (double b, double w)
  {
    // w == 0 means its really arcsinh
    if (w == 0)
      return b;

    // precision is the same as that of b
    double tolerance = 2 * Math.ulp(b);

    // based on RTSAFE from Numerical Recipes 1st Edition
    // bracket the root
    double d_lo = 0;
    double d_hi = b;

    // bisection first step
    double d = (d_lo + d_hi) / 2;
    double last_delta = d_hi - d_lo;
    double delta;

    // evaluate the f(d;w,b) = 2 * (ln(d) - ln(b)) + w * (b + d)
    // and its derivative
    double f_b = -2 * Math.log(b) + w * b;
    double f = 2 * Math.log(d) + w * d + f_b;
    double last_f = Double.NaN;

    for (int i = 1; i < 20; ++i)
    {
      // compute the derivative
      double df = 2 / d + w;

      // if Newton's method would step outside the bracket
      // or if it isn't converging quickly enough
      if (((d - d_hi) * df - f) * ((d - d_lo) * df - f) >= 0
        || Math.abs(1.9 * f) > Math.abs(last_delta * df))
      {
        // take a bisection step
        delta = (d_hi - d_lo) / 2;
        d = d_lo + delta;
        if (d == d_lo)
          return d; // nothing changed, we're done
      }
      else
      {
        // otherwise take a Newton's method step
        delta = f / df;
        double t = d;
        d -= delta;
        if (d == t)
          return d; // nothing changed, we're done
      }
      // if we've reached the desired precision we're done
      if (Math.abs(delta) < tolerance)
        return d;
      last_delta = delta;

      // recompute the function
      f = 2 * Math.log(d) + w * d + f_b;
      if (f == 0 || f == last_f)
        return d; // found the root or are not going to get any closer
      last_f = f;

      // update the bracketing interval
      if (f < 0)
        d_lo = d;
      else
        d_hi = d;
    }

    throw new IllegalStateException("exceeded maximum iterations in solve()");
  }

  /**
   * Computes the slope of the biexponential function at a scale value.
   * 
   * @param scale
   * @return The slope of the biexponential at the scale point
   */
  protected double slope (double scale)
  {
    // reflect negative scale regions
    if (scale < x1)
      scale = 2 * x1 - scale;

    // compute the slope of the biexponential
    return a * b * Math.exp(b * scale) + c * d / Math.exp(d * scale);
  }

  /**
   * Computes the value of Taylor series at a point on the scale
   * 
   * @param scale
   * @return
   */
  protected double seriesBiexponential (double scale)
  {
    // Taylor series is around x1
    double x = scale - x1;
    // note that taylor[1] should be identically zero according
    // to the Logicle condition so skip it here
    double sum = taylor[taylor.length - 1] * x;
    for (int i = taylor.length - 2; i >= 2; --i)
      sum = (sum + taylor[i]) * x;
    return (sum * x + taylor[0]) * x;
  }

  /**
   * Computes the Logicle scale value of the given data value
   * 
   * @param value a data value
   * @return the Logicle scale value
   */
  public double scale (double value)
  {
    // handle true zero separately
    if (value == 0)
      return x1;

    // reflect negative values
    boolean negative = value < 0;
    if (negative)
      value = -value;

    // initial guess at solution
    double x;
    if (value < f)
      // use linear approximation in the quasi linear region
      x = x1 + value / taylor[0];
    else
      // otherwise use ordinary logarithm
      x = Math.log(value / a) / b;

    // try for double precision unless in extended range
    double tolerance = 3 * Math.ulp(1D);
    if (x > 1)
      tolerance = 3 * Math.ulp(x);

    for (int i = 0; i < 10; ++i)
    {
      // compute the function and its first two derivatives
      double ae2bx = a * Math.exp(b * x);
      double ce2mdx = c / Math.exp(d * x);
      double y;
      if (x < xTaylor)
        // near zero use the Taylor series
        y = seriesBiexponential(x) - value;
      else
        // this formulation has better roundoff behavior
        y = (ae2bx + f) - (ce2mdx + value);
      double abe2bx = b * ae2bx;
      double cde2mdx = d * ce2mdx;
      double dy = abe2bx + cde2mdx;
      double ddy = b * abe2bx - d * cde2mdx;

      // this is Halley's method with cubic convergence
      double delta = y / (dy * (1 - y * ddy / (2 * dy * dy)));
      x -= delta;

      // if we've reached the desired precision we're done
      if (Math.abs(delta) < tolerance)
        // handle negative arguments
        if (negative)
          return 2 * x1 - x;
        else
          return x;
    }

    throw new IllegalStateException("scale() didn't converge");
  }

  /**
   * Computes the data value corresponding to the given point of the Logicle
   * scale. This is the inverse of the {@link Logicle#scale(double) scale}
   * function.
   * 
   * @param scale
   *          a double scale value
   * @return double the double data value
   */
  public double inverse (double scale)
  {
    // reflect negative scale regions
    boolean negative = scale < x1;
    if (negative)
      scale = 2 * x1 - scale;

    // compute the biexponential
    double inverse;
    if (scale < xTaylor)
      // near x1, i.e., data zero use the series expansion
      inverse = seriesBiexponential(scale);
    else
      // this formulation has better roundoff behavior
      inverse = (a * Math.exp(b * scale) + f) - c / Math.exp(d * scale);

    // handle scale for negative values
    if (negative)
      return -inverse;
    else
      return inverse;
  }

  /**
   * Computes the dynamic range of the Logicle scale. For the Logicle scales
   * this is the ratio of the pixels per unit at the high end of the scale
   * divided by the pixels per unit at zero.
   * 
   * @return the double dynamic range
   */
  public double dynamicRange ()
  {
    return slope(1) / slope(x1);
  }
}
