# Supplementary material for: GenePattern flow cytometry suite
Source: Source Code Biol Med. 2013 Jul 3;8:14. doi: 10.1186/1751-0473-8-14 (PMC3717030; doi:10.1186/1751-0473-8-14)
Supplement: Additional file 3 — Source Codes of GenePattern Flow Cytometry Suite Modules.Please use any ZIP-compatible software to extract the ZIP archive file into a folder. There will be 35 folders after the extraction. The folder named lib contains the CFCS library that is required in order to compile the Java-based modules. In addition, the lib folder contains a ZIP compression tool that is being used by the FCMSinglePanelQC and PlateQAFCS modules to compress the results in case the server computer is a Windows-based machine. This tool is not required for Linux/Unix or Mac based servers. The additional 34 folders contain the source codes of each of the modules in the GenePattern Flow Cytometry Suite. [file 1751-0473-8-14-S3.zip › AdditionalFile3_GPFCMSuiteSourceCodes/LogicleTransformFCS/edu/stanford/facs/logicle/LogicleArgumentException.java]

/**
 * 
 */
package edu.stanford.facs.logicle;

/**
 * Thrown to indicate that the argument of the FastLogicle function is out of range.
 * 
 * @author Wayne A. Moore
 * @version 1.0
 */
public class LogicleArgumentException
  extends IllegalArgumentException
{
  /**
   * The serial version identifier
   */
  private static final long serialVersionUID = -6650230539452096072L;

  public LogicleArgumentException (double value)
  {
    super("Illegal argument to Logicle scale: " + Double.toString(value));
  }

  public LogicleArgumentException (int index)
  {
    super("Illegal argument to Logicle inverse: " + Integer.toString(index));
  }
}
