# Supplementary material for: GenePattern flow cytometry suite
Source: Source Code Biol Med. 2013 Jul 3;8:14. doi: 10.1186/1751-0473-8-14 (PMC3717030; doi:10.1186/1751-0473-8-14)
Supplement: Additional file 3 — Source Codes of GenePattern Flow Cytometry Suite Modules.Please use any ZIP-compatible software to extract the ZIP archive file into a folder. There will be 35 folders after the extraction. The folder named lib contains the CFCS library that is required in order to compile the Java-based modules. In addition, the lib folder contains a ZIP compression tool that is being used by the FCMSinglePanelQC and PlateQAFCS modules to compress the results in case the server computer is a Windows-based machine. This tool is not required for Linux/Unix or Mac based servers. The additional 34 folders contain the source codes of each of the modules in the GenePattern Flow Cytometry Suite. [file 1751-0473-8-14-S3.zip › AdditionalFile3_GPFCMSuiteSourceCodes/LogicleTransformFCS/net/sf/flowcyt/gp/modules/logicletransform/Config.java]

/* ********************************************************************
 * Copyright (©) 2009 Josef Spidlen, Ph.D.
 * 
 * License
 * The software is distributed under the terms of the 
 * GNU Lesser General Public License (LGPL)
 * 
 * Disclaimer
 * This software and documentation come with no warranties of any kind.
 * This software is provided "as is" and any and any express or implied 
 * warranties, including, but not limited to, the implied warranties of
 * merchantability and fitness for a particular purpose are disclaimed.
 * In no event shall the  copyright holder be liable for any direct, 
 * indirect, incidental, special, exemplary, or consequential damages
 * (including but not limited to, procurement of substitute goods or 
 * services; loss of use, data or profits; or business interruption)
 * however caused and on any theory of liability, whether in contract,
 * strict liability, or tort arising in any way out of the use of this 
 * software.    
 *  
 * Acknowledgment
 * This work has been supported by Brinkman/Sekaly Genome Canada 
 * Technology Development Project High Throughput High-Dimensional 
 * Multi-parametric Analysis of the Immune System.
 * 
 * ******************************************************************** 
 */

package net.sf.flowcyt.gp.modules.logicletransform;

import java.io.File;
import javax.naming.ConfigurationException;

/**
 * Configuration parsed from the command line. 
 * 
 * @author Josef Spidlen, Ph.D., BC Cancer Agency, jspidlen@bccrc.ca
 */
public class Config {
	
	/**
	 * What extension to add to the output file name if not specified.
	 */
	private final String defaultOutputExtension = ".logicle_transformed.fcs";
	
	/**
	 * Input file name
	 */
	private String inputFileName = "";
	
	/**
	 * Output file name
	 */
	private String outputFileName = "";

	/**
	 * <p>
	 * A comma-separated list of short names ($PnN values) of FCS parameters that shall be transformed.
	 * </p><p>
	 * An empty string means default: all parameters with names starting with FL, e.g., FL1-H, FL1-A, FL1-W, FL2-H, FL2-A, FL2-W, FL3-H, ...
	 * </p>
	 */
	private String parametersToTransform = "";
	
	/**
	 * <p>
	 * T > 0; T is the data value at the top of the scale range to be displayed, e.g., 10,000 for common
	 * 4 decade data or 262144 (=2^18) for an 18 bit data range.
	 * </p><p>
	 * Default: The maximum data value.
	 * </p>
	 */
	private double T = 0;
	
	/**
	 * <p>
	 * M > 0; M is the full width of the intended Logicle display in asymptotic decades, i.e., the ratio
	 * of the display span to the width of a decade range at very high data values. The display itself then
	 * utilizes the function S over the range from y = 0 to y = M.
	 * </p><p>
	 * Default: _defaultM (e.g., 4.5)
	 * </p>
	 */
	private double M = _defaultM;
	
	/**
	 * Default for the M constant
	 */
	private static final double _defaultM = 4.5;
	
	/**
	 * <p>
	 * W > 0; W is the linearization width in asymptotic decades. This specifies how wide the near-linear 
	 * region will be on the plot and also determines the slope of the scale at the data zero assuming
	 * that T, M and A have already been defined.
	 * </p><p>
	 * In a standard Logicle plot, the width of the displayed region below data zero is also W. This assures
	 * that the scale in the negative range does not depart greatly from linearity and thereby avoids the
	 * artifacts seen with log scaling of low data values.
	 * </p><p>
	 * A recommended way to specify W to match particular data is to select a value r approximating the
	 * most negative data value that must be included and calculate W as:
	 * W = (M - log(T/abs(r)))/2
	 * Setting r at the fifth percentile of events that are below zero will yield an appropriate display 
	 * in most cases.
	 * </p><p>
	 * Default: (M - log(T/abs(r)))/2, where r is the fifth percentile of events that are below zero;
	 * or M/9 if the previous is zero.
	 * </p>
	 */
	private double W = -1; // <0 indicates to calculate the default
	
	/**
	 * <p>
	 * A is the additional negative display range in asymptotic decades. For a standard Logicle plot A=0. 
	 * In flow cytometry applications the use of positive values of A (additional negative range in view)
	 * is not recommended. If data of interest falls below the end of a standard Logicle plot, the appropriate
	 * remedy is to increase W to bring more negative values into the display range. In cases where low data
	 * values are dominated by statistical variation but the values are constrained to be non-negative (as seen
	 * in peak detected flow cytometry data), a Logicle plot with A = -W would include data zero and be
	 * near-linear at low data values thereby avoiding problems associated with log scales at the low end.
	 * Thus, negative values for A may be more likely to have valid uses than positive values.
	 * </p><p>
	 * Default: 0
	 * </p>
	 */
	private double A = 0;
	
	/**
	 * Is this just a version request?
	 */
	private Boolean versionRequest = false;
	
	/**
	 * Is this just a help request?
	 */
	private Boolean helpRequest = false;
	
	/**
	 * Shall the fast logicle implementation be used?
	 */
	private Boolean fast = false;
	
	/**
	 * Getter for the inputFileName
	 * @return inputFileName
	 */
	public String getInputFileName() {
		return inputFileName;
	}

	/**
	 * Setter for the inputFileName
	 * @param inputFileName to be set
	 */
	private void setInputFileName(String inputFileName) {
		this.inputFileName = inputFileName;
	}
	
	/**
	 * Getter for the inputFile.
	 * 
	 * @return input File
	 */
	public File getInputFile() {
		return new File(getInputFileName());
	}

	/**
	 * Getter for the outputFileName
	 * @return outputFileName
	 */
	public String getOutputFileName() {
		return outputFileName;
	}

	/**
	 * Setter for the outputFileName
	 * @param outputFileName to be set
	 */
	private void setOutputFileName(String outputFileName) {
		this.outputFileName = outputFileName;
	}
	
	/**
	 * Getter for the parametersToTransform
	 * <p>
	 * A comma-separated list of short names ($PnN values) of FCS parameters that shall be transformed. 
	 * An empty string means use default (e.g., all parameters with names starting with FL). Its up to the 
	 * application class to implement the default.
	 * </p>
	 * @return parametersToTransform
	 */
	public String getParametersToTransform() {
		return parametersToTransform;
	}

	/**
	 * Setter for the parametersToTransform
	 * @param parametersToTransform to be set
	 */
	void setParametersToTransform(String parametersToTransform) {
		this.parametersToTransform = parametersToTransform;
	}

	/**
	 * Getter for the T, 0 means "use default". Its up to the application class to implement the default.
	 * (e.g, the maximum data value).
	 * <p>
	 * T > 0; T is the data value at the top of the scale range to be displayed, e.g., 10,000 for common
	 * 4 decade data or 262144 (=2^18) for an 18 bit data range.
	 * </p>
	 * 
	 * @return T
	 */
	public double getT() {
		return T;
	}

	/**
	 * Setter for T
	 * @param T to be set
	 */
	private void setT(String t) {
		try {
			double v = Double.parseDouble(t);
			if(v > 0) T = v; else throw new Exception();
		} catch (Exception e) {
			IO.error("Cannot use " + t + " as value for the T constant, has to be a positive number. Will be using default instead.");
			T = 0;
		}
	}

	/**
	 * Getter for the M; default is _defaultM (e.g., 4.5), implemented by this class.
	 * 
	 * <p>
	 * M > 0; M is the full width of the intended Logicle display in asymptotic decades, i.e., the ratio
	 * of the display span to the width of a decade range at very high data values. The display itself then
	 * utilizes the function S over the range from y = 0 to y = M.
	 * </p>
	 * 
	 * @return M
	 */
	public double getM() {
		return M;
	}

	/**
	 * Setter for M
	 * @param M to be set
	 */
	private void setM(String m) {
		try {
			double v = Double.parseDouble(m);
			if(v > 0) M = v; else throw new Exception();
		} catch (Exception e) {
			IO.error("Cannot use " + m + " as value for the M constant, has to be a positive number. Will be using default " + _defaultM + " instead.");
			M = _defaultM;
		}
	}

	/**
	 * Getter for the W, a value less than 0 means "use default". Its up to the application class to implement the default.
	 * Suggested default: (M - log(T/abs(r)))/2, where r is the fifth percentile of events that are below zero.
	 * <p>
	 * W >= 0; W is the linearization width in asymptotic decades. This specifies how wide the near-linear 
	 * region will be on the plot and also determines the slope of the scale at the data zero assuming
	 * that T, M and A have already been defined.
	 * </p><p>
	 * In a standard Logicle plot, the width of the displayed region below data zero is also W. This assures
	 * that the scale in the negative range does not depart greatly from linearity and thereby avoids the
	 * artifacts seen with log scaling of low data values.
	 * </p><p>
	 * A recommended way to specify W to match particular data is to select a value r approximating the
	 * most negative data value that must be included and calculate W as:
	 * W = (M - log(T/abs(r)))/2
	 * Setting r at the fifth percentile of events that are below zero will yield an appropriate display 
	 * in most cases.
	 * </p>
	 * 
	 * @return W
	 */
	public double getW() {
		return W;
	}

	/**
	 * Setter for W
	 * @param W to be set
	 */
	private void setW(String w) {
		try {
			double v = Double.parseDouble(w);
			if(v >= 0) W = v; else throw new Exception();
		} catch (Exception e) {
			IO.error("Cannot use " + w + " as value for the W constant, has to be a non-negative number. Will be using default instead.");
			W = -1;
		}
	}

	/**
	 * Getter for the A; default is 0, implemented by this class.
	 * 
	 * <p>
	 * M > 0; M is the full width of the intended Logicle display in asymptotic decades, i.e., the ratio
	 * of the display span to the width of a decade range at very high data values. The display itself then
	 * utilizes the function S over the range from y = 0 to y = M.
	 * </p>
	 * 
	 * @return A
	 */
	public double getA() {
		return A;
	}

	/**
	 * Setter for A
	 * <p>
	 * A is the additional negative display range in asymptotic decades. For a standard Logicle plot A=0. 
	 * In flow cytometry applications the use of positive values of A (additional negative range in view)
	 * is not recommended. If data of interest falls below the end of a standard Logicle plot, the appropriate
	 * remedy is to increase W to bring more negative values into the display range. In cases where low data
	 * values are dominated by statistical variation but the values are constrained to be non-negative (as seen
	 * in peak detected flow cytometry data), a Logicle plot with A = -W would include data zero and be
	 * near-linear at low data values thereby avoiding problems associated with log scales at the low end.
	 * Thus, negative values for A may be more likely to have valid uses than positive values.
	 * </p>
	 * 
	 * @param A to be set
	 */
	private void setA(String a) {
		try {
			double v = Double.parseDouble(a);
			A = v;
		} catch (Exception e) {
			IO.error("Cannot use " + a + " as value for the A constant, has to be a number. Will be using default 0 instead.");
			A = 0;
		}
	}

	/**
	 * @return Is this just a version request?
	 */
	public Boolean getVersionRequest() {
		return versionRequest;
	}

	/**
	 * Setter for the versionRequest
	 * @param versionRequest to be set
	 */
	private void setVersionRequest(Boolean versionRequest) {
		this.versionRequest = versionRequest;
	}

	/**
	 * @return Is this just a help (command line syntax) request?
	 */
	public Boolean getHelpRequest() {
		return helpRequest;
	}

	/**
	 * Setter for the helpRequest
	 * @param helpRequest to be set
	 */
	private void setHelpRequest(Boolean helpRequest) {
		this.helpRequest = helpRequest;
	}
	
	/**
	 * @return Shall the fast implementation of Logicle be used?
	 */
	public Boolean getFast() {
		return fast;
	}

	/**
	 * Setter for the fast implementation of Logicle
	 * @param fast to be set
	 */
	private void setFast(Boolean fast) {
		this.fast = fast;
	}


	/**
	 * Constructor; creates the object based on (command line) arguments passed as an array of strings.
	 * These are as follows:
	 * <ul>
	 * <li>-InputFile:&lt;file.fcs&gt; the input FCS file, required unless -Version or -Help is used</li>
	 * <li>-OutputFile:&lt;filename.fcs&gt; output file name (optional)</li>
	 * <li>-ParametersToTransform:&lt;p1&gt;,&lt;p2&gt;,... comma-separated list of parameter names (optional, default all FL*)</li>
	 * <li>-T:&lt;value&lt; data value at the top of the scale range to be displayed (optional, default maximum from file)</li>
	 * <li>-M:&lt;value&lt; full width of the intended Logicle display in asymptotic decades (optional, default 4.5)</li>
	 * <li>-W:&lt;value&lt; linearization width in asymptotic decades (optional, default (M - log(T/abs(r)))/2, where r is the fifth percentile of events that are below zero.)</li>
	 * <li>-A:&lt;value&lt; A is the additional negative display range in asymptotic decades (optional, default 0)</li>
	 * <li>-Fast (optional) Use a fast implementation with less precision</li>
	 * <li>-Debug (optional) produce debug output</li>
	 * <li>-Version (optional) output the version of the software and exit (no transformation)</li>
	 * <li>-Help (optional) output the command line syntax and exit (no transformation)</li>
	 * </ul>
	 * Switches are NOT case sensitive.
	 * @throws ConfigurationException if the configuration is invalid.
	 */
	public Config(String[] args) throws ConfigurationException {
		for(String arg : args) {
			String prefAndValue[] = arg.split(":", 2);
			
			if(prefAndValue != null && prefAndValue.length >= 1 && prefAndValue[0] != null) {
				CommandlineSwitch sw = commandlineSwitchFromString(prefAndValue[0]);
				switch(sw) {
				case InputFile: setInputFileName(prefAndValue[1]); break;
				case OutputFile: setOutputFileName(prefAndValue[1]); break;
				case ParametersToTransform: setParametersToTransform(prefAndValue[1]); break;
				case T: setT(prefAndValue[1]); break;
				case M: setM(prefAndValue[1]); break;
				case W: setW(prefAndValue[1]); break;
				case A: setA(prefAndValue[1]); break;
				case Fast: setFast(true); break;
				case Debug: IO.setDebug(true); break;
				case Version: setVersionRequest(true); break;
				case Help: setHelpRequest(true); break;				
				default: IO.debug("Unknown command line switch (" + prefAndValue[0] + ")."); break;
				}
			}

		}

		if((outputFileName == null || outputFileName.length() == 0) && (inputFileName != null) &&  inputFileName.length() > 0) {
			File f = new File(inputFileName);
			String inputFileNameOnly = f.getName();
			
			int lastDotPos = inputFileNameOnly.lastIndexOf('.');
			if(lastDotPos != -1) outputFileName = inputFileNameOnly.substring(0, lastDotPos) + defaultOutputExtension;
			else outputFileName = inputFileNameOnly + defaultOutputExtension;
		}
		
		IO.debug("Commandline arguments parsed.");
		this.validate();
	}
	
	/**
	 * Helper method, convert string-encoded command line switch to a CommandlineSwitch enum value.
	 * 
	 * @param command string-encoded command line switch
	 * @return command line switch as a CommandlineSwitch enum value
	 */
	private static CommandlineSwitch commandlineSwitchFromString(String command) {
		CommandlineSwitch ret = CommandlineSwitch.Unknown;
		if(command == null) return ret;
		if(command.equalsIgnoreCase("-InputFile")) ret = CommandlineSwitch.InputFile;
		else if(command.equalsIgnoreCase("-OutputFile")) ret = CommandlineSwitch.OutputFile;
		else if(command.equalsIgnoreCase("-ParametersToTransform")) ret = CommandlineSwitch.ParametersToTransform;
		else if(command.equalsIgnoreCase("-T")) ret = CommandlineSwitch.T;
		else if(command.equalsIgnoreCase("-M")) ret = CommandlineSwitch.M;
		else if(command.equalsIgnoreCase("-W")) ret = CommandlineSwitch.W;
		else if(command.equalsIgnoreCase("-A")) ret = CommandlineSwitch.A;
		else if(command.equalsIgnoreCase("-Fast")) ret = CommandlineSwitch.Fast;
		else if(command.equalsIgnoreCase("-Debug")) ret = CommandlineSwitch.Debug;
		else if(command.equalsIgnoreCase("-Version")) ret = CommandlineSwitch.Version;
		else if(command.equalsIgnoreCase("-Help")) ret = CommandlineSwitch.Help;
		return ret;
	}
		
	/**
	 * Validate the configuration. Only checks that the input file name is provided.
	 * @throws ConfigurationException if the configuration is not correct.
	 */
	public void validate() throws ConfigurationException {
		IO.debug("Argument validation:");

		if(getHelpRequest() || this.getVersionRequest()) {
			IO.debug("No need for validation; no conversion will be done, just printing some information...");
			return;
		}
		if(inputFileName == null || inputFileName.length() == 0) throw new ConfigurationException("Missing input file name.");
		IO.debug("-Input file name: " + inputFileName);
		if(outputFileName == null || outputFileName.length() == 0) throw new ConfigurationException("Missing output file name.");
		IO.debug("-Output file name: " + outputFileName);
		
		if(T == 0) IO.debug("-T: default will be calculated based on input data.");
		else IO.debug("-T: " + T);
		if(M == _defaultM) IO.debug("-M: default will be used (" + _defaultM + ")." );
		else IO.debug("-M: " + M);
		if(W <= 0) IO.debug("-W: default will be calculated based on input data." );
		else IO.debug("-W: " + W);
		if(A == 0) IO.debug("-A: default will be used (0)." );
		else IO.debug("-A: " + A);
		
		if(parametersToTransform == null || parametersToTransform.length() == 0) {
			IO.debug("-Parameters to transform: default, i.e., all parameters with names starting with FL.");
		} else {
			IO.debug("-Parameters to transform: " + parametersToTransform + ".");
		}
		
		IO.debug("Argument validation completed sucessfully.");
	}
	
	/**
	 * Command line switches
	 */
	public enum CommandlineSwitch {
	    InputFile, OutputFile, ParametersToTransform, T, M, W, A, Debug, Version, Help, Unknown, Fast;
	}
	
}
