# Supplementary material for: GenePattern flow cytometry suite
Source: Source Code Biol Med. 2013 Jul 3;8:14. doi: 10.1186/1751-0473-8-14 (PMC3717030; doi:10.1186/1751-0473-8-14)
Supplement: Additional file 3 — Source Codes of GenePattern Flow Cytometry Suite Modules.Please use any ZIP-compatible software to extract the ZIP archive file into a folder. There will be 35 folders after the extraction. The folder named lib contains the CFCS library that is required in order to compile the Java-based modules. In addition, the lib folder contains a ZIP compression tool that is being used by the FCMSinglePanelQC and PlateQAFCS modules to compress the results in case the server computer is a Windows-based machine. This tool is not required for Linux/Unix or Mac based servers. The additional 34 folders contain the source codes of each of the modules in the GenePattern Flow Cytometry Suite. [file 1751-0473-8-14-S3.zip › AdditionalFile3_GPFCMSuiteSourceCodes/LogicleTransformFCS/net/sf/flowcyt/gp/modules/logicletransform/LogicleTransformApp.java]

/* ********************************************************************
 * Copyright (©) 2009 Josef Spidlen, Ph.D.
 * 
 * License
 * The software is distributed under the terms of the 
 * GNU Lesser General Public License (LGPL)
 * 
 * Disclaimer
 * This software and documentation come with no warranties of any kind.
 * This software is provided "as is" and any and any express or implied 
 * warranties, including, but not limited to, the implied warranties of
 * merchantability and fitness for a particular purpose are disclaimed.
 * In no event shall the  copyright holder be liable for any direct, 
 * indirect, incidental, special, exemplary, or consequential damages
 * (including but not limited to, procurement of substitute goods or 
 * services; loss of use, data or profits; or business interruption)
 * however caused and on any theory of liability, whether in contract,
 * strict liability, or tort arising in any way out of the use of this 
 * software.    
 *  
 * Acknowledgment
 * This work has been supported by Brinkman/Sekaly Genome Canada 
 * Technology Development Project High Throughput High-Dimensional 
 * Multi-parametric Analysis of the Immune System.
 * 
 * ******************************************************************** 
 */
package net.sf.flowcyt.gp.modules.logicletransform;

import java.io.File;
import java.io.IOException;
import java.text.SimpleDateFormat;
import java.util.ArrayList;
import java.util.Calendar;
import java.util.Collections;

import javax.naming.ConfigurationException;
import org.flowcyt.cfcs.CFCSData;
import org.flowcyt.cfcs.CFCSDataSet;
import org.flowcyt.cfcs.CFCSDatatype;
import org.flowcyt.cfcs.CFCSError;
import org.flowcyt.cfcs.CFCSErrorCodes;
import org.flowcyt.cfcs.CFCSGatingParameter;
import org.flowcyt.cfcs.CFCSGatingParameters;
import org.flowcyt.cfcs.CFCSKeyword;
import org.flowcyt.cfcs.CFCSKeywords;
import org.flowcyt.cfcs.CFCSListModeData;
import org.flowcyt.cfcs.CFCSParameter;
import org.flowcyt.cfcs.CFCSParameters;
import org.flowcyt.cfcs.CFCSSystem;

import edu.stanford.facs.logicle.Logicle;
import edu.stanford.facs.logicle.FastLogicle;

/**
 * <h1>Logicle transformation of (selected) parameters in a list mode FCS data file</h1>
 * 
 * @author Josef Spidlen, Ph.D., BC Cancer Agency, jspidlen@bccrc.ca
 */
public class LogicleTransformApp {

	/**
	 * Parsed configuration from the command line
	 */
	private Config config;
	
	/**
	 * Version information
	 */
	public static final String version = "LogicleTransform, version beta 2010-07-21; computing based on source code from Wayne Moore."; 

	/**
	 * Usage string
	 */
	public static final String usage = "Usage:\n" + 
	"java -jar logicletransform.jar <options> \n\n" + 
	"options:\n\n" +
	" -InputFile:<file.fcs>                The input FCS file, required unless -Version or -Help is used.\n" +
	" -OutputFile:<file.fcs>               The output file name (optional).\n" +
	" -ParametersToTransform:<p1>,<p2>,... List of parameter names (optional, default all FL*).\n" + 
	" -T:<positive value>                  Data value at the top of the scale range to be displayed (optional, default maximum from file).\n" + 
	" -M:<positive value>                  Full width of the intended Logicle display in asymptotic decades (optional, default 4.5).\n" + 
	" -W:<positive value>                  Linearization width in asymptotic decades (optional, default calculated from data).\n" + 
	" -A:<value, usually <= 0>             Additional negative display range in asymptotic decades (optional, default 0).\n" + 
	" -Fast                                Use a fast implementation with less precision.\n" +
	" -Debug                               Produces debug output.\n" + 
	" -Version                             Output the version of the software and exit.\n" +
	" -Help                                Output the command line syntax and exit.\n"; 
	
	/**
	 * Run the application to perform the Logicle transformation of (selected) parameters in a list mode FCS data file.
	 * 
	 * @param args The arguments are encoded in a text based array (from the command line) as follows:
	 * <ul>
	 * <li>-InputFile:&lt;file.fcs&gt; the input FCS file, required unless -Version or -Help is used</li>
	 * <li>-OutputFile:&lt;filename.fcs&gt; output file name (optional)</li>
	 * <li>-ParametersToTransform:&lt;p1&gt;,&lt;p2&gt;,... comma-separated list of parameter names (optional, default all FL*)</li>
	 * <li>-T:&lt;value&lt; data value at the top of the scale range to be displayed (optional, default maximum from file)</li>
	 * <li>-M:&lt;value&lt; full width of the intended Logicle display in asymptotic decades (optional, default 4.5)</li>
	 * <li>-W:&lt;value&lt; linearization width in asymptotic decades (optional, default (M - log(T/abs(r)))/2, where r is the fifth percentile of events that are below zero; or M/9 if the previous is zero.)</li>
	 * <li>-A:&lt;value&lt; A is the additional negative display range in asymptotic decades (optional, default 0)</li>
	 * <li>-Fast (optional) Use a fast implementation with less precision</li>
	 * <li>-Debug (optional) produce debug output</li>
	 * <li>-Version (optional) output the version of the software and exit (no transformation)</li>
	 * <li>-Help (optional) output the command line syntax and exit (no transformation)</li>
	 * </ul>
	 * Keywords are not case sensitive.
	 */	
	public static void main(String[] args) {
		LogicleTransformApp app = new LogicleTransformApp();
		app.run(args);
	}

	/**
	 * Run the application to perform the Logicle transformation of (selected) parameters in a list mode FCS data file.
	 * 
	 * @param args The arguments are encoded in a text based array (from the command line) as follows:
	 * <ul>
	 * <li>-InputFile:&lt;file.fcs&gt; the input FCS file, required unless -Version or -Help is used</li>
	 * <li>-OutputFile:&lt;filename.fcs&gt; output file name (optional)</li>
	 * <li>-ParametersToTransform:&lt;p1&gt;,&lt;p2&gt;,... comma-separated list of parameter names (optional, default all FL*)</li>
	 * <li>-T:&lt;value&lt; data value at the top of the scale range to be displayed (optional, default maximum from file)</li>
	 * <li>-M:&lt;value&lt; full width of the intended Logicle display in asymptotic decades (optional, default 4.5)</li>
	 * <li>-W:&lt;value&lt; linearization width in asymptotic decades (optional, default (M - log(T/abs(r)))/2, where r is the fifth percentile of events that are below zero; or M/9 if the previous is zero.)</li>
	 * <li>-A:&lt;value&lt; A is the additional negative display range in asymptotic decades (optional, default 0)</li>
	 * <li>-Fast (optional) Use a fast implementation with less precision</li>
	 * <li>-Debug (optional) produce debug output</li>
	 * <li>-Version (optional) output the version of the software and exit (no transformation)</li>
	 * <li>-Help (optional) output the command line syntax and exit (no transformation)</li>
	 * </ul>
	 * Keywords are not case sensitive.
	 */	
	@SuppressWarnings("unchecked")
	private void run(String[] args) {
		
		try {

			Calendar cal = Calendar.getInstance();
			long ms1 = cal.getTimeInMillis();
			
			config = new Config(args); // Get the configuration from the command line
			
			// Is it just a version or help request? If so, output it and exit.
			if(config.getVersionRequest()) { IO.println(version); return; } 
			else if(config.getHelpRequest()) { IO.println(usage); return; }
			
			IO.debug("Logicle transformation started.");
			
			// Read the file as a CFCSSystem
			CFCSSystem readSystem = new CFCSSystem();
			try { readSystem.open(config.getInputFile().toURI().toURL()); }
			catch(CFCSError e) {
				if (e.errorNumber == CFCSErrorCodes.CFCSIOError) throw new IOException(e.toString());
				throw e;
			} 
			
			// Get the source dataset etc.
			CFCSDataSet sourceDS = readSystem.getDataSet(0);
			if(sourceDS.getData().getType() != CFCSData.LISTMODE) {
				readSystem.close();
				throw new IOException("Dataset in " + config.getInputFile() + " is not a list mode dataset, not supported."); 
			}
			CFCSListModeData sourceData = (CFCSListModeData) sourceDS.getData();
			CFCSParameters sourceParameters = sourceDS.getParameters();
			CFCSGatingParameters sourceGatingParameters = sourceDS.getGatingParameters();
			CFCSKeywords sourceKeywords = sourceDS.getKeywords();
			
			int par = sourceParameters.getCount();
			int tot = sourceData.getCount();
						
			// This array will have TRUE/FALSE based on whether or not a particular parameter shall be transformed.
			Boolean[] applyTransformationOnParameter = new Boolean[par]; 
			if(config.getParametersToTransform() == null || config.getParametersToTransform().length() == 0) {
				for(int i = 0; i < par; i++) {
					CFCSParameter p = sourceParameters.getParameter(i);
					if(p.getShortName().startsWith("FL")) applyTransformationOnParameter[i] = true;
					else applyTransformationOnParameter[i] = false;
				}
			} else {
				String[] parsToTransform = config.getParametersToTransform().split(",");
				for(int i = 0; i < par; i++) {
					CFCSParameter p = sourceParameters.getParameter(i);
					String name2 = p.getShortName();
					applyTransformationOnParameter[i] = false;
					for(String name1 : parsToTransform) {
						if(name1.compareToIgnoreCase(name2) == 0) {
							applyTransformationOnParameter[i] = true;
							break;
						}
					}
				}
			}
			
			// Copy out all negative values; this may be needed to get the 5th percentile of the negative data
			ArrayList<Double>[] fcsNegativeValues =  new ArrayList[par];
			
			// To create appropriate Logicle transformations
			double[] sourceEvent = new double[par];
			double[] arrayTs = new double[par];
			double[] arrayMs = new double[par];
			double[] arrayAs = new double[par];
			double[] arrayWs = new double[par];

			// Initialization
			for(int p = 0; p < par; p++) {
				fcsNegativeValues[p] = new ArrayList<Double>();
				sourceEvent[p] = 0;
				arrayTs[p] = 1;
				arrayMs[p] = config.getM();
				arrayAs[p] = config.getA();
			}
			
			// Go over all events, first run; this is only necessary if either T or W will need to be computed
			if(config.getT() == 0 || config.getW() <= 0) for(int i = 0; i < tot; i++) {
				sourceData.getEvent(i, sourceEvent);
				for(int p = 0; p < par; p++) {
					if(sourceEvent[p] > arrayTs[p]) arrayTs[p] = sourceEvent[p]; // Remember the maximum
					if(sourceEvent[p] < 0) fcsNegativeValues[p].add(sourceEvent[p]); // Keep negative events to possibly calculate W
				}
			}
			
			if(config.getT() != 0) {
				// User specified T on the command line, use that instead of computed maximum
				for(int p = 0; p < par; p++) arrayTs[p] = config.getT();
			}

			if(config.getW() <= 0) {
				// Calculate W as W = (M-log(T/abs(r)))/2 where r is the value at the fifth percentile of events that are below zero
				for(int p = 0; p < par; p++) {
					double r = -1;
					Collections.sort(fcsNegativeValues[p]);
					if(fcsNegativeValues[p].size() > 0) r = fcsNegativeValues[p].get(fcsNegativeValues[p].size()/20); // 5th percentile
					arrayWs[p] = (arrayMs[p] - Math.log10(arrayTs[p]/Math.abs(r))) / 2 ;
					if(arrayWs[p] <= 0) arrayWs[p] = arrayMs[p]/9.0; // Just a heuristic, e.g., setting W 0.5 for 4.5 scale display 
				}
				
			} else for(int p = 0; p < par; p++) arrayWs[p] = config.getW();
			
			Logicle[] fcsTransformations = new Logicle[par];
			Logicle[] fcsTransformations2 = new Logicle[par];
			
			String transformationDetails = "";
			// Output info on what transformations are actually being computed
			for(int i = 0; i < par; i++) {
				CFCSParameter p = sourceParameters.getParameter(i);
				if(transformationDetails.length() > 0) transformationDetails += ";";
				if(applyTransformationOnParameter[i]) {
					if(config.getFast()) fcsTransformations[i] = new FastLogicle(arrayTs[i], arrayWs[i], arrayMs[i], arrayAs[i]);
					else fcsTransformations[i] = new Logicle(arrayTs[i], arrayWs[i], arrayMs[i], arrayAs[i]);
					fcsTransformations2[i] = new Logicle(arrayTs[i], arrayWs[i], arrayMs[i], arrayAs[i]);
					
					IO.println("Parameter " + p.getShortName() + ": use Logicle transformation with T=" + (float)arrayTs[i] + ", M=" + (float)arrayMs[i] + ", W=" + (float)arrayWs[i] + ", A=" + (float)arrayAs[i] + ".");
					transformationDetails += p.getShortName() + ":logicle(T=" + (float)arrayTs[i] + ",M=" + (float)arrayMs[i] + ",W=" + (float)arrayWs[i] + ",A=" + (float)arrayAs[i] + ")";
				} else {
					IO.println("Parameter " + p.getShortName() + ": no transformation.");
					fcsTransformations[i] = null;
					fcsTransformations2[i] = null;
					transformationDetails += p.getShortName() + ":N/A";
				}
			}
			
			// The FCS file to write
			CFCSSystem writeSystem = new CFCSSystem();
			writeSystem.create(new File(config.getOutputFileName()).toURI().toURL().toString());
			CFCSDataSet targetDS = writeSystem.createDataSet(CFCSData.LISTMODE, CFCSDatatype.FLOAT);
			CFCSListModeData targetData = (CFCSListModeData) targetDS.getData();
			CFCSParameters targetParameters = targetDS.getParameters();
			CFCSGatingParameters targetGatingParameters = sourceDS.getGatingParameters();
			CFCSKeywords targetKeywords = targetDS.getKeywords();

			// Go over all parameters and put them on linear scale if they are not linear already
			for(int i = 0; i < par; i++) {
				CFCSParameter p = sourceParameters.getParameter(i);
				p.setLogDecadesAndOffset("0,0");
				p.setFieldSize(32);
				if(fcsTransformations[i] != null) {
					p.setRange((int)arrayMs[i]+2);
					// Why "+2": say M is 4.5 -> the $PnR range will be 6; lots of software adjust the display automatically from 0 to ($PnR-1).
				}
				targetParameters.addParameter(p);
			}
			
			// The same for gating parameters (these are not really used much)
			for(int i = 0; i < sourceGatingParameters.getCount(); i++) {
				CFCSGatingParameter p = sourceGatingParameters.getParameter(i);
				p.setLogDecadesAndOffset("0,0");
				targetGatingParameters.addParameter(p);
			}
			
			int parCount = sourceDS.getParameters().getCount();
			int eventCount = sourceData.getCount();
			double eventValues[] = new double[parCount];
			
			// Add "all" original keywords
			for(int i = 0; i < sourceKeywords.getCount(); i++) {
				CFCSKeyword keyword = sourceKeywords.getKeyword(i);
				if(CFCSKeywords.canAdd(keyword)) targetKeywords.addKeyword(keyword);
			}
			
			fillOriginalityLog(targetKeywords, transformationDetails);
			targetKeywords.setFileKeyword(config.getInputFile().getName());
			
			// Finally, copy/transform all the events
			for(int evIdx = 0; evIdx < eventCount; evIdx++) {
				sourceData.getEvent(evIdx, eventValues);

				for(int p = 0; p < par; p++) {
					try {
						if(fcsTransformations[p] != null) eventValues[p] = fcsTransformations[p].scale(eventValues[p]) * arrayMs[p];
					} catch (Exception e) {
						// Try the other transformation when the first one gave an exception
						// The first one may be an instance of FastLogicle while the second one is always an instance of Logicle, which may be more stable to application on boundary values
						try {
							eventValues[p] = fcsTransformations2[p].scale(eventValues[p]) * arrayMs[p];
						} catch (Exception e2) {
							IO.error("Failed to compute logicle(T=" + (float)arrayTs[p] + ",M=" + (float)arrayMs[p] + ",W=" + (float)arrayWs[p] + ",A=" + (float)arrayAs[p] +  
									 ") on parameter " + p + " (" + sourceParameters.getParameter(p).getShortName() + ") event " + (evIdx +1) + ", value " + eventValues[p] + "; exception: " + e2.getMessage() + "; setting result to 0.");
							eventValues[p] = 0;
						}
					}
				}
								
				targetData.addEvent(eventValues);
			}
			
			writeSystem.close();
			readSystem.close();
			
			IO.debug("File " + config.getInputFileName() + " finished; " + config.getOutputFileName() + " created.");
			
			cal = Calendar.getInstance();
			long ms2 = cal.getTimeInMillis();
			
			IO.debug("Transformation took " + (ms2 - ms1) + "ms.");
			
		} catch (IOException e) {
			IO.error("IO Exception: " + e.getMessage());
		} catch (ConfigurationException e) {
			IO.error("Configuration Error: " + e.getMessage());
			IO.println("\n" + usage);
		} catch(CFCSError e) {
			IO.error("CFCS Exception - " + e.toString());
		} catch (Exception e) {
			IO.error("Exception: " + e.getMessage());
		} 
	}
	

	/**
	 * Fill in the ORIGINALITY, LAST_MODIFIER, and LAST_MODIFIED keywords. This is motivated by FCS3.1 that is
	 * introducing the $ORIGINALITY, $LAST_MODIFIER, and $LAST_MODIFIED keywords. We are using these the way
	 * they are proposed for FCS 3.1 just without the $ character since this is FCS 3.0. In FCS3.1 these keywords 
	 * are 
	 * <ul>
	 * <li>$ORIGINALITY/string/ $ORIGINALITY/Original/ $ORIGINALITY/NonDataModified/ $ORIGINALITY/DataModified/ </li>
	 * <li>$LAST_MODIFIER/string/ $LAST_MODIFIER/Jack Evil/ </li>
	 * <li>$LAST_MODIFIED/dd-mmm-yyyy hh:mm:ss[:tt]/ $LAST_MODIFIED/25-SEP-2008 15:22:10:47/ </li>
	 * </ul>
	 * In addition, this will fill out the TRANSFORMATION_DETAILS keyword with the contents of the 
	 * transformationDetails parameter.
	 * 
	 * @param keywords CFCSKeywords keywords set to add the new keywords to.
	 * @param transformationDetails String to placed into the TRANSFORMATION_DETAILS keyword.
	 */
	private void fillOriginalityLog(CFCSKeywords keywords, String transformationDetails) {
		// As proposed for FCS3.1 just without the $ character since this is FCS3.0
		CFCSKeyword 
			kwORIGINALITY = new CFCSKeyword(), 
			kwLAST_MODIFIED = new CFCSKeyword(), 
			kwLAST_MODIFIER = new CFCSKeyword(),
			kwTRANSFORMATION_DETAILS = new CFCSKeyword();

		kwORIGINALITY.setKeywordName("ORIGINALITY");
		kwORIGINALITY.setKeywordValue("DataModified");
		kwORIGINALITY.setKeywordSource(CFCSDataSet.TEXT);
		keywords.addKeyword(kwORIGINALITY);
		
		kwLAST_MODIFIER.setKeywordName("LAST_MODIFIER");
		String username = System.getProperty("user.name");
		if((username == null) || (username.length() == 0)) username = "annonymous user";
		kwLAST_MODIFIER.setKeywordValue(username + " running " + version);
		kwLAST_MODIFIER.setKeywordSource(CFCSDataSet.TEXT);
		keywords.addKeyword(kwLAST_MODIFIER);
		
		kwLAST_MODIFIED.setKeywordName("LAST_MODIFIED");
		kwLAST_MODIFIED.setKeywordValue(new SimpleDateFormat("dd-MMM-yyyy HH:mm:ss").format(Calendar.getInstance().getTime()).toUpperCase());
		kwLAST_MODIFIED.setKeywordSource(CFCSDataSet.TEXT);
		keywords.addKeyword(kwLAST_MODIFIED);
		
		kwTRANSFORMATION_DETAILS.setKeywordName("TRANSFORMATION_DETAILS");
		kwTRANSFORMATION_DETAILS.setKeywordValue(transformationDetails);
		kwTRANSFORMATION_DETAILS.setKeywordSource(CFCSDataSet.TEXT);
		keywords.addKeyword(kwTRANSFORMATION_DETAILS);
		
		IO.debug("Added keyword: \"" + kwORIGINALITY.getKeywordName() + "\" value: \"" + kwORIGINALITY.getKeywordValue() + "\"");
		IO.debug("Added keyword: \"" + kwLAST_MODIFIER.getKeywordName() + "\" value: \"" + kwLAST_MODIFIER.getKeywordValue() + "\"");
		IO.debug("Added keyword: \"" + kwLAST_MODIFIED.getKeywordName() + "\" value: \"" + kwLAST_MODIFIED.getKeywordValue() + "\"");
		IO.debug("Added keyword: \"" + kwTRANSFORMATION_DETAILS.getKeywordName() + "\" value: \"" + kwTRANSFORMATION_DETAILS.getKeywordValue() + "\"");

	}

}
