# Supplementary material for: GenePattern flow cytometry suite
Source: Source Code Biol Med. 2013 Jul 3;8:14. doi: 10.1186/1751-0473-8-14 (PMC3717030; doi:10.1186/1751-0473-8-14)
Supplement: Additional file 3 — Source Codes of GenePattern Flow Cytometry Suite Modules.Please use any ZIP-compatible software to extract the ZIP archive file into a folder. There will be 35 folders after the extraction. The folder named lib contains the CFCS library that is required in order to compile the Java-based modules. In addition, the lib folder contains a ZIP compression tool that is being used by the FCMSinglePanelQC and PlateQAFCS modules to compress the results in case the server computer is a Windows-based machine. This tool is not required for Linux/Unix or Mac based servers. The additional 34 folders contain the source codes of each of the modules in the GenePattern Flow Cytometry Suite. [file 1751-0473-8-14-S3.zip › AdditionalFile3_GPFCMSuiteSourceCodes/MClustClusterLabel/MetaClust.R]

###############################################################################
# Copyright (©) 2010-2012 BC Cancer Agency
# Author: Josef Spidlen, Ph.D., jspidlen@bccrc.ca
#
# License
# The software is distributed under the terms of the
# GNU Lesser General Public License (LGPL)
#
# Disclaimer
# This software and documentation come with no warranties of any kind.
# This software is provided "as is" and any and any express or implied
# warranties, including, but not limited to, the implied warranties of
# merchantability and fitness for a particular purpose are disclaimed.
# In no event shall the  copyright holder be liable for any direct,
# indirect, incidental, special, exemplary, or consequential damages
# (including but not limited to, procurement of substitute goods or
# services; loss of use, data or profits; or business interruption)
# however caused and on any theory of liability, whether in contract,
# strict liability, or tort arising in any way out of the use of this
# software.
#
# Acknowledgment
# This work has been supported by Brinkman/Sekaly Genome Canada
# Technology Development Project High Throughput High-Dimensional
# Multi-parametric Analysis of the Immune System.
#
###############################################################################

metaClust <- function(...) {
	options("warn"=-1)
	suppressPackageStartupMessages(suppressMessages(.metaClust(...)))
}

.metaClust <- function(...) {
	args <- c(...)
	
	label.probability.output.filename <- "label_probability.csv"
	label.output.filename <- "labels.csv"
	label.uncertainty.output.filename <- "uncertainty.csv"

  vers <- "2.10"   # Required R version
  libdir <- ''     # Flagged by "-li="
  server.dir <- '' # Flagged by "-ud="
  patch.dir <- ''  # Flagged by "-pd="

  for(i in 1:length(args))
  {
    flag <- substring(args[[i]], 0, 4)
    arg <- substring(args[[i]], 5, nchar(args[[i]]))

		if (flag=='-li=') {
			libdir <- arg
		} else if (flag == '-ud=') {
			server.dir <- arg
		} else if (flag == '-pd=') {
			patch.dir <- arg
		}
  }

  if ((libdir == '') || (server.dir == '') ||  (patch.dir == '')) {
    stop("Could not figure out some of the directories (libdir, server.dir, or patch.dir)... check the source code!", call.=FALSE)
  }

  source(paste(libdir, "common.R", sep=''))
  source(paste(libdir, "loadRLibrary.R", sep=''))
  source(paste(libdir, "zipUtils.R", sep=''))
  load.packages(libdir, patch.dir, server.dir, vers) 

	# Parse the command line arguments
	flags <- c("input", "noOfLabels", "channels", "model", "threshold")
	params <- parseCommandArguments(args, flags)

	clust.result.dir <- getParamValue(params, "input")

	if (is.null(clust.result.dir)) {
		stop("An input directory or zip with CSV files needs to be specified.", call.=F)
	}

  if (!file.exists(clust.result.dir)) {
    stop(paste("path:", clust.result.dir, "does not exist", sep=' '))
  }	else {   
    if (!file.info(clust.result.dir)[["isdir"]]) {
      dir <- "input"
      if (isZip(clust.result.dir)) {
        unzip(clust.result.dir, dest=dir, options="-j")
      } else {
        inputfilelist <- read.table(clust.result.dir)
        dir.create(dir)
        file.copy(as.character(inputfilelist[, ]), dir)
      }
      clust.result.dir <- dir
    }
  }

	no.of.labels <- as.integer(getParamValue(params, "noOfLabels"))
	modelName <- getParamValue(params, "model")
	channels <- getParamValue(params, "channels") # Optional, default all but time
	threshold <- as.numeric(getParamValue(params, "threshold"))
	if ((threshold <= 50) || (threshold >= 100)) {
    deleteInput()
    stop("The confidence threshold for deciding labels vs. marking populations as undecided has to be greater than 50 and smaller than 100 %. Please try again with a number between 50 and 100.", call.=FALSE)
  }
	
	cluster.names <- list.files(path=clust.result.dir)
	clust.result.full.file.names <-  paste(clust.result.dir, cluster.names, sep=.Platform$file.sep)
	no.of.files <- length(clust.result.full.file.names)
	cluster.names <- list.files(path=clust.result.dir)
	clust.result.full.file.names <-  paste(clust.result.dir, cluster.names, sep=.Platform$file.sep)
	no.of.files <- length(clust.result.full.file.names)
	
	if (no.of.files == 0) {
    deleteInput()
    stop("No clustering results found on input.", call. = FALSE)
  }
	
	if (is.na(channels)) {
		channel.names <- getChannelNamesFromCSV(clust.result.full.file.names[1])
	} else {
		channel.names <- getChannelNamesFromString(channels, clust.result.full.file.names[1])
	}
		
	no.of.channels <- length(channel.names)
	total.no.of.clusters <- no.of.files
			
	no.of.channels <- length(channel.names)
	total.no.of.clusters <- no.of.files
	
	m = matrix(nrow=total.no.of.clusters, ncol=no.of.channels)
	colnames(m) <- channel.names
	rownames(m) <- cluster.names
	
	for(filename in cluster.names) {
		d<-read.csv(paste(clust.result.dir, filename, sep=.Platform$file.sep))
		for(channel in colnames(m)) {
			channelFound <- FALSE
			try(
				{ m[filename,channel] <-  mean(d[,channel]); channelFound <- TRUE }
				, silent = TRUE
			)
			if (!channelFound) {
        deleteInput()
        stop(paste("channel ", channel, " not found in ", filename, ". Please make sure that all input data includes all specified channels.", sep=''), call.=FALSE) 
      }
		}
	}
	
	result <- Mclust(m, G=no.of.labels:no.of.labels, modelNames=c(modelName))
	if (is.null(result$z)) {
    deleteInput()
		stop(paste("The selected number of labels (", no.of.labels, ") seems to high for this model; the module could not be fitted. Please try with a smaller number of labels.", sep=''), call.=FALSE)
	}
	
	# Adjust the label probability matrix
	label.probability <- data.frame(File=rownames(result$z), result$z * 100)
	colnames(label.probability) <- c("Population file", c(paste("Label ", 1:no.of.labels, " (%)", sep='')))
		
	# Write the labels
	sink(file=label.output.filename, append = FALSE)	
	cat("\"Population file\",\"Label (0 means unknown)\"\n")
	for(file in rownames(label.probability)) {
		cat("\""); cat(file) ; cat("\",")
		label.found <- NULL
		for(i in 2:length(colnames(label.probability))) {
			if (label.probability[file,i] >= threshold) {
				label.found <- i - 1
			} 
		}
		if (is.null(label.found)) { cat("0") } else { cat(label.found) }
		cat("\n")
	}
	sink()
	
	# Write out the label probability matrix
	write.csv(label.probability, file = label.probability.output.filename, row.names = FALSE)
	
	# Write the uncertainty matrix
	uncertainty <- result$uncertainty * 100;
	sink(file = label.uncertainty.output.filename, append = FALSE)	
	cat("\"Population file\",\"Label assigment uncertainty (%)\"\n")
	for(file in rownames(label.probability)) {
		cat("\""); cat(file) ; cat("\","); cat(uncertainty[file]); cat("\n")
	}
	sink()
  deleteInput()
}

getChannelNamesFromCSV <- function(csvFilename) {
	channel.names <- NULL;
	d<-read.csv(csvFilename)
	for(name in colnames(d)) {
		if (length(unlist(strsplit(gsub('time', ' ', name, ignore.case = TRUE), ' '))) == 1) channel.names <- c(channel.names, name)
	}
	return(channel.names)
}

getChannelNamesFromString <- function(channels, csvFilename) {
	channel.names <- unlist(strsplit(channels,","))
	# Remove whitespaces 
	for(i in 1:length(channel.names)) {
		while((nchar(channel.names[i]) > 0) && substring(channel.names[i], 0, 1) == ' ') channel.names[i] <- substring(channel.names[i], 2, nchar(channel.names[i]))
		while((nchar(channel.names[i]) > 0) && substring(channel.names[i], nchar(channel.names[i]), nchar(channel.names[i])) == ' ') channel.names[i] <- substring(channel.names[i], 1, nchar(channel.names[i]) - 1)
	}
	if ((substring(channel.names[1], 0, 1) >= '1') && (substring(channel.names[1], 0, 1) <= '9')) {
		# They used indexes rather than names, need to convert these...
		channel.indexes <- channel.names
		channel.names <- NULL
		d<-read.csv(csvFilename)
		for(i in 1:length(channel.indexes)) {
			if (as.integer(channel.indexes[i]) <= length(colnames(d))) {
				channel.names <- c(channel.names, colnames(d)[as.integer(channel.indexes[i])])
			} else {
				print(paste("Warning, channel", channel.indexes[i], "not found in the source data."))
			}
		}
	} 
	return(channel.names) 
}

deleteInput <- function() {
  if (file.exists("input")) {
    unlink("input", recursive=TRUE)
  }
}
