# Supplementary material for: GenePattern flow cytometry suite
Source: Source Code Biol Med. 2013 Jul 3;8:14. doi: 10.1186/1751-0473-8-14 (PMC3717030; doi:10.1186/1751-0473-8-14)
Supplement: Additional file 3 — Source Codes of GenePattern Flow Cytometry Suite Modules.Please use any ZIP-compatible software to extract the ZIP archive file into a folder. There will be 35 folders after the extraction. The folder named lib contains the CFCS library that is required in order to compile the Java-based modules. In addition, the lib folder contains a ZIP compression tool that is being used by the FCMSinglePanelQC and PlateQAFCS modules to compress the results in case the server computer is a Windows-based machine. This tool is not required for Linux/Unix or Mac based servers. The additional 34 folders contain the source codes of each of the modules in the GenePattern Flow Cytometry Suite. [file 1751-0473-8-14-S3.zip › AdditionalFile3_GPFCMSuiteSourceCodes/MClustClusterLabelBIC/MClustClusterLabelBIC.R]

###############################################################################
# Copyright (©) 2010-2012 BC Cancer Agency
# Author: Josef Spidlen, Ph.D., jspidlen@bccrc.ca
#
# License
# The software is distributed under the terms of the
# GNU Lesser General Public License (LGPL)
#
# Disclaimer
# This software and documentation come with no warranties of any kind.
# This software is provided "as is" and any and any express or implied
# warranties, including, but not limited to, the implied warranties of
# merchantability and fitness for a particular purpose are disclaimed.
# In no event shall the  copyright holder be liable for any direct,
# indirect, incidental, special, exemplary, or consequential damages
# (including but not limited to, procurement of substitute goods or
# services; loss of use, data or profits; or business interruption)
# however caused and on any theory of liability, whether in contract,
# strict liability, or tort arising in any way out of the use of this
# software.
#
# Acknowledgment
# This work has been supported by Brinkman/Sekaly Genome Canada
# Technology Development Project High Throughput High-Dimensional
# Multi-parametric Analysis of the Immune System.
#
###############################################################################

mClustClusterLabelBIC <- function(...) {
	options("warn"=-1)
	suppressPackageStartupMessages(suppressMessages(.mClustClusterLabelBIC(...)))
}

.mClustClusterLabelBIC <- function(...) {
	
	args <- c(...)

	plot.BIC.output.filename <- "BIC_plot.png"
	result.BIC.output.filename <- "BIC_results.csv"
	result.suggestion.output.filename <- "SuggestedNoOfLabels.txt"
	
	range.default <- c(1,10)
	supported.models <- c("EII", "VII", "EEI", "VEI", "EVI", "VVI", "EEE", "EEV", "VEV", "VVV")
	# EII - Spherical, equal volume.
	# VII - Spherical, unequal volume.
	# EEI - Diagonal, equal volume and shape.
	# VEI - Diagonal, varying volume, equal shape.
	# EVI - Diagonal, equal volume, varying shape.
	# VVI - Diagonal, varying volume and shape.
	# EEE - Ellipsoidal, equal volume, shape, and orientation.
	# EEV - Ellipsoidal, equal volume and equal shape.
	# VEV - Ellipsoidal, equal shape.
	# VVV - Ellipsoidal, varying volume, shape, and orientation.

  vers <- "2.10"   # Required R version
  libdir <- ''     # Flagged by "-li="
  server.dir <- '' # Flagged by "-ud="
  patch.dir <- ''  # Flagged by "-pd="

  for(i in 1:length(args))
  {
    flag <- substring(args[[i]], 0, 4)
    arg <- substring(args[[i]], 5, nchar(args[[i]]))

		if (flag == '-li=') {
			libdir <- arg
		} else if (flag == '-ud=') {
			server.dir <- arg
		} else if (flag == '-pd=') {
			patch.dir <- arg
		}
  }

  if ((libdir == '') || (server.dir == '') ||  (patch.dir == '')) {
    stop("Could not figure out some of the directories (libdir, server.dir, or patch.dir)... check the source code!", call.=FALSE)
  }

  source(paste(libdir, "common.R", sep=''))
  source(paste(libdir, "loadRLibrary.R", sep=''))
  source(paste(libdir, "zipUtils.R", sep=''))
  load.packages(libdir, patch.dir, server.dir, vers) 

	# Parse the command line arguments
	flags <- c("input", "range", "channels", "EII", "VII", "EEI", "VEI", "EVI", "VVI", "EEE", "EEV", "VEV", "VVV")
	params <- parseCommandArguments(args, flags)

	clust.result.dir <- getParamValue(params, "input")

	if (is.null(clust.result.dir)) {
		stop("An input directory or zip with CSV files needs to be specified.", call.=F)
	}

  if (!file.exists(clust.result.dir)) {
    stop(paste("path:", clust.result.dir, "does not exist", sep=' '))
  }	else {   
    if (!file.info(clust.result.dir)[["isdir"]]) {
      dir <- "input"
      if (isZip(clust.result.dir)) {
        unzip(clust.result.dir, dest=dir, options="-j")
      } else {
        inputfilelist <- read.table(clust.result.dir)
        dir.create(dir)
        file.copy(as.character(inputfilelist[, ]), dir)
      }
      clust.result.dir <- dir
    }
  }

	strrange <- getParamValue(params, "range") # Optional
	range <- ''
	if (is.character(strrange)) {
		range <- try(unlist(strsplit(strrange, "-", fixed=TRUE)), silent=TRUE)
		if (length(range) == 2) {
			try(range <- as.integer(range), silent=TRUE)
		} else range <- ''
		if (is.na(range[1]) || is.na(range[2])) range <- ''
	}
	# Fall back to default if range not set by now
	if ((length(range) != 2) || range[1] >= range[2]) range <- range.default
	
	channels <- getParamValue(params, "channels") # Optional, default all but time
	cluster.names <- list.files(path=clust.result.dir)
	clust.result.full.file.names <-  paste(clust.result.dir, cluster.names, sep=.Platform$file.sep)
	no.of.files <- length(clust.result.full.file.names)
	clust.result.full.file.names <-  paste(clust.result.dir, cluster.names, sep=.Platform$file.sep)
	
	if (no.of.files == 0) {
    deleteInput()
    stop("no clustering results found on input.", call. = FALSE)
  }
	
	if (is.na(channels)) {
		channel.names <- getChannelNamesFromCSV(clust.result.full.file.names[1])
	} else {
		channel.names <- getChannelNamesFromString(channels, clust.result.full.file.names[1])
	}
	
	modelNames <- c()
	for(model in supported.models) {
		if (as.logical(getParamValue(params, model))) modelNames <- c(modelNames, model)
	}
	if (length(modelNames) == 0) {
    deleteInput()
    stop("No model selected, at least one model needs to be selected to execute this module.", call. = FALSE)
  }
		
	no.of.channels <- length(channel.names)
	total.no.of.clusters <- no.of.files
			
	m = matrix(nrow=total.no.of.clusters, ncol=no.of.channels)
	colnames(m) <- channel.names
	rownames(m) <- cluster.names
	
	for(filename in cluster.names) {
		d <- read.csv(paste(clust.result.dir, filename, sep=.Platform$file.sep))
		for(channel in colnames(m)) {
			channelFound <- FALSE
			try(
				{ m[filename,channel] <-  mean(d[,channel]); channelFound <- TRUE }
				, silent = TRUE
			)
			if (!channelFound) {
        deleteInput()
        stop(paste("channel ", channel, " not found in ", filename, ". Please make sure that all input data includes all specified channels.", sep=''), call.=FALSE) 
      }
		}
	}
	
	# Calculate BIC for the selected models and range
	result <- mclustBIC(m, G=range[1]:range[2], modelNames=modelNames)
	
	# Plot the BIC as a PNG file
	tmp <- plotFile(result, plot.BIC.output.filename)
	
	# Write the result into a CSV file
	sink(file=result.BIC.output.filename, append = FALSE)	
	cat(cat("\"Number of components\"",paste("\"", colnames(result), "\ BIC\"", sep=''), sep=","),"\n",sep='')
	for(no.of.components in as.integer(rownames(result))) {
		cat(cat(no.of.components, result[no.of.components,], sep=','),"\n",sep='')
	}
	sink()
	
	# See if you can suggest the number of components
	try(
    {
      result <- mclustBIC(m, G=range[1]:range[2], modelNames=c("VII"));
      prvVII <- -Inf;
      suggest <- 1;
      for(i in range[1]:range[2]) {
        if (prvVII <= result[i, "VII"]) {
          prvVII <- result[i, "VII"]
          suggest <- i;
        } else break;
		  };
		  sink(file=result.suggestion.output.filename, append=FALSE);
		  cat(suggest);
		  sink()
		}, silent=TRUE)

  deleteInput()
}

getChannelNamesFromCSV <- function(csvFilename) {
	channel.names <- NULL;
	d<-read.csv(csvFilename)
	for(name in colnames(d)) {
		if (length(unlist(strsplit(gsub('time', ' ', name, ignore.case = TRUE), ' '))) == 1) channel.names <- c(channel.names, name)
	}
	return(channel.names)
}

getChannelNamesFromString <- function(channels, csvFilename) {
	channel.names <- unlist(strsplit(channels,","))
	# Remove whitespaces 
	for(i in 1:length(channel.names)) {
		while((nchar(channel.names[i]) > 0) && substring(channel.names[i], 0, 1) == ' ') channel.names[i] <- substring(channel.names[i], 2, nchar(channel.names[i]))
		while((nchar(channel.names[i]) > 0) && substring(channel.names[i], nchar(channel.names[i]), nchar(channel.names[i])) == ' ') channel.names[i] <- substring(channel.names[i], 1, nchar(channel.names[i]) - 1)
	}
	if ((substring(channel.names[1], 0, 1) >= '1') && (substring(channel.names[1], 0, 1) <= '9')) {
		# They used indexes rather than names, need to convert these...
		channel.indexes <- channel.names
		channel.names <- NULL
		d<-read.csv(csvFilename)
		for(i in 1:length(channel.indexes)) {
			if (as.integer(channel.indexes[i]) <= length(colnames(d))) {
				channel.names <- c(channel.names, colnames(d)[as.integer(channel.indexes[i])])
			} else {
				print(paste("Warning, channel", channel.indexes[i], "not found in the source data."))
			}
		}
	} 

	return(channel.names) 
}

plotFile <- function (data, filename, width=800, ...) {
	png(file = filename, width=width)  
	try(plot(data, ...), silent=TRUE)
	dev.off()
}

deleteInput <- function() {
  if (file.exists("input")) {
    unlink("input", recursive=TRUE)
  }
}
