# Supplementary material for: GenePattern flow cytometry suite
Source: Source Code Biol Med. 2013 Jul 3;8:14. doi: 10.1186/1751-0473-8-14 (PMC3717030; doi:10.1186/1751-0473-8-14)
Supplement: Additional file 3 — Source Codes of GenePattern Flow Cytometry Suite Modules.Please use any ZIP-compatible software to extract the ZIP archive file into a folder. There will be 35 folders after the extraction. The folder named lib contains the CFCS library that is required in order to compile the Java-based modules. In addition, the lib folder contains a ZIP compression tool that is being used by the FCMSinglePanelQC and PlateQAFCS modules to compress the results in case the server computer is a Windows-based machine. This tool is not required for Linux/Unix or Mac based servers. The additional 34 folders contain the source codes of each of the modules in the GenePattern Flow Cytometry Suite. [file 1751-0473-8-14-S3.zip › AdditionalFile3_GPFCMSuiteSourceCodes/MergeFCSDataFiles/net/sf/flowcyt/gp/modules/mergefcsdatafiles/Config.java]

/* ********************************************************************
 * Copyright (©) 2009 Josef Spidlen, Ph.D.
 * 
 * License
 * The software is distributed under the terms of the 
 * GNU Lesser General Public License (LGPL)
 * 
 * Disclaimer
 * This software and documentation come with no warranties of any kind.
 * This software is provided "as is" and any and any express or implied 
 * warranties, including, but not limited to, the implied warranties of
 * merchantability and fitness for a particular purpose are disclaimed.
 * In no event shall the  copyright holder be liable for any direct, 
 * indirect, incidental, special, exemplary, or consequential damages
 * (including but not limited to, procurement of substitute goods or 
 * services; loss of use, data or profits; or business interruption)
 * however caused and on any theory of liability, whether in contract,
 * strict liability, or tort arising in any way out of the use of this 
 * software.    
 *  
 * Acknowledgment
 * This work has been supported by Brinkman/Sekaly Genome Canada 
 * Technology Development Project High Throughput High-Dimensional 
 * Multi-parametric Analysis of the Immune System.
 * 
 * ******************************************************************** 
 */

package net.sf.flowcyt.gp.modules.mergefcsdatafiles;

import java.io.BufferedInputStream;
import java.io.BufferedOutputStream;
import java.io.BufferedReader;
import java.io.File;
import java.io.FileInputStream;
import java.io.FileOutputStream;
import java.io.FileReader;
import java.io.IOException;
import java.io.InputStream;
import java.io.OutputStream;
import java.util.ArrayList;
import java.util.Arrays;
import java.util.Enumeration;
import java.util.List;
import java.util.zip.ZipEntry;
import java.util.zip.ZipFile;

import javax.naming.ConfigurationException;

/**
 * Configuration parsed from the command line. Also does the parsing of the command line.
 * 
 * @author Josef Spidlen, Ph.D., BC Cancer Agency, jspidlen@bccrc.ca
 */

public class Config {
	
	private static final byte[] ZIP_HEADER = { 80, 75, 3, 4 };
	private static int UNZIP_BUFFER_SIZE = 2048;
	private String UNZIP_TARGET_DIR_NAME = "zip_input_jwvgrmqzytn286ecewop";
	
	/**
	 * Input file name
	 */
	private String inputFileName = "";
	
	/**
	 * Input FCS data files to be merged
	 */
	private String inputDataFileNames[] = null;
	
	/**
	 * Output file name
	 */
	private String outputFileName = "";
	
	/**
	 * Use a specific subsamplingRatio, value between 0 and 1
	 */
	private double subsamplingRate = 1.0;
	
	/**
	 * If > 0, keep approximately this number of events from each file. 
	 * This has higher priority than the subsamplingRate.
	 */
	private int keepNEvents = 0;
	
	/**
	 * Is this just a version request?
	 */
	private Boolean versionRequest = false;
	
	/**
	 * Is this just a help/usage request?
	 */
	private Boolean helpRequest = false;
	
	/**
	 * Constructor; creates the Config object based on (command line) arguments passed as an array of strings.
	 * These are as follows:
	 * <ul>
	 * <li>-InputFile:&lt;file.csv&gt; (required)</li>
	 * <li>-OutputFile:&lt;file.fcs&gt; (optional)</li>
	 * <li>-SubsamplingRate:&lt;n&gt; percentage (between 0 and 100, optional, cannot be used with -KeepNEvents)</li>
	 * <li>-KeepNEvents:&lt;n&gt; keep approximately n events from each file (optional, cannot be used with -SubsamplingRate)</li>
	 * <li>-Debug (optional)</li>
	 * <li>-Version (optional)</li>
	 * <li>-Help (optional)</li>
	 * </ul>
	 * Keywords are not case sensitive.
	 * @throws ConfigurationException if configuration is not valid.
	 * @throws IOException if the input file cannot be found, opened or parsed.
	 */
	public Config(String[] args) throws ConfigurationException, IOException {
		for(String arg : args) {
			String prefAndValue[] = arg.split(":", 2);
			if(prefAndValue != null && prefAndValue.length >= 1 && prefAndValue[0] != null) {
				CommandlineSwitch sw = commandlineSwitchFromString(prefAndValue[0]);
				switch(sw) {
				case InputFile: setInputFileName(prefAndValue[1]); break;
				case OutputFile: setOutputFileName(prefAndValue[1]); break;
				case SubsamplingRate: setSubsamplingRate(prefAndValue[1]); break;
				case KeepNEvents: setKeepNEvents(prefAndValue[1]); break;
				case Debug: IO.setDebug(true); break;
				case Version: setVersionRequest(true); break;
				case Help: setHelpRequest(true); break;
				default: IO.debug("Unknown command line switch (" + prefAndValue[0] + ")."); break;
				}
			}
		}

		if((outputFileName == null || outputFileName.length() == 0)) {
			outputFileName = "MergedFCSDataFiles.fcs";
		}
		if(outputFileName == null || outputFileName.length() == 0) outputFileName = "merged.FCS.data.files.fcs";
		
		IO.debug("Commandline arguments parsed.");
		validate();
	}
	
	/**
	 * Validate the configuration, also sets output file name if not specified and parses input CSV file to
	 * extract FCS file names that will be saved in inputDataFileNames.
	 * 
	 * @throws ConfigurationException if the configuration is not correct.
	 * @throws IOException if the input file name cannot be opened or parsed
	 */
	public void validate() throws ConfigurationException, IOException {
		IO.debug("Argument validation:");
		if(getHelpRequest() || this.getVersionRequest()) {
			IO.debug("No need for validation; no conversion will be done, just printing some information...");
			return;
		}
		if((inputFileName == null || inputFileName.length() == 0)) 
			throw new ConfigurationException("Missing input file name or input directory name.");
		if(inputFileName != null && inputFileName.length() > 0)	{
			IO.debug("-Input file name: " + inputFileName);
			setInputDataFileNames(inputFileName);
		}
		
		if(outputFileName == null || outputFileName.length() == 0) throw new ConfigurationException("Missing output file name base.");
		IO.debug("-Output file name: " + outputFileName);
		if(subsamplingRate != 1 && getKeepNEvents() != 0) throw new ConfigurationException("Cannot use SubsamplingRate and KeepNEvents at the same time.");
		if(getKeepNEvents() != 0) IO.debug("-Keep approximately " + getKeepNEvents() + " from each dataset.");
		else IO.debug("-Subsampling rate: " + (float)(getSubsamplingRate() * 100) + " %.");
		IO.debug("Argument validation completed sucessfully.");
	}
	
	public void finish() {
		File f = new File(UNZIP_TARGET_DIR_NAME);
		if(f.exists() && f.isDirectory()) deleteDirectory(f);
	}
	
	private static boolean deleteDirectory(File f) {
		if (f.exists()) {
			File[] files = f.listFiles();
			for (int i = 0; i < files.length; i++) {
				if (files[i].isDirectory()) {
					deleteDirectory(files[i]);
				} else {
					files[i].delete();
				}
			}
		}
		return (f.delete());
	}
	
	/**
	 * Helper method, convert string-encoded command line switch to a CommandlineSwitch enum value.
	 * 
	 * @param command string-encoded command line switch
	 * @return command line switch as a CommandlineSwitch enum value
	 */
	private static CommandlineSwitch commandlineSwitchFromString(String command) {
		CommandlineSwitch ret = CommandlineSwitch.Unknown;
		if(command == null) return ret;
		if(command.equalsIgnoreCase("-InputFile")) ret = CommandlineSwitch.InputFile;
		else if(command.equalsIgnoreCase("-OutputFile")) ret = CommandlineSwitch.OutputFile;
		else if(command.equalsIgnoreCase("-SubsamplingRate")) ret = CommandlineSwitch.SubsamplingRate;
		else if(command.equalsIgnoreCase("-KeepNEvents")) ret = CommandlineSwitch.KeepNEvents;
		else if(command.equalsIgnoreCase("-Debug")) ret = CommandlineSwitch.Debug;
		else if(command.equalsIgnoreCase("-Version")) ret = CommandlineSwitch.Version;
		else if(command.equalsIgnoreCase("-Help")) ret = CommandlineSwitch.Help;
		return ret;
	}
	
	/**
	 * Command line switches
	 */
	public enum CommandlineSwitch {
	    InputFile, OutputFile, SubsamplingRate, KeepNEvents, Debug, Version, Help, Unknown;
	}
	
	/**
	 * Getter for the inputFileName.
	 * 
	 * @return inputFileName
	 */
	public String getInputFileName() {
		return inputFileName;
	}
	
	/**
	 * Getter for the inputFile.
	 * 
	 * @return input File
	 */
	public File getInputFile() {
		return new File(getInputFileName());
	}

	/**
	 * Setter for the inputFileName.
	 * 
	 * @param inputFileName to be set.
	 */
	private void setInputFileName(String inputFileName) {
		if(inputFileName != null) this.inputFileName = inputFileName;
	}
	
	/**
	 * Getter for the outputFileNameBase.
	 * 
	 * @return outputFileNameBase
	 */
	public String getOutputFileName() {
		return outputFileName;
	}

	/**
	 * Setter for the outputFileNameBase.
	 * 
	 * @param outputFileNameBase to be set.
	 */
	private void setOutputFileName(String outputFileNameBase) {
		if(outputFileNameBase != null) this.outputFileName = outputFileNameBase;
	}

	/**
	 * Is this just a version request?
	 * 
	 * @return versionRequest
	 */
	public Boolean getVersionRequest() {
		return versionRequest;
	}

	/**
	 * Setter for the versionRequest
	 * 
	 * @param versionRequest to be set
	 */
	private void setVersionRequest(Boolean versionRequest) {
		this.versionRequest = versionRequest;
	}

	/**
	 * Is this just a help request?
	 * 
	 * @return helpRequest
	 */
	public Boolean getHelpRequest() {
		return helpRequest;
	}

	/**
	 * Setter for the helpRequest
	 * 
	 * @param helpRequest to be set
	 */
	private void setHelpRequest(Boolean helpRequest) {
		this.helpRequest = helpRequest;
	}

	/**
	 * Getter for the subsamplingRate
	 * @return the subsamplingRate, value between 0 and 1; indicating how many events shall be 
	 * merged into the resulting dataset, 1 is all, 0.5 is 50% etc. The return value will always be
	 * 1 if keepNEvents != 0 (keepNEvents has priority over subsamplingRate).
	 */
	public double getSubsamplingRate() {
		if(keepNEvents == 0) return subsamplingRate;
		else return 1;
	}

	/**
	 * Setter for the subsamplingRate, converts the value from a string and percentage notion to 0-1 range
	 * @param subsamplingRate percentage, ASCII-encoded numeric value between 0 and 100.
	 * @throws ConfigurationException if the SubsamplingRate is not between 0-100 
	 */
	private void setSubsamplingRate(String subsamplingRate) throws ConfigurationException {
		double ret = Double.parseDouble(subsamplingRate)/100;
		if(ret < 0 || ret > 1) throw new ConfigurationException("Subsampling rate out of bounce, shall be between 0 and 100 percent.");
		this.subsamplingRate = ret;
	}

	/**
	 * Getter for the input FCS file names.
	 *  
	 * @return the input FCS file names as an array of Strings.
	 */
	public String[] getInputDataFileNames() {
		return inputDataFileNames;
	}

	/**
	 * Sets the inputDataFileNames String array based on the inputFileName, which may be a directory, a ZIP file
	 * or a text file with file names (one per line). A ZIP file is extracted if needed.
	 * 
	 * @param inputFileName input directory, ZIP or text file 
	 * @throws IOException if inputFileName file cannot be opened or parsed.
	 */
	private void setInputDataFileNames(String inputFileName) throws IOException {
		File f = new File(inputFileName);
		if(f.isDirectory()) {
			inputDataFileNames = parseDir(f);
		} else {
			if(isZip(inputFileName)) {
				IO.debug("Extracting input ZIP file.");
				ZipFile zipFile = new ZipFile(inputFileName);
				Enumeration<? extends ZipEntry> entries = zipFile.entries();
				f = new File(UNZIP_TARGET_DIR_NAME);
				f.mkdir();
				while(entries.hasMoreElements()) {
					ZipEntry entry = (ZipEntry)entries.nextElement();
					IO.debug("Extracting file: " + entry.getName());
					copyInputStream(zipFile.getInputStream(entry), new BufferedOutputStream(new FileOutputStream(UNZIP_TARGET_DIR_NAME + System.getProperty("file.separator") + entry.getName())));
				}
				zipFile.close();
				IO.debug("ZIP file closed.");
				inputDataFileNames = parseDir(f);
			} else {
				IO.debug("Parsing input text file.");
				FileReader fr = new FileReader(inputFileName);
				BufferedReader bufferedReader = new BufferedReader(fr);
				List<String> lines = new ArrayList<String>();
				String line = null;
				while ((line = bufferedReader.readLine()) != null) {
					if(line.length() > 0) {
						lines.add(line);
						IO.debug("File \"" + line + "\" added to the list of input files.");
					}
				}
				bufferedReader.close();
				inputDataFileNames = lines.toArray(new String[lines.size()]);
			}
		}
	}
	
	private static boolean isZip(String fileName) throws IOException {
		File file = new File(fileName);
		if (file.length() < ZIP_HEADER.length) return false;
		byte[] header = new byte[ZIP_HEADER.length];
		InputStream in = new BufferedInputStream(new FileInputStream(file));
		int totalBytesRead = 0;
		while (totalBytesRead < ZIP_HEADER.length) {
			int bytesRemaining = ZIP_HEADER.length - totalBytesRead;
			int bytesRead = in.read(header, totalBytesRead, bytesRemaining);
			if (bytesRead > 0) {
				totalBytesRead = totalBytesRead + bytesRead;
			}
		}
		if(Arrays.equals(ZIP_HEADER, header)) return true;
		return false;
	}
	
	private static String[] parseDir(File f) {
		IO.debug("Parsing input directory.");
		String[] children = f.list();
		String[] inputDataFileNames = new String[0];
		java.util.Arrays.sort(children);
		if(children != null) {
			inputDataFileNames = new String[children.length];
			for(int i=0; i<children.length; i++) {
				inputDataFileNames[i] = f.getAbsolutePath() + File.separator + children[i];
				IO.debug("File \"" + inputDataFileNames[i] + "\" added to the list of input files.");
	        }
	    }
		return inputDataFileNames;
	}
	
	private static final void copyInputStream(InputStream in, OutputStream out) throws IOException {
		byte[] buffer = new byte[UNZIP_BUFFER_SIZE];
		int len;
		while ((len = in.read(buffer)) >= 0) out.write(buffer, 0, len);
		in.close();
		out.close();
	}

	/**
	 * Getter for the keepNEvents, If > 0, keep approximately this number of events from each file. 
	 * This has higher priority than the subsamplingRate.
	 * 
	 * @return keepNEvents; 
	 */
	public int getKeepNEvents() {
		return keepNEvents;
	}

	/**
	 * Setter for keepNEvents, parses the integer value from the provided String.
	 * 
	 * @param keepNEvents ASCII representation of the keepNEvents value.
	 * @throws ConfigurationException if keepNEvents cannot be parsed or is out of bounce, e.g., <= 0.
	 */
	private void setKeepNEvents(String keepNEvents) throws ConfigurationException {
		int ret = Integer.parseInt(keepNEvents);
		if(ret <= 0) throw new ConfigurationException("KeepNEvents out of bounce, shall be a positive integer.");
		this.keepNEvents = ret;
	}
	
	
	
}
