# Supplementary material for: GenePattern flow cytometry suite
Source: Source Code Biol Med. 2013 Jul 3;8:14. doi: 10.1186/1751-0473-8-14 (PMC3717030; doi:10.1186/1751-0473-8-14)
Supplement: Additional file 3 — Source Codes of GenePattern Flow Cytometry Suite Modules.Please use any ZIP-compatible software to extract the ZIP archive file into a folder. There will be 35 folders after the extraction. The folder named lib contains the CFCS library that is required in order to compile the Java-based modules. In addition, the lib folder contains a ZIP compression tool that is being used by the FCMSinglePanelQC and PlateQAFCS modules to compress the results in case the server computer is a Windows-based machine. This tool is not required for Linux/Unix or Mac based servers. The additional 34 folders contain the source codes of each of the modules in the GenePattern Flow Cytometry Suite. [file 1751-0473-8-14-S3.zip › AdditionalFile3_GPFCMSuiteSourceCodes/MergeFCSDataFiles/net/sf/flowcyt/gp/modules/mergefcsdatafiles/MergeFCSDataFilesApp.java]

/* ********************************************************************
 * Copyright (©) 2009 Josef Spidlen, Ph.D.
 * 
 * License
 * The software is distributed under the terms of the 
 * GNU Lesser General Public License (LGPL)
 * 
 * Disclaimer
 * This software and documentation come with no warranties of any kind.
 * This software is provided "as is" and any and any express or implied 
 * warranties, including, but not limited to, the implied warranties of
 * merchantability and fitness for a particular purpose are disclaimed.
 * In no event shall the  copyright holder be liable for any direct, 
 * indirect, incidental, special, exemplary, or consequential damages
 * (including but not limited to, procurement of substitute goods or 
 * services; loss of use, data or profits; or business interruption)
 * however caused and on any theory of liability, whether in contract,
 * strict liability, or tort arising in any way out of the use of this 
 * software.    
 *  
 * Acknowledgment
 * This work has been supported by Brinkman/Sekaly Genome Canada 
 * Technology Development Project High Throughput High-Dimensional 
 * Multi-parametric Analysis of the Immune System.
 * 
 * ******************************************************************** 
 */

package net.sf.flowcyt.gp.modules.mergefcsdatafiles;

import java.io.File;
import java.io.IOException;
import java.util.Random;

import javax.naming.ConfigurationException;

import org.flowcyt.cfcs.CFCSData;
import org.flowcyt.cfcs.CFCSDataSet;
import org.flowcyt.cfcs.CFCSError;
import org.flowcyt.cfcs.CFCSErrorCodes;
import org.flowcyt.cfcs.CFCSListModeData;
import org.flowcyt.cfcs.CFCSSystem;

	/**
	 * <h1>MergeFCSDataFilesApp</h1>
	 * <p>
	 * Take a list of FCS data files and output a single FCS datafile containing events 
	 * from all the specified input data files. The FCS file names are expected in the 
	 * first column and starting from the second row in the input CSV file (after a heading). 
	 * The parameters in all the data files should match (check based on values of the 
	 * $PnN keyword), output an error if parameters in the input FCS data files are not 
	 * consistent. If subsampling rate is being used, each event has the probability 
	 * approximately equal to the subsampling rate to be included in the result file.
	 *  By default, all events are included in the result file.
	 * </p><p>
	 * <b>Usage</b>: java -jar mergefcsdatafiles.jar &lt;options&gt;<br>Options:<br>
	 * <ul>
	 * <li>-InputFile:&lt;file.csv&gt;</li>
	 * <li>-OutputFile:&lt;file.fcs&gt; (optional)</li>
	 * <li>-SubsamplingRate:&lt;n&gt; percentage (between 0 and 100, optional, cannot be used with -KeepNEvents)</li>
	 * <li>-KeepNEvents:&lt;n&gt; keep approximately n events from each file (optional, cannot be used with -SubsamplingRate)</li>
	 * <li>-Debug (optional)</li>
	 * <li>-Version (optional)</li>
	 * <li>-Help (optional)</li>
	 * </ul>
	 * Keywords are not case sensitive.
	 * @param args is used to encode the options
	 * @author Josef Spidlen, Ph.D., BC Cancer Agency, jspidlen@bccrc.ca
	 */
public class MergeFCSDataFilesApp {

	/**
	 * Parsed configuration from the command line
	 */
	private Config config;
	
	/**
	 * Version information
	 */
	public static final String version = "MergeFCSDataFiles, version alpha 2012-04-27."; 

	/**
	 * Usage string
	 */
	public static final String usage = "Usage:\n" + 
	"java -jar mergefcsdatafiles.jar <options> \n\n" + 
	"options:\n\n" +
	" -InputFile:<files>     The input FCS files to be merged, either a directory or a zip file or a text file with FCS file names (full path) one name per line, required unless -Version or -Help is used.\n" +
	" -OutputFile:<file.fcs> The output FCS file name (optional)\n" +
	" -SubsamplingRate:<n>   Percentage (between 0 and 100, optional, cannot be used with -KeepNEvents)\n" +
	" -KeepNEvents:<n>       Keep approximately n events from each file (optional, cannot be used with -SubsamplingRate)\n" +
	" -Debug                 Produces debug output.\n" + 
	" -Version               Output the version of the software and exit (no datasets are extracted).\n" +
	" -Help                  Output the command line syntax and exit (no datasets are extracted).\n"; 
	
	/**
	 * <h1>MergeFCSDataFilesApp</h1>
	 * <p>
	 * Take a list of FCS data files and output a single FCS datafile containing events 
	 * from all the specified input data files. The FCS file names are expected in the 
	 * first column and starting from the second row in the input CSV file (after a heading).
	 * Alternatively, a directory name with all the FCS files may be specified.  
	 * The parameters in all the data files should match (check based on values of the 
	 * $PnN keyword), output an error if parameters in the input FCS data files are not 
	 * consistent. If subsampling rate is being used, each event has the probability 
	 * approximately equal to the subsampling rate to be included in the result file.
	 *  By default, all events are included in the result file.
	 * </p><p>
	 * <b>Usage</b>: java -jar mergefcsdatafiles.jar &lt;options&gt;<br>Options:<br>
	 * <ul>
	 * <li>-InputFile:&lt;file.csv&gt;</li>
	 * <li>-OutputFile:&lt;file.fcs&gt; (optional)</li>
	 * <li>-SubsamplingRate:&lt;n&gt; percentage (between 0 and 100, optional, cannot be used with -KeepNEvents)</li>
	 * <li>-KeepNEvents:&lt;n&gt; keep approximately n events from each file (optional, cannot be used with -SubsamplingRate)</li>
	 * <li>-Debug (optional)</li>
	 * <li>-Version (optional)</li>
	 * <li>-Help (optional)</li>
	 * </ul>
	 * Keywords are not case sensitive.
	 * @param args is used to encode the options
	 */
	public static void main(String[] args) {
		MergeFCSDataFilesApp app = new MergeFCSDataFilesApp();
		app.run(args);
	}
	
	/**
	 * <h1>MergeFCSDataFilesApp</h1>
	 * <p>
	 *  Take a list of FCS data files and output a single FCS datafile containing events 
	 * from all the specified input data files. The FCS file names are expected in the 
	 * first column and starting from the second row in the input CSV file (after a heading). 
	 * Alternatively, a directory name with all the FCS files may be specified.
	 * The parameters in all the data files should match (check based on values of the 
	 * $PnN keyword), output an error if parameters in the input FCS data files are not 
	 * consistent. If subsampling rate is being used, each event has the probability 
	 * approximately equal to the subsampling rate to be included in the result file.
	 *  By default, all events are included in the result file.
	 * </p><p>
	 * <b>Usage</b>: java -jar mergefcsdatafiles.jar &lt;options&gt;<br>Options:<br>
	 * <ul>
	 * <li>-InputFile:&lt;file.csv&gt; (required)</li>
	 * <li>-OutputFile:&lt;file.fcs&gt; (optional)</li>
	 * <li>-SubsamplingRate:&lt;n&gt; percentage (between 0 and 100, optional, cannot be used with -KeepNEvents)</li>
	 * <li>-KeepNEvents:&lt;n&gt; keep approximately n events from each file (optional, cannot be used with -SubsamplingRate)</li>
	 * <li>-Debug (optional)</li>
	 * <li>-Version (optional)</li>
	 * <li>-Help (optional)</li>
	 * </ul>
	 * Keywords are not case sensitive.
	 * @param args is used to encode the options
	 */
	private void run(String[] args) {
		
		try {
			config = new Config(args);
			// Is it just a version or help request? If so, output it and exit.
			if(config.getVersionRequest()) { IO.println(version); return; } 
			else if(config.getHelpRequest()) { IO.println(usage); return; }

			IO.debug("The merge of FCS datasets started.");
			
			CFCSSystem writeSystem = new CFCSSystem();
			writeSystem.create("file:" + config.getOutputFileName());
			CFCSListModeData targetData = null;
			int parCount = 0, minEventCount = 0, maxEventCount = 0, i = 0;
			int[] eventCounts = new int[config.getInputDataFileNames().length];
			double eventValues[] = null;
			String parNames[] = null;
			Random generator = new Random();
			
			for(String filename : config.getInputDataFileNames()) {
				IO.debug("Processing file: " + filename);
				CFCSSystem readSystem = new CFCSSystem();
				try { readSystem.open(new File(filename).toURI().toURL()); }
				catch(CFCSError e) {
					if (e.errorNumber == CFCSErrorCodes.CFCSIOError) throw new IOException(e.toString());
					throw e;
				} 
				CFCSDataSet sourceDS = readSystem.getDataSet(0);
				if(sourceDS.getData().getType() != CFCSData.LISTMODE) {
					IO.error("Dataset in " + filename + " is not a list mode dataset, skipping the file...");
					readSystem.close();
					continue;
				}
				CFCSListModeData sourceData = (CFCSListModeData) sourceDS.getData();
				
				// We are processing the first file
				if(targetData == null) {
					CFCSDataSet targetDS = writeSystem.createDataSet(sourceDS);
					targetData = (CFCSListModeData) targetDS.getData();
					parCount = sourceDS.getParameters().getCount();
					eventValues = new double[parCount];
					parNames = new String[parCount];
					for(int p = 0; p < parCount; p++) {
						parNames[p] = sourceDS.getParameters().getParameter(p).getShortName();
					}
					minEventCount = maxEventCount = sourceData.getCount();
				}
				
				if(parCount != sourceDS.getParameters().getCount()) {
					IO.error("Dataset in " + filename + " is not consistent with previsous datasets, skipping the file.");
					readSystem.close(); readSystem = null;
					continue;
				}
				
				for(int p = 0; p < parCount; p++) {
					if(parNames[p].compareToIgnoreCase(sourceDS.getParameters().getParameter(p).getShortName()) != 0) {
						IO.error("Dataset in " + filename + " is not consistent with previsous datasets, parameter number " + p + " does not match (" + 
								sourceDS.getParameters().getParameter(p).getShortName() + " vs. " + parNames[p] + "); skipping the file.");
						readSystem.close(); readSystem = null;
						break;
					}
				}
				
				if(readSystem == null) continue; // Have we found an inconsistency before?
				int eventCount = sourceData.getCount();
				eventCounts[i] = eventCount;
				if(eventCount < minEventCount) minEventCount = eventCount;
				if(eventCount > maxEventCount) maxEventCount = eventCount;
				
				int keepNEvents = config.getKeepNEvents();
				
				for(int evIdx = 0; evIdx < eventCount; evIdx++) {
					if(keepNEvents > 0) {
						// It is the keepNEvents option
						if((eventCount <= keepNEvents) || (generator.nextDouble() < ((double)keepNEvents/(double)eventCount))) {
							sourceData.getEvent(evIdx, eventValues);
							targetData.addEvent(eventValues);
						}
					} else if((config.getSubsamplingRate() == 1) || (generator.nextDouble() < config.getSubsamplingRate())) {
						// It is the SubsamplingRate option and we actually should include this event
						sourceData.getEvent(evIdx, eventValues);
						targetData.addEvent(eventValues);
					}
				}
				
				if(keepNEvents > 0 && eventCount < keepNEvents) {
					IO.println("Warning: there are only " + eventCount + " events in " + filename + " while we were supposed to extract " + keepNEvents + " random events.");
				}
				
				readSystem.close();
				i++;
			}
			
			if(minEventCount < maxEventCount - 2 * Math.sqrt(maxEventCount)) {
				IO.println("Warning: detected high event number variance in source files (" + minEventCount + "-" + maxEventCount + ").");
				IO.println("The specific event number values are as follows:");
				String[] files = config.getInputDataFileNames(); 
				for(int j = 0; j < eventCounts.length; j++) {
					IO.println(eventCounts[j] + " \tin " + files[j]);
				}
			} else {
				IO.debug("Event number variance (" + minEventCount + "-" + maxEventCount + ").");
			}
			
			writeSystem.close();
			config.finish();
			IO.debug("The merge of FCS datasets finished.");
			
		} catch (IOException e) {
			IO.error("IO Exception: " + e.getMessage());
		} catch (ConfigurationException e) {
			IO.error("Configuration Error: " + e.getMessage());
			IO.println("\n" + usage);
		} catch(CFCSError e) {
			IO.error("CFCS Exception - " + e.toString());
			IO.error("\nOnly proper FCS data files are supported, did you try to read a non-comliant data file?");
		} catch (Exception e) {
			IO.error("Exception: " + e.getMessage());
		}
	}
}
