# Supplementary material for: GenePattern flow cytometry suite
Source: Source Code Biol Med. 2013 Jul 3;8:14. doi: 10.1186/1751-0473-8-14 (PMC3717030; doi:10.1186/1751-0473-8-14)
Supplement: Additional file 3 — Source Codes of GenePattern Flow Cytometry Suite Modules.Please use any ZIP-compatible software to extract the ZIP archive file into a folder. There will be 35 folders after the extraction. The folder named lib contains the CFCS library that is required in order to compile the Java-based modules. In addition, the lib folder contains a ZIP compression tool that is being used by the FCMSinglePanelQC and PlateQAFCS modules to compress the results in case the server computer is a Windows-based machine. This tool is not required for Linux/Unix or Mac based servers. The additional 34 folders contain the source codes of each of the modules in the GenePattern Flow Cytometry Suite. [file 1751-0473-8-14-S3.zip › AdditionalFile3_GPFCMSuiteSourceCodes/PlateQAFCS/My.Func.R]

guid <- function()
    format.hexmode(as.integer(Sys.time())/runif(1)*proc.time()["elapsed"])


## Detect unusual median values
## This fuction compares median values of different flow cytometry data files for the channels of interest and identify ubnormal cases
qaProcess.median <- function(set, grouping=NULL, outdir, channels=NULL, cFactor=1,
                                 name="median values", sum.dimensions=c(7,7),
                                 ...)
{
    ## some sanity checking
    if(!is(set, "flowSet"))
        stop("'set' needs to be of class 'flowSet'")
    frameIDs <- sampleNames(set) # added by parisa
    ls <- length(set)
    if(!is.character(outdir) || length(outdir)!=1)
        stop("'outdir' must be a valid file path")
    if(!is.numeric(cFactor) || length(cFactor)!=1)
        stop("'cutoff' must be numeric scalar")
    ### added by parisa
    if(is.null(channels)){
        parms <- setdiff(colnames(set[[1]]), c("time", "Time"))
    }else{
        if(!all(channels %in% colnames(set[[1]])))
            stop("Invalid channel(s)")
        parms <- channels
    }
    ###
    lp <- length(parms)
    if(!is.null(grouping))
        if(!is.character(grouping) || ! grouping %in% colnames(pData(set)))
            stop("'grouping' must be a character indicating one of the ",
                 "phenotypic variables in 'set'")
    if(!all(is.numeric(sum.dimensions)))
        stop("Plot dimensions must be provided as numerics")
    sum.dimensions <- rep(sum.dimensions, 2)

    ## deal with groups if there are any
    grps <- if(!is.null(grouping)) pData(set)[,grouping] else rep(1,ls)
    grpsi <- split(1:ls, grps, drop=TRUE)
    sset <- split(set, grps)
    
    ## create summary plot and its associated qaGraph object
    cat("creating summary plots...")
    gid <- guid()
    tmp <- tempdir()
    ## Necessary because the directory path in Windows returned by tmpdir is odd
    tmp <- gsub("\\", "/", tmp, fixed=TRUE)
    # compute median values of different sets at desired channels
    Median <- matrix(ncol=lp, nrow=ls, dimnames=list(frameIDs,parms))
    for(p in parms){
        for(i in 1:length(set)){
             Median[i,p] <- median(exprs(set[[i]])[,p])
        }
        cat("\n",p)
        sfile <- file.path(tmp, paste("frame_", gsub("\\..*$", "", 
					  p), ".pdf", sep=""))
        pdf(file=sfile, width=sum.dimensions[1], height=sum.dimensions[2])
        col <- "gray"
        par(mar=c(10.1, 4.1, 4.1, 2.1), las=2)
        barplot(Median[,p], col=col, border=NA, names.arg=sampleNames(set),
               cex.names=0.8, cex.axis=0.8)
        abline(h=mean(Median[,p]), lty=3, lwd=2)
        dev.off()

        idir <- file.path(outdir, "images", gid)
        sgraph <- qaGraph(fileName=sfile, imageDir=idir, width=350)
    }
    
    

    ## create aggregators for each frame and wrap in object
    frameIDs <- sampleNames(set)
    frameProcesses <- list()
    cat("\ncreating frame plots...")
    for(p in parms){
        for(i in seq_len(ls)){
        
            thisGrp <-
                if(is.null(grouping)) "1" else as.character(pData(set)[i,grouping])
            summary <- -(log(Median[i,p] / mean(Median[,p][grpsi[[thisGrp]]])))
            ba <- new("numericAggregator", x=Median[i,p],
                      passed= ((summary<cFactor) && summary>(-cFactor)))
            fid <- frameIDs[i]
            frameProcesses[[fid]] <-
                qaProcessFrame(fid, ba, details=list(qaScore=summary))
            cat(".")
        }
         
    }
    ## create qaProcess object
    cat("\n")
    return(qaProcess(id=gid, name=paste("median - ", p, sep=""), type="median values",
               summaryGraph=sgraph, frameProcesses=frameProcesses))
}


###########################################################################################################################################################
###########################################################################################################################################################
## Detect unexpected data distributions (unusual upper/lower quantiles) 
## This code is just suitable when the number of channels is only 1 (not more). It needs some modification to build seperate columns for different channels.
qaProcess.boxplot <- function(set, grouping=NULL, outdir, channels=NULL, cFactor=1,
                                 name="median values", sum.dimensions=c(7,7), ylim=c(0,2^18),
                                 ...)
{
    ## some sanity checking
    if(!is(set, "flowSet"))
        stop("'set' needs to be of class 'flowSet'")
    frameIDs <- sampleNames(set) # added by parisa
    ls <- length(set)
    if(!is.character(outdir) || length(outdir)!=1)
        stop("'outdir' must be a valid file path")
    if(!is.numeric(cFactor) || length(cFactor)!=1)
        stop("'cutoff' must be numeric scalar")
    ### added by parisa
    if(is.null(channels)){
        parms <- setdiff(colnames(set[[1]]), c("time", "Time"))
    }else{
        if(!all(channels %in% colnames(set[[1]])))
            stop("Invalid channel(s)")
        parms <- channels
    }
    ###
    lp <- length(parms) # added by parisa
    if(!is.null(grouping))
        if(!is.character(grouping) || ! grouping %in% colnames(pData(set)))
            stop("'grouping' must be a character indicating one of the ",
                 "phenotypic variables in 'set'")
    if(!all(is.numeric(sum.dimensions)))
        stop("Plot dimensions must be provided as numerics")
    sum.dimensions <- rep(sum.dimensions, 2)

    ## deal with groups if there are any
    grps <- if(!is.null(grouping)) pData(set)[,grouping] else rep(1,ls)
    grpsi <- split(1:ls, grps, drop=TRUE)
    sset <- split(set, grps)
    
    ## create summary plot and its associated qaGraph object
    cat("creating summary plots...")
    gid <- guid()
    tmp <- tempdir()
    ## Necessary because the directory path in Windows returned by tmpdir is odd
    tmp <- gsub("\\", "/", tmp, fixed=TRUE)
    ### added by parisa
    # compute upper quartile and lower quartile values for different sets at desired channels
    Upper.Quant <- matrix(ncol=lp, nrow=ls, dimnames=list(frameIDs,parms))
    Lower.Quant <- matrix(ncol=lp, nrow=ls, dimnames=list(frameIDs,parms))
    Diff.Quant <- matrix(ncol=lp, nrow=ls, dimnames=list(frameIDs,parms))
    for(p in parms){
        box.data <- list()
        for(i in 1:length(set)){
             box.data[[i]] <- exprs(set[[i]])[,p]

	     x <- boxplot(exprs(set[[i]])[,p],range=1.5,outline=FALSE,plot=FALSE)
	     y <- x$stat

             Upper.Quant[i,p] <- y[4,]
             Lower.Quant[i,p] <- y[2,]
             Diff.Quant[i,p] <- Upper.Quant[i,p] - Lower.Quant[i,p]
        }
        ### changed by parisa
        cat("\n",p)
        sfile <- file.path(tmp, paste("frame_", gsub("\\..*$", "", 
					  p), ".pdf", sep=""))
        pdf(file=sfile, width=sum.dimensions[1], height=sum.dimensions[2])
        col <- "gray"
        par(mar=c(10.1, 4.1, 4.1, 2.1), las=2)
        boxplot(box.data,range=1.5,outline=FALSE,xaxt="n", names.arg=sampleNames(set),
               cex.names=0.8, cex.axis=0.8,ylim=ylim)
        dev.off()

        idir <- file.path(outdir, "images", gid)
        sgraph <- qaGraph(fileName=sfile, imageDir=idir, width=350)
    }
    
    

    ## create aggregators for each frame and wrap in object
    frameIDs <- sampleNames(set)
    frameProcesses <- list()
    cat("\ncreating frame plots...")
    for(p in parms){
        for(i in seq_len(ls)){
        
            thisGrp <-
                if(is.null(grouping)) "1" else as.character(pData(set)[i,grouping])

            summary.upper <- -(log(Upper.Quant[i,p] / mean(Upper.Quant[,p][grpsi[[thisGrp]]])))
            summary.lower <- -(log(Lower.Quant[i,p] / mean(Lower.Quant[,p][grpsi[[thisGrp]]])))
            summary.diff <- -(log(Diff.Quant[i,p] / mean(Diff.Quant[,p][grpsi[[thisGrp]]])))

            summary <- (summary.upper <= cFactor) & (summary.upper >= -cFactor) & (summary.lower <= cFactor) & (summary.lower >= -cFactor) & (summary.diff <= cFactor) & (summary.diff >= -cFactor)

            ba <- new("binaryAggregator", passed= summary)
            fid <- frameIDs[i]
            frameProcesses[[fid]] <-
                qaProcessFrame(fid, ba, details=list(qaScore=summary))
            cat(".")
        }
         
    }
    ## create qaProcess object
    cat("\n")
    return(qaProcess(id=gid, name=paste("Boxplot - ", p, sep=""), type="Boxplot",
               summaryGraph=sgraph, frameProcesses=frameProcesses))
}


###########################################################################################################################################################
###########################################################################################################################################################
## Detect unexpected probabbility density functions (p.d.f) 
## This code is just suitable when the number of channels is only 1 (not more). It needs some modification to build seperate columns for different channels.
qaProcess.pdf <- function(set, grouping=NULL, outdir, channels=NULL, cFactor=1,
                                 name="median values", sum.dimensions=c(7,7), ylim=c(0,2^18),
                                 scale,...)
{
    # library(rflowcyt)
    # library(flowCore)
	
    ## some sanity checking
    if(!is(set, "flowSet"))
        stop("'set' needs to be of class 'flowSet'")
    frameIDs <- sampleNames(set) # added by parisa
    ls <- length(set)
    if(!is.character(outdir) || length(outdir)!=1)
        stop("'outdir' must be a valid file path")
    if(!is.numeric(cFactor) || length(cFactor)!=1)
        stop("'cutoff' must be numeric scalar")
    ### added by parisa
    if(is.null(channels)){
        parms <- setdiff(colnames(set[[1]]), c("time", "Time"))
    }else{
        if(!all(channels %in% colnames(set[[1]])))
            stop("Invalid channel(s)")
        parms <- channels
    }
    ###
    lp <- length(parms) # added by parisa
    if(!is.null(grouping))
        if(!is.character(grouping) || ! grouping %in% colnames(pData(set)))
            stop("'grouping' must be a character indicating one of the ",
                 "phenotypic variables in 'set'")
    if(!all(is.numeric(sum.dimensions)))
        stop("Plot dimensions must be provided as numerics")
    sum.dimensions <- rep(sum.dimensions, 2)

    ## deal with groups if there are any
    grps <- if(!is.null(grouping)) pData(set)[,grouping] else rep(1,ls)
    grpsi <- split(1:ls, grps, drop=TRUE)
    sset <- split(set, grps)
    
    ## create summary plot and its associated qaGraph object
    cat("creating summary plots...")
    gid <- guid()
    tmp <- tempdir()
    ## Necessary because the directory path in Windows returned by tmpdir is odd
    tmp <- gsub("\\", "/", tmp, fixed=TRUE)
    ### added by parisa
    # compute probability density functions for different sets at desired channels
    PDF <- list()
    MSE <- matrix(ncol=lp, nrow=ls, dimnames=list(frameIDs,parms))
    for(p in parms){
        PDF <- list()
        for(i in 1:length(set)){

             PDF.Plot <- density(exprs(set[[i]])[,p],kernel=c("gaussian"))
	     Intrp.PDF <- aspline(PDF.Plot$x, PDF.Plot$y, xout=scale, n = 1000, ties = mean, method="original", degree=3)
	     PDF[[i]] <- Intrp.PDF$y
	     
        }
        pdf.len <- max(sapply(PDF,length))
        PDF.Mat <- matrix(0,ncol=pdf.len, nrow=ls)
        index <- NULL
        for (i in 1:length(set)){
	     if (length(PDF[[i]]) != 0){ # consider just those cases for which PDF is computed without error
                 PDF.Mat[i,1:length(PDF[[i]])] <- PDF[[i]]
                 index <- c(index,i)  
             }	
	}
        avg.PDF <- apply(PDF.Mat[index,],2,mean)
        avg.PDF <- t(matrix(rep(avg.PDF,length=(pdf.len*ls)),nrow=pdf.len,ncol=ls))
        diff.PDF <- (PDF.Mat - avg.PDF)
        MSE[,p] <- apply((diff.PDF)^2,1,mean)
        ### changed by parisa
        cat("\n",p)
        sfile <- file.path(tmp, paste("frame_", gsub("\\..*$", "", 
					  p), ".pdf", sep=""))
        pdf(file=sfile, width=sum.dimensions[1], height=sum.dimensions[2])
        col <- "gray"
        par(mar=c(10.1, 4.1, 4.1, 2.1), las=2)

        barplot(MSE[,p], col=col, border=NA, names.arg=sampleNames(set),
               cex.names=0.8, cex.axis=0.8, main = "Mean of Squared Error for p.d.f Curves w.r.t Average p.d.f")
        abline(h=mean(MSE[,p]), lty=3, lwd=2)

        #plot(sampleNames(set), MSE[,p], type="l", col="black", names.arg=sampleNames(set),
        #       xlab="Well ID", ylab="mean of squared error", cex.names=0.8, cex.axis=0.8,
        #       main="mean of squared error between each p.d.f curve and the average p.d.f curve")
        dev.off()

        idir <- file.path(outdir, "images", gid)
        sgraph <- qaGraph(fileName=sfile, imageDir=idir, width=300)
    }
    
    

    ## create aggregators for each frame and wrap in object
    frameIDs <- sampleNames(set)
    frameProcesses <- list()
    cat("\ncreating frame plots...")
    for(p in parms){
        for(i in seq_len(ls)){
	    thisGrp <-
                if(is.null(grouping)) "1" else as.character(pData(set)[i,grouping])
            summary <- -(log(MSE[i,p] / mean(MSE[,p][grpsi[[thisGrp]]])))
	    # Assign scores to the erros (higher scores are assigned to the files with higher MSE errors)
            score <- round(100*(max(0,(MSE[i,p]-mean(MSE[,p]))/mean(MSE[,p]))))/100

            # Depicting figures for each frame seperately
            y.lim <- max(max(PDF.Mat[i,]),max(avg.PDF[i,]))
	    tfile <- file.path(tmp, paste("frame_", sprintf("%0.2d", i), ".pdf", sep=""))
            pdf(file=tfile, width=sum.dimensions[1], height=sum.dimensions[2])
            plot(PDF.Mat[i,], type="l", col="red", names.arg=sampleNames(set),
               cex.names=0.8, cex.axis=0.8, main =paste("score=",score, sep=""),
               xlab="Intensity", ylab="p.d.f", ylim =c(0,y.lim))
            legend("topright",c("p.d.f.","average p.d.f."),lwd=1,col=c("red","blue"),y.intersp=1.2,pt.lwd=0.5)
	    points(avg.PDF[i,], type="l", col="blue", names.arg=sampleNames(set),
               cex.names=0.8, cex.axis=0.8)
            dev.off()
	    sum.graph <- qaGraph(fileName=tfile, imageDir=idir, width=300)

            summary <- -(log(MSE[i,p] / mean(MSE[,p][grpsi[[thisGrp]]])))
        
            ba <- new("binaryAggregator", passed= (summary >= -cFactor))
            fid <- frameIDs[i]
            frameProcesses[[fid]] <-
                qaProcessFrame(fid, ba, summaryGraph=sum.graph, details=list(qaScore=summary))
            cat(".")
        }
         
    }
    ## create qaProcess object
    cat("\n")
    return(qaProcess(id=gid, name=paste("probabilty density function - ", p, sep=""), type="probabilty density function",
               summaryGraph=sgraph, frameProcesses=frameProcesses))
}


###########################################################################################################################################################
###########################################################################################################################################################
## Detect unexpected probabbility density functions (p.d.f) 
## This code is just suitable when the number of channels is only 1 (not more). It needs some modification to build seperate columns for different channels.
qaProcess.pdf.parm <- function(set, grouping=NULL, outdir, channels=NULL, cFactor=1,
                                 name="median values", sum.dimensions=c(7,7), ylim=c(0,2^18),
                                 scale,...)
{
    # library(rflowcyt)
    # library(flowCore)
	
    ## some sanity checking
    if(!is(set, "flowSet"))
        stop("'set' needs to be of class 'flowSet'")
    frameIDs <- sampleNames(set) # added by parisa
    ls <- length(set)
    if(!is.character(outdir) || length(outdir)!=1)
        stop("'outdir' must be a valid file path")
    if(!is.numeric(cFactor) || length(cFactor)!=1)
        stop("'cutoff' must be numeric scalar")
    ### added by parisa
    if(is.null(channels)){
        parms <- setdiff(colnames(set[[1]]), c("time", "Time"))
    }else{
        if(!all(channels %in% colnames(set[[1]])))
            stop("Invalid channel(s)")
        parms <- channels
    }
    ###
    lp <- length(parms) # added by parisa
    if(!is.null(grouping))
        if(!is.character(grouping) || ! grouping %in% colnames(pData(set)))
            stop("'grouping' must be a character indicating one of the ",
                 "phenotypic variables in 'set'")
    if(!all(is.numeric(sum.dimensions)))
        stop("Plot dimensions must be provided as numerics")
    sum.dimensions <- rep(sum.dimensions, 2)

    ## deal with groups if there are any
    grps <- if(!is.null(grouping)) pData(set)[,grouping] else rep(1,ls)
    grpsi <- split(1:ls, grps, drop=TRUE)
    sset <- split(set, grps)
    
    ## create summary plot and its associated qaGraph object
    cat("creating summary plots...")
    gid <- guid()
    tmp <- tempdir()
    ## Necessary because the directory path in Windows returned by tmpdir is odd
    tmp <- gsub("\\", "/", tmp, fixed=TRUE)
    ### added by parisa
    # compute probability density functions for different sets at desired channels
    PDF <- list()
    PDF.Mat <- list()
    avg.PDF <- list()
    MSE <- matrix(ncol=lp, nrow=ls, dimnames=list(frameIDs,parms))
    for(p in parms){
        PDF <- list()
        for(i in 1:length(set)){

             PDF.Plot <- density(exprs(set[[i]])[,p],kernel=c("gaussian"))
	     Intrp.PDF <- aspline(PDF.Plot$x, PDF.Plot$y, xout=scale, n = 1000, ties = mean, method="original", degree=3)
	     PDF[[i]] <- Intrp.PDF$y
	     
        }
        pdf.len <- max(sapply(PDF,length))
        PDF.Mat[[p]] <- matrix(0,ncol=pdf.len, nrow=ls)
        index <- NULL
        for (i in 1:length(set)){
	     if (length(PDF[[i]]) != 0){ # consider just those cases for which PDF is computed without error
                 PDF.Mat[[p]][i,1:length(PDF[[i]])] <- PDF[[i]]
                 index <- c(index,i)  
             }	
	}
        avg.PDF[[p]] <- apply(PDF.Mat[[p]][index,],2,mean)
        avg.PDF[[p]] <- t(matrix(rep(avg.PDF[[p]],length=(pdf.len*ls)),nrow=pdf.len,ncol=ls))
        diff.PDF <- (PDF.Mat[[p]] - avg.PDF[[p]])
        MSE[,p] <- apply((diff.PDF)^2,1,mean)
    }


    ### changed by parisa
    sfile <- file.path(tmp, paste("frame.pdf", sep=""))
    pdf(file=sfile, width=(length(parms)*sum.dimensions[1]), height=sum.dimensions[2])
    col <- "gray"
    par(mar=c(10.1, 4.1, 4.1, 2.1), las=2)
    par(mfrow=c(1,length(parms)))
    for(p in 1:length(parms)){
	par(mfg=c(1,p));
        barplot(MSE[,p], col=col, border=NA, names.arg=sampleNames(set),
               cex.names=0.8, cex.axis=0.8, 
	       main = paste("Mean of Squared Error for p.d.f Curves w.r.t Average p.d.f\n",parms[p],sep=""))
        abline(h=mean(MSE[,p]), lty=3, lwd=2)
	abline(h=exp(cFactor)*mean(MSE[,p]), lty=3, lwd=2, col="red")
    }
    dev.off()

    idir <- file.path(outdir, "images", gid)
    sgraph <- qaGraph(fileName=sfile, imageDir=idir, width=(length(parms)*300))
    
    

    ## create aggregators for each frame and wrap in object
    frameIDs <- sampleNames(set)
    frameProcesses <- list()
    cat("\ncreating frame plots...")
    
    for(i in seq_len(ls)){
       fnames <- NULL
       agTmp <- aggregatorList()
       passed <- vector("character",length=length(parms))
       for(p in parms){
	    thisGrp <-
                if(is.null(grouping)) "1" else as.character(pData(set)[i,grouping])
            summary <- -(log(MSE[i,p] / mean(MSE[,p][grpsi[[thisGrp]]])))
	    # Assign scores to the erros (higher scores are assigned to the files with higher MSE errors)
            score <- round(100*(max(0,(MSE[i,p]-mean(MSE[,p]))/mean(MSE[,p]))))/100

            # Depicting figures for each frame seperately
            y.lim <- max(max(PDF.Mat[[p]][i,]),max(avg.PDF[[p]][i,]))
	    tfile <- file.path(tmp, paste("frame_", sprintf("%0.2d", i), "_", sprintf("%s", p), ".pdf", sep=""))
            pdf(file=tfile, width=sum.dimensions[1], height=sum.dimensions[2])
            plot(PDF.Mat[[p]][i,], type="l", col="red", names.arg=sampleNames(set),
               cex.names=0.8, cex.axis=0.8, main =paste("score=",score, sep=""),
               xlab="Intensity", ylab="p.d.f", ylim =c(0,y.lim))
            legend("topright",c("p.d.f.","average p.d.f."),lwd=1,col=c("red","blue"),y.intersp=1.2,pt.lwd=0.5)
	    points(avg.PDF[[p]][i,], type="l", col="blue", names.arg=sampleNames(set),
               cex.names=0.8, cex.axis=0.8)
            dev.off()
            fnames <- c(fnames, tfile)

            
	    #sum.graph <- qaGraph(fileName=tfile, imageDir=idir, width=300)

            summary <- -(log(MSE[i,p] / mean(MSE[,p][grpsi[[thisGrp]]])))
            passed[p] <- summary >= -cFactor

            agTmp[[p]] <- new("binaryAggregator", passed= summary >= -cFactor)
	    
            cat(".")
        }
	names(agTmp) <- parms
        nfail <- !sapply(agTmp, slot, "passed")
        val <- if(sum(nfail) <= 0.5*(length(parms))) factor(2) else factor(0)
        if(sum(nfail)==0)
            val <- factor(1)
        ba <- new("discreteAggregator", x=val)

	#ba <- new("rangeAggregator", passed=(length(which(passed=="FALSE"))==0),
        #                      x=(length(which(passed=="FALSE")))/length(parms), min=0, max=1)
        #ba <- new("binaryAggregator", passed= (length(which(passed=="FALSE"))==0))
	fGraphs <- qaGraphList(imageFiles=fnames, imageDir=idir, width=150)
        fid <- frameIDs[i]
        frameProcesses[[fid]] <-
            qaProcessFrame(fid, ba, frameAggregators=agTmp, frameGraphs=fGraphs, details=list(qaScore=summary))
        
         
    }
    ## create qaProcess object
    cat("\n")
    return(qaProcess(id=gid, name=paste("probabilty density function", sep=""), type="probabilty density function",
               summaryGraph=sgraph, frameProcesses=frameProcesses))
}


###########################################################################################################################################################
###########################################################################################################################################################
## Detect unexpected emprical cummulative distribution functions (ECDF) 
## This code is just suitable when the number of channels is only 1 (not more). It needs some modification to build seperate columns for different channels.
qaProcess.ecdf.parm <- function(set, grouping=NULL, outdir, channels=NULL, cFactor=1,
                                 name="median values", sum.dimensions=c(7,7), ylim=c(0,2^18),
                                 scale, ...)
{
    # library(rflowcyt)
    # library(flowCore)
	
    ## some sanity checking
    if(!is(set, "flowSet"))
        stop("'set' needs to be of class 'flowSet'")
    frameIDs <- sampleNames(set) # added by parisa
    ls <- length(set)
    if(!is.character(outdir) || length(outdir)!=1)
        stop("'outdir' must be a valid file path")
    if(!is.numeric(cFactor) || length(cFactor)!=1)
        stop("'cutoff' must be numeric scalar")
    ### added by parisa
    if(is.null(channels)){
        parms <- setdiff(colnames(set[[1]]), c("time", "Time"))
    }else{
        if(!all(channels %in% colnames(set[[1]])))
            stop("Invalid channel(s)")
        parms <- channels
    }
    ###
    lp <- length(parms) # added by parisa
    if(!is.null(grouping))
        if(!is.character(grouping) || ! grouping %in% colnames(pData(set)))
            stop("'grouping' must be a character indicating one of the ",
                 "phenotypic variables in 'set'")
    if(!all(is.numeric(sum.dimensions)))
        stop("Plot dimensions must be provided as numerics")
    sum.dimensions <- rep(sum.dimensions, 2)

    ## deal with groups if there are any
    grps <- if(!is.null(grouping)) pData(set)[,grouping] else rep(1,ls)
    grpsi <- split(1:ls, grps, drop=TRUE)
    sset <- split(set, grps)
    
    ## create summary plot and its associated qaGraph object
    cat("creating summary plots...")
    gid <- guid()
    tmp <- tempdir()
    ## Necessary because the directory path in Windows returned by tmpdir is odd
    tmp <- gsub("\\", "/", tmp, fixed=TRUE)
    ### added by parisa
    # compute probability density functions for different sets at desired channels
    ECDF <- list()
    ECDF.Mat <- list()
    avg.ECDF <- list()
    MSE <- matrix(ncol=lp, nrow=ls, dimnames=list(frameIDs,parms))
    for(p in parms){
        ECDF <- list()
        for(i in 1:length(set)){
	     Fn <- ecdf(exprs(set[[i]])[,p])
	     x <- scale#1 : max(exprs(set[[i]])[,p])
	     ECDF[[i]] <- Fn(x)
        }
        ecdf.len <- max(sapply(ECDF,length))
        ECDF.Mat[[p]] <- matrix(1,ncol=ecdf.len, nrow=ls)
        index <- NULL
        for (i in 1:length(set)){
	     if (length(ECDF[[i]]) != 0){ # consider just those cases for which ECDF is computed without error
                 ECDF.Mat[[p]][i,1:length(ECDF[[i]])] <- ECDF[[i]]
                 index <- c(index,i)  
             }	
	}
        avg.ECDF[[p]] <- apply(ECDF.Mat[[p]][index,],2,mean)
        avg.ECDF[[p]] <- t(matrix(rep(avg.ECDF[[p]],length=(ecdf.len*ls)),nrow=ecdf.len,ncol=ls))
        diff.ECDF <- (ECDF.Mat[[p]] - avg.ECDF[[p]])
        MSE[,p] <- apply((diff.ECDF)^2,1,mean)
    }


    ### changed by parisa
    sfile <- file.path(tmp, paste("frame.pdf", sep=""))
    pdf(file=sfile, width=(length(parms)*sum.dimensions[1]), height=sum.dimensions[2])
    col <- "gray"
    par(mar=c(10.1, 4.1, 4.1, 2.1), las=2)
    par(mfrow=c(1,length(parms)))
    for(p in 1:length(parms)){
	par(mfg=c(1,p));
        barplot(MSE[,p], col=col, border=NA, names.arg=sampleNames(set),
               cex.names=0.8, cex.axis=0.8, 
	       main = paste("Mean of Squared Error for ECDF Curves w.r.t Average ECDF\n",parms[p],sep=""))
        abline(h=mean(MSE[,p]), lty=3, lwd=2)
	abline(h=exp(cFactor)*mean(MSE[,p]), lty=3, lwd=2, col="red")
    }
    dev.off()

    idir <- file.path(outdir, "images", gid)
    sgraph <- qaGraph(fileName=sfile, imageDir=idir, width=(length(parms)*300))
    
    

    ## create aggregators for each frame and wrap in object
    frameIDs <- sampleNames(set)
    frameProcesses <- list()
    cat("\ncreating frame plots...")
    
    for(i in seq_len(ls)){
       fnames <- NULL
       agTmp <- aggregatorList()
       passed <- vector("character",length=length(parms))
       for(p in parms){
	    thisGrp <-
                if(is.null(grouping)) "1" else as.character(pData(set)[i,grouping])
            summary <- -(log(MSE[i,p] / mean(MSE[,p][grpsi[[thisGrp]]])))
	    # Assign scores to the erros (higher scores are assigned to the files with higher MSE errors)
            score <- round(100*(max(0,(MSE[i,p]-mean(MSE[,p]))/mean(MSE[,p]))))/100

            # Depicting figures for each frame seperately
            y.lim <- max(max(ECDF.Mat[[p]][i,]),max(avg.ECDF[[p]][i,]))
	    tfile <- file.path(tmp, paste("frame_", sprintf("%0.2d", i), "_", sprintf("%s", p), ".pdf", sep=""))
            pdf(file=tfile, width=sum.dimensions[1], height=sum.dimensions[2])
            plot(scale, ECDF.Mat[[p]][i,], type="l", col="red", names.arg=sampleNames(set),
               cex.names=0.8, cex.axis=0.8, main =paste("score=",score, sep=""),
               xlab="Intensity", ylab="ECDF", ylim =c(0,y.lim))
            legend("topright",c("ECDF","average ECDF"),lwd=1,col=c("red","blue"),y.intersp=1.2,pt.lwd=0.5)
	    points(scale, avg.ECDF[[p]][i,], type="l", col="blue", names.arg=sampleNames(set),
               cex.names=0.8, cex.axis=0.8)
            dev.off()
            fnames <- c(fnames, tfile)

            
	    #sum.graph <- qaGraph(fileName=tfile, imageDir=idir, width=300)

            summary <- -(log(MSE[i,p] / mean(MSE[,p][grpsi[[thisGrp]]])))
            passed[p] <- summary >= -cFactor

            agTmp[[p]] <- new("binaryAggregator", passed= summary >= -cFactor)
	    
            cat(".")
        }
	names(agTmp) <- parms
        nfail <- !sapply(agTmp, slot, "passed")
        val <- if(sum(nfail) <= 0.5*(length(parms))) factor(2) else factor(0)
        if(sum(nfail)==0)
            val <- factor(1)
        ba <- new("discreteAggregator", x=val)

	#ba <- new("rangeAggregator", passed=(length(which(passed=="FALSE"))==0),
        #                      x=(length(which(passed=="FALSE")))/length(parms), min=0, max=1)
        #ba <- new("binaryAggregator", passed= (length(which(passed=="FALSE"))==0))
	fGraphs <- qaGraphList(imageFiles=fnames, imageDir=idir, width=150)
        fid <- frameIDs[i]
        frameProcesses[[fid]] <-
            qaProcessFrame(fid, ba, frameAggregators=agTmp, frameGraphs=fGraphs, details=list(qaScore=summary))
        
         
    }
    ## create qaProcess object
    cat("\n")
    return(qaProcess(id=gid, name=paste("emprical cumulative distribution function", sep=""), type="emprical cumulative distribution function",
               summaryGraph=sgraph, frameProcesses=frameProcesses))
}


## Detect unusual median values
## This code is just suitable when the number of channels is only 1 (not more). It needs some modification to build seperate columns for different channels.
qaProcess.median.parm <- function(set, grouping=NULL, outdir, channels=NULL, cFactor=1,
                                 name="median values", sum.dimensions=c(7,7),
                                 ...)
{
    ## some sanity checking
    if(!is(set, "flowSet"))
        stop("'set' needs to be of class 'flowSet'")
    frameIDs <- sampleNames(set) # added by parisa
    ls <- length(set)
    if(!is.character(outdir) || length(outdir)!=1)
        stop("'outdir' must be a valid file path")
    if(!is.numeric(cFactor) || length(cFactor)!=1)
        stop("'cutoff' must be numeric scalar")
    ### added by parisa
    if(is.null(channels)){
        parms <- setdiff(colnames(set[[1]]), c("time", "Time"))
    }else{
        if(!all(channels %in% colnames(set[[1]])))
            stop("Invalid channel(s)")
        parms <- channels
    }
    ###
    lp <- length(parms) # added by parisa
    if(!is.null(grouping))
        if(!is.character(grouping) || ! grouping %in% colnames(pData(set)))
            stop("'grouping' must be a character indicating one of the ",
                 "phenotypic variables in 'set'")
    if(!all(is.numeric(sum.dimensions)))
        stop("Plot dimensions must be provided as numerics")
    sum.dimensions <- rep(sum.dimensions, 2)

    ## deal with groups if there are any
    grps <- if(!is.null(grouping)) pData(set)[,grouping] else rep(1,ls)
    grpsi <- split(1:ls, grps, drop=TRUE)
    sset <- split(set, grps)
    
    ## create summary plot and its associated qaGraph object
    cat("creating summary plots...")
    gid <- guid()
    tmp <- tempdir()
    ## Necessary because the directory path in Windows returned by tmpdir is odd
    tmp <- gsub("\\", "/", tmp, fixed=TRUE)
    ### added by parisa
    # compute median values of different sets at desired channels
    Median <- matrix(ncol=lp, nrow=ls, dimnames=list(frameIDs,parms))
	
    for(i in 1:length(set))
       for(p in parms)
	     Median[i,p] <- median(exprs(set[[i]])[,p])

     cat("\n",p)
     sfile <- file.path(tmp, "frame.pdf")	 
         
     col <- "gray"
     pdf(file=sfile, width=length(parms)*sum.dimensions[1], height=sum.dimensions[2])
     par(mfrow=c(1,length(parms)))
     par(mar=c(10.1, 4.1, 4.1, 2.1), las=2)
     for(p in 1:length(parms)){
         par(mfg=c(1,p));
         barplot(Median[,p], col=col, border=NA, names.arg=sampleNames(set),
                cex.names=0.8, cex.axis=0.8, main=paste("Median -",parms[p],sep=" "))
         abline(h=mean(Median[,p]), lty=3, lwd=2)
	 abline(h=exp(cFactor)*mean(Median[,p]), lty=3, lwd=2, col="red")
	 abline(h=exp(-cFactor)*mean(Median[,p]), lty=3, lwd=2, col="orange")	        
      } 
      dev.off()

      idir <- file.path(outdir, "images", gid)
      sgraph <- qaGraph(fileName=sfile, imageDir=idir, width=350)  

    ## create aggregators for each frame and wrap in object
    frameIDs <- sampleNames(set)
    frameProcesses <- list()
    cat("\ncreating frame plots...")
    col <- rep("gray",length=ls)
    for(i in seq_len(ls)){
	fnames <- NULL
	agTmp <- aggregatorList()
        #fGraphs <- qaGraphList(imageFiles=fnames,imageDir=idir)
	
	passed <- vector("character",length=length(parms))
	col[i] <- "blue"
        for(p in parms){
        
            thisGrp <-
                if(is.null(grouping)) "1" else as.character(pData(set)[i,grouping])
            summary <- -(log(Median[i,p] / mean(Median[,p][grpsi[[thisGrp]]])))
	    passed[p] <- ((summary<cFactor) && summary>(-cFactor))
          
	    tfile <- file.path(tmp, paste("frame_", sprintf("%0.2d", i), "_", sprintf("%s", p), ".pdf", sep=""))
	    pdf(file=tfile, width=sum.dimensions[1], height=sum.dimensions[2])
            par(mar=c(10.1, 4.1, 4.1, 2.1), las=2)
            barplot(Median[,p], col=col, border=NA, names.arg=sampleNames(set),
                   cex.names=0.8, cex.axis=0.8, main=paste("Median -",p,sep=" "))
            abline(h=mean(Median[,p]), lty=3, lwd=2)
	    abline(h=exp(cFactor)*mean(Median[,p]), lty=3, lwd=2, col="red")
	    abline(h=exp(-cFactor)*mean(Median[,p]), lty=3, lwd=2, col="orange")	    
            dev.off()
	    
	    fnames <- c(fnames, tfile)
	    
            agTmp[[p]] <- new("numericAggregator", x=Median[i,p], passed= ((summary<cFactor) && summary>(-cFactor)))
	    
            cat(".")
        }
        col[i] <- "gray"

	names(agTmp) <- parms
        nfail <- !sapply(agTmp, slot, "passed")
        val <- if(sum(nfail) <= 0.5*(length(parms))) factor(2) else factor(0)
        if(sum(nfail)==0)
            val <- factor(1)
        ba <- new("discreteAggregator", x=val)
	fGraphs <- qaGraphList(imageFiles=fnames, imageDir=idir)
	
        fid <- frameIDs[i]
        frameProcesses[[fid]] <-
            qaProcessFrame(fid, ba, frameGraphs=fGraphs, frameAggregators=agTmp, details=list(qaScore=summary))      
    }
    ## create qaProcess object
    cat("\n")
    return(qaProcess(id=gid, name="median", type="median values",
               summaryGraph=sgraph, frameProcesses=frameProcesses))
}


###########################################################################################################################################################
###########################################################################################################################################################
## Detect unexpected data distributions (unusual upper/lower quantiles) 
## This code is just suitable when the number of channels is only 1 (not more). It needs some modification to build seperate columns for different channels.
qaProcess.boxplot.parm <- function(set, grouping=NULL, outdir, channels=NULL, cFactor=1,
                                 name="median values", sum.dimensions=c(7,7), ylim=c(0,2^18),
                                 ...)
{
    ## some sanity checking
    if(!is(set, "flowSet"))
        stop("'set' needs to be of class 'flowSet'")
    frameIDs <- sampleNames(set) # added by parisa
    ls <- length(set)
    if(!is.character(outdir) || length(outdir)!=1)
        stop("'outdir' must be a valid file path")
    if(!is.numeric(cFactor) || length(cFactor)!=1)
        stop("'cutoff' must be numeric scalar")
    ### added by parisa
    if(is.null(channels)){
        parms <- setdiff(colnames(set[[1]]), c("time", "Time"))
    }else{
        if(!all(channels %in% colnames(set[[1]])))
            stop("Invalid channel(s)")
        parms <- channels
    }
    ###
    lp <- length(parms) # added by parisa
    if(!is.null(grouping))
        if(!is.character(grouping) || ! grouping %in% colnames(pData(set)))
            stop("'grouping' must be a character indicating one of the ",
                 "phenotypic variables in 'set'")
    if(!all(is.numeric(sum.dimensions)))
        stop("Plot dimensions must be provided as numerics")
    sum.dimensions <- rep(sum.dimensions, 2)

    ## deal with groups if there are any
    grps <- if(!is.null(grouping)) pData(set)[,grouping] else rep(1,ls)
    grpsi <- split(1:ls, grps, drop=TRUE)
    sset <- split(set, grps)
    
    ## create summary plot and its associated qaGraph object
    cat("creating summary plots...")
    gid <- guid()
    tmp <- tempdir()
    ## Necessary because the directory path in Windows returned by tmpdir is odd
    tmp <- gsub("\\", "/", tmp, fixed=TRUE)
    ### added by parisa
    # compute upper quartile and lower quartile values for different sets at desired channels
    Upper.Quant <- matrix(ncol=lp, nrow=ls, dimnames=list(frameIDs,parms))
    Lower.Quant <- matrix(ncol=lp, nrow=ls, dimnames=list(frameIDs,parms))
    Diff.Quant <- matrix(ncol=lp, nrow=ls, dimnames=list(frameIDs,parms))
    box.data <- list()
    for(p in parms){
        box.data[[p]] <- list()
        for(i in 1:length(set)){
             box.data[[p]][[i]] <- exprs(set[[i]])[,p]

	     x <- boxplot(exprs(set[[i]])[,p],range=1.5,outline=FALSE,plot=FALSE)
	     y <- x$stat

             Upper.Quant[i,p] <- y[4,]
             Lower.Quant[i,p] <- y[2,]
             Diff.Quant[i,p] <- Upper.Quant[i,p] - Lower.Quant[i,p]
        }
	cat("\n",p)
     }

    sfile <- file.path(tmp, "frame.pdf")
    pdf(file=sfile, width=length(parms)*sum.dimensions[1], height=sum.dimensions[2])
    col <- "gray"
    par(mar=c(10.1, 4.1, 4.1, 2.1), las=2)
    par(mfrow=c(1,length(parms)))
    for(p in 1:length(parms)){ 
	par(mfg=c(1,p));    
        boxplot(box.data[[p]],range=1.5,outline=FALSE,xaxt="n", names.arg=sampleNames(set),
               cex.names=0.8, cex.axis=0.8,ylim=ylim, main=paste("Boxplot -",parms[p],sep=" "))
	axis(1,seq_len(ls))     
    }
    dev.off()
    idir <- file.path(outdir, "images", gid)
    sgraph <- qaGraph(fileName=sfile, imageDir=idir, width=350)
    
    

    ## create aggregators for each frame and wrap in object
    frameIDs <- sampleNames(set)
    frameProcesses <- list()
    cat("\ncreating frame plots...")
    col <- rep("gray",length=ls)
    for(i in seq_len(ls)){
	fnames <- NULL
	agTmp <- aggregatorList()
	thisGrp <-
                if(is.null(grouping)) "1" else as.character(pData(set)[i,grouping])
	summary <- vector('logical', length=length(parms))
	col[i] <- "blue"
        for(p in parms){           
            summary.upper <- -(log(Upper.Quant[i,p] / mean(Upper.Quant[,p][grpsi[[thisGrp]]])))
            summary.lower <- -(log(Lower.Quant[i,p] / mean(Lower.Quant[,p][grpsi[[thisGrp]]])))
            summary.diff <- -(log(Diff.Quant[i,p] / mean(Diff.Quant[,p][grpsi[[thisGrp]]])))

            summary[p] <- (summary.upper <= cFactor) & (summary.upper >= -cFactor) & (summary.lower <= cFactor) & (summary.lower >= -cFactor) & (summary.diff <= cFactor) & (summary.diff >= -cFactor)
	   
            tfile <- file.path(tmp, paste("frame_empty_", sprintf("%0.2d", i), "_", sprintf("%s", p), ".pdf", sep=""))
	    pdf(file=tfile, width=sum.dimensions[1], height=sum.dimensions[2])
            par(mar=c(10.1, 4.1, 4.1, 2.1), las=2)
            boxplot(box.data[[p]],range=1.5,outline=FALSE,xaxt="n", names.arg=sampleNames(set),
                   cex.names=0.8, cex.axis=0.8,ylim=ylim, col=col, main=paste("Boxplot -",p,sep=" "))
	    axis(1,seq_len(ls))
            dev.off()
	    
	    fnames <- c(fnames, tfile)
	    
            agTmp[[p]] <- new("binaryAggregator", passed= (summary[p]))
	    
            cat(".")
	}

	names(agTmp) <- parms
        nfail <- !sapply(agTmp, slot, "passed")
        val <- if(sum(nfail) <= 0.5*(length(parms))) factor(2) else factor(0)
        if(sum(nfail)==0)
            val <- factor(1)
        ba <- new("discreteAggregator", x=val)
	fGraphs <- qaGraphList(imageFiles=fnames, imageDir=idir)
	
        fid <- frameIDs[i]
        frameProcesses[[fid]] <-
            qaProcessFrame(fid, ba, frameGraphs=fGraphs, frameAggregators=agTmp, details=list(qaScore=summary))
            
        cat(".")
	col[i] <- "gray"     
    }
    ## create qaProcess object
    cat("\n")
    return(qaProcess(id=gid, name="boxplot", type="boxplot",
               summaryGraph=sgraph, frameProcesses=frameProcesses))
}
