# Supplementary material for: GenePattern flow cytometry suite
Source: Source Code Biol Med. 2013 Jul 3;8:14. doi: 10.1186/1751-0473-8-14 (PMC3717030; doi:10.1186/1751-0473-8-14)
Supplement: Additional file 3 — Source Codes of GenePattern Flow Cytometry Suite Modules.Please use any ZIP-compatible software to extract the ZIP archive file into a folder. There will be 35 folders after the extraction. The folder named lib contains the CFCS library that is required in order to compile the Java-based modules. In addition, the lib folder contains a ZIP compression tool that is being used by the FCMSinglePanelQC and PlateQAFCS modules to compress the results in case the server computer is a Windows-based machine. This tool is not required for Linux/Unix or Mac based servers. The additional 34 folders contain the source codes of each of the modules in the GenePattern Flow Cytometry Suite. [file 1751-0473-8-14-S3.zip › AdditionalFile3_GPFCMSuiteSourceCodes/PlateQAFCS/plateQA.R]

###############################################################################
# Copyright (©) 2009-2012 BC Cancer Agency
# Author: Aaron Barsky, Josef Spidlen, Ph.D.
# 
# License
# The software is distributed under the terms of the 
# GNU Lesser General Public License (LGPL)
# 
# Disclaimer
# This software and documentation come with no warranties of any kind.
# This software is provided "as is" and any express or implied 
# warranties, including, but not limited to, the implied warranties of
# merchantability and fitness for a particular purpose are disclaimed.
# In no event shall the  copyright holder be liable for any direct, 
# indirect, incidental, special, exemplary, or consequential damages
# (including but not limited to, procurement of substitute goods or 
# services; loss of use, data or profits; or business interruption)
# however caused and on any theory of liability, whether in contract,
# strict liability, or tort arising in any way out of the use of this 
# software.    
#  
# Acknowledgment
# This work has been supported by Brinkman/Sekaly Genome Canada 
# Technology Development Project High Throughput High-Dimensional 
# Multi-parametric Analysis of the Immune System.
# 
###############################################################################

flowQ <- function(...){
  options("warn" = -1)
  suppressPackageStartupMessages(suppressMessages(.flowQ(...)))
}

.flowQ <- function(...) {
  args <- list(...)  

  if (!require(stats)) {
    stop("R library stats is not present.", call. = FALSE)
  }

  sourceDirectory  <- NULL
  outputDirectory  <- NULL
  checkCellNumber  <- FALSE
  checkMedian      <- FALSE
  checkPDF         <- FALSE
  checkECDF        <- FALSE
  checkBoxplot     <- FALSE
  checkTimeline    <- FALSE
  checkTimeflow    <- FALSE
  fscChannel       <- "FSC-A"
  sscChannel       <- "SSC-A"
  output.file.name <- 'PlateQAFCSReport.zip'
  zipOutput        <- TRUE # Whether to ZIP the normalized FCS files together (-z)
  
  vers <- "2.10"      # R version
  libdir <- ''        # Flagged by "-l"
  server.dir <- ''    # Flagged by "-s"
  patch.dir <- ''     # Flagged by "-j"

  for(i in 1:length(args)) {
    flag <- substring(args[[i]], 0, 2)
    arg <- substring(args[[i]], 3, nchar(args[[i]]))
    
	if (flag == '-i') {
      sourceDirectory <- arg
    } else if (flag == '-l') {
      libdir <- arg
    } else if (flag == '-s') {
	  server.dir <- arg
    } else if (flag == '-j') {
      patch.dir <- arg
    } else if (flag == '-c') {
      if (arg != 'f'){
        checkCellNumber <- TRUE
      }
    } else if (flag == '-m') {
      if (arg != 'f') {
        checkMedian <- TRUE
      }
    } else if (flag == '-p') {
      if (arg != 'f') {
        checkPDF <- TRUE
      }
    } else if (flag == '-e') {
      if (arg != 'f') {
        checkECDF <- TRUE
      }
    } else if (flag == '-b') {
      if (arg != 'f') {
        checkBoxplot <- TRUE
      }
    } else if (flag == '-t') {
      if (arg != 'f') {
        checkTimeline <- TRUE
      }
    } else if (flag == '-f') {
      if (arg != 'f') {
        checkTimeflow <- TRUE
      }
    } else if (flag == '-x') {
      fscChannel <- arg
    } else if (flag == '-y') {
      sscChannel <- arg
    } else if (flag == '-z') {
      if (arg == 'TRUE') zipOutput <- TRUE
      else zipOutput <- FALSE
#   } else if (flag == '-o') {
#     output.file.name <- arg   # Currently not used
#   } else if (flag == '-o') {
#      outputDirectory <- arg   # Currently not used
    } else if (flag == '  ') {
      ; # Nothing to be done, ignore
    } 
  }

  if((libdir == '') || (server.dir == '') ||  (patch.dir == '')) {
	stop("Could not figure out some of the directories (libdir, server.dir, or patch.dir)... check the source code!", call. = FALSE)
  }

  source(paste(libdir, "common.R", sep=''))
  source(paste(libdir, "loadRLibrary.R", sep=''))
  source(paste(libdir, "My.Func.R", sep=''))
  source(paste(libdir, "zipUtils.R", sep=''))

  load.packages(libdir, patch.dir, server.dir, vers)
  
  if (is.null(sourceDirectory)){
    stop ("You must specify the directory or zip file that contains your plate set with the -i parameter", call. = FALSE)
  }
	
  if (!file.exists(sourceDirectory)) {
    stop(paste("path:", sourceDirectory, "does not exist", sep = ' '))
  } else {  
    if (!file.info(sourceDirectory)[["isdir"]]) {
      dir <- "input"
      if (isZip(sourceDirectory)) {
        unzip(sourceDirectory, dest = dir, options = "-j")
      } else {
        inputfilelist <- read.table(sourceDirectory)
        dir.create(dir)
        file.copy(as.character(inputfilelist[, ]), dir)
      }
      sourceDirectory <- dir
    }
  }
  
  main.output.dir <- 'PlateQAFCSReport'
  dir.create(main.output.dir)

  if (is.null(outputDirectory)) {
    outputDirectory <- 'reports'
  }

  working.dir <- getwd()
  setwd(main.output.dir)
  dir.create(outputDirectory)
  setwd(outputDirectory)

  #set outputDirectory to its absolute path
  outputDirectory <- getwd()
  setwd(working.dir)

  filenames <- dir(sourceDirectory, full.names = FALSE)
  if (length(filenames) == 0) {
    stop("No files were found in the input directory.");
  }

  cat("Loading files\n")
  fs <- read.flowSet(filenames, sourceDirectory, ncdf = TRUE)

  results <- list()

  #### checkCellNumber ####
  if (checkCellNumber) {
    cat("\nCell number ...\n") 
    succeeded <<- FALSE;
    try(
      {
        succeeded <<- FALSE;
        r <- qaProcess.cellnumber(fs, channels=c(fscChannel), outdir=outputDirectory, cFactor=0.15);
        results <- c(results, r);
        succeeded <<- TRUE;
      },
      silent = TRUE
    )
    if (succeeded == FALSE) print("Warning, failed to perform the cell number test.")
  }

  #### checkMedian ####
  if (checkMedian) {  
    cat("\nMedian ... \n") 
    succeeded <<- FALSE;
    try(
      {
        succeeded <<- FALSE;
        r <- qaProcess.median.parm(fs, channels = c(fscChannel, sscChannel), outdir = outputDirectory, cFactor = 0.15);
        results <- c(results, r);
        succeeded <<- TRUE;
      },
      silent = TRUE
    )
    if (succeeded == FALSE) print("Warning, failed to perform the median test.")
  }

  #### checkPDF ####
  if (checkPDF) {
    cat("\nProbability Density Function ... \n")
    succeeded <<- FALSE;
    try(
      {
        succeeded <<- FALSE;
        r <- qaProcess.pdf.parm(fs, channels = c(fscChannel, sscChannel), outdir = outputDirectory, cFactor = 0.4, scale = seq(0, 2^18, length = 1000));
        results <- c(results, r);
        succeeded <<- TRUE;
      },
      silent = TRUE
    )
    if (succeeded == FALSE) print("Warning, failed to perform the Probability Density Function test.")
  }

  #### checkECDF ####
  if (checkECDF) {
    cat("\nEmpirical Cumulative Distribution Function ... \n") 
    succeeded <<- FALSE;
    try(
      {
        succeeded <<- FALSE;
        r <- qaProcess.ecdf.parm(fs, channels = c(fscChannel, sscChannel), outdir = outputDirectory, cFactor = 0.4, scale = seq(0, 2^18, length = 1000));
        results <- c(results, r);
        succeeded <<- TRUE;
      },
      silent = TRUE
    )
    if (succeeded ==  FALSE) print("Warning, failed to perform the Empirical Cumulative Distribution Function test.")
  }

  #### checkBoxplot ####
  if (checkBoxplot) {
    cat("\nBox plot ... \n")    
    succeeded <<- FALSE;
    try(
      {
        succeeded <<- FALSE;
        r <- qaProcess.boxplot.parm(fs, channels = c(fscChannel, sscChannel), outdir = outputDirectory, cFactor = 0.25, ylim = c(0,150000));
        results <- c(results, r);
        succeeded <<- TRUE;
      },
      silent = TRUE
    )
    if (succeeded == FALSE) print("Warning, failed to perform the box plot test.")
  }

  #### checkTimeline ####
  if (checkTimeline) {    
    cat("\nTimeline ... \n")
    succeeded <<- FALSE;
    try(
      {
        succeeded <<- FALSE;
        r <- qaProcess.timeline(fs, channels = fscChannel, outdir = outputDirectory, cutoff = 1);
        results <- c(results, r);
        succeeded <<- TRUE;
      },
      silent = TRUE
    )
    if (succeeded == FALSE) print("Warning, failed to perform the timeline test. Is there a Time parameter in your data?")
  }

  #### checkTimeflow ####
  if (checkTimeflow) {
    cat("\nTimeflow ...\n")
    succeeded <<- FALSE;
    try(
      {
        succeeded <<- FALSE;
        r <- qaProcess.timeflow(fs, channels = fscChannel, outdir = outputDirectory, cFactor = 2);
        results <- c(results, r);
        succeeded <<- TRUE;
      },
      silent = TRUE
    )
    if (succeeded == FALSE) print("Warning, failed to perform the timeflow test. Is there a Time parameter in your data?")
  }

  cat("\nWriting report ...\n")
  writeQAReport(fs, processes = results, outdir = outputDirectory)

  rm(fs)
  unlink('.flowCoreNcdf', recursive = TRUE)
  
  setwd(main.output.dir)
  index.file <- 'report.html'
  write("<!DOCTYPE HTML PUBLIC \"-//W3C//DTD HTML 4.0 Transitional//EN\">", file = index.file, append = TRUE)
  write("<html>", file = index.file, append = TRUE)
  write("<head>", file = index.file, append = TRUE)
  write("  <title>Report</title>", file = index.file, append = TRUE)
  write(paste("  <meta http-equiv=\"REFRESH\" content=\"0;url=",basename(outputDirectory),"/index.html\">",sep = ""), file = index.file, append = TRUE)
  write("</head>", file = index.file, append = TRUE)
  write("<body>", file = index.file, append = TRUE)
  write("  <h2>Please wait to be redirected to your report</h2>", file = index.file, append = TRUE)
  write(paste("  <p>This page should automatically redirect to your report. If it does not, please click <a href=\"",basename(outputDirectory),"/index.html\">here</a> to see your report.</p>",sep = ""), file = index.file, append = TRUE)
  write("</body>", file = index.file, append = TRUE)
  write("</html>", file = index.file, append = TRUE)

  if (regexpr(paste(".zip","$",sep = ""), output.file.name)[[1]] ==  -1) {
    output.file.name <- paste(output.file.name, ".zip", sep = '')
  }

  if (zipOutput) {
    zip.file(path.to.zip.exe = libdir, outfile = paste(working.dir, output.file.name, sep = .Platform$file.sep), pattern = "*", options  = "-r")
    setwd(working.dir)
    unlink(main.output.dir, recursive = TRUE)
  }

  setwd(working.dir)

  if (file.exists("input")) {
    unlink("input", recursive = TRUE)
  }

}
