# Supplementary material for: GenePattern flow cytometry suite
Source: Source Code Biol Med. 2013 Jul 3;8:14. doi: 10.1186/1751-0473-8-14 (PMC3717030; doi:10.1186/1751-0473-8-14)
Supplement: Additional file 3 — Source Codes of GenePattern Flow Cytometry Suite Modules.Please use any ZIP-compatible software to extract the ZIP archive file into a folder. There will be 35 folders after the extraction. The folder named lib contains the CFCS library that is required in order to compile the Java-based modules. In addition, the lib folder contains a ZIP compression tool that is being used by the FCMSinglePanelQC and PlateQAFCS modules to compress the results in case the server computer is a Windows-based machine. This tool is not required for Linux/Unix or Mac based servers. The additional 34 folders contain the source codes of each of the modules in the GenePattern Flow Cytometry Suite. [file 1751-0473-8-14-S3.zip › AdditionalFile3_GPFCMSuiteSourceCodes/PreviewFCS/net/sf/flowcyt/gp/modules/previewfcs/ParameterOverview.java]

/* ********************************************************************
 * Copyright (©) 2009 Josef Spidlen, Ph.D.
 * 
 * License
 * The software is distributed under the terms of the 
 * GNU Lesser General Public License (LGPL)
 * 
 * Disclaimer
 * This software and documentation come with no warranties of any kind.
 * This software is provided "as is" and any and any express or implied 
 * warranties, including, but not limited to, the implied warranties of
 * merchantability and fitness for a particular purpose are disclaimed.
 * In no event shall the  copyright holder be liable for any direct, 
 * indirect, incidental, special, exemplary, or consequential damages
 * (including but not limited to, procurement of substitute goods or 
 * services; loss of use, data or profits; or business interruption)
 * however caused and on any theory of liability, whether in contract,
 * strict liability, or tort arising in any way out of the use of this 
 * software.    
 *  
 * Acknowledgment
 * This work has been supported by Brinkman/Sekaly Genome Canada 
 * Technology Development Project High Throughput High-Dimensional 
 * Multi-parametric Analysis of the Immune System.
 * 
 * ******************************************************************** 
 */

package net.sf.flowcyt.gp.modules.previewfcs;
/**
 * Simple data structure holding information and descriptive statistics about an FCS parameter
 * in an FCS data set
 * 
 *  @author Josef Spidlen, Ph.D., BC Cancer Agency, jspidlen@bccrc.ca
 */
public class ParameterOverview {
	
	/**
	 * Minimum value of this parameter in the FCS dataset
	 */
	public float min = 0;

	/**
	 * 1st quartile value of this parameter in the FCS dataset
	 */
	public float qu1 = 0;
	
	/**
	 * Median value of this parameter in the FCS dataset
	 */
	public float median = 0;
	
	/**
	 * Mean value of this parameter in the FCS dataset
	 */
	public float mean = 0;
	
	/**
	 * 3rd quartile value of this parameter in the FCS dataset
	 */
	public float qu3 = 0;
	
	/**
	 * Maximum value of this parameter in the FCS dataset
	 */
	public float max = 0;
	
	/**
	 * Number of bits needed to store a value of this parameter in the FCS data file
	 */
	public int bits = 0;
		
	/**
	 * Short name of this parameter (value of the $PnN keyword)
	 */
	public String namePnN = ""; 
	
	/**
	 * Full name of this parameter (value of the $PnS keyword)
	 */
	public String namePnS = "";
	
	/**
	 * Value of the $PnE keyword: Is this parameter stored on a linear or log scale? 
	 */
	public String ampLinLogPnE = "";
	
	/**
	 * Value of the $PnG keyword, linear gain.
	 */
	public String ampGain = "";

}
