# Supplementary material for: GenePattern flow cytometry suite
Source: Source Code Biol Med. 2013 Jul 3;8:14. doi: 10.1186/1751-0473-8-14 (PMC3717030; doi:10.1186/1751-0473-8-14)
Supplement: Additional file 3 — Source Codes of GenePattern Flow Cytometry Suite Modules.Please use any ZIP-compatible software to extract the ZIP archive file into a folder. There will be 35 folders after the extraction. The folder named lib contains the CFCS library that is required in order to compile the Java-based modules. In addition, the lib folder contains a ZIP compression tool that is being used by the FCMSinglePanelQC and PlateQAFCS modules to compress the results in case the server computer is a Windows-based machine. This tool is not required for Linux/Unix or Mac based servers. The additional 34 folders contain the source codes of each of the modules in the GenePattern Flow Cytometry Suite. [file 1751-0473-8-14-S3.zip › AdditionalFile3_GPFCMSuiteSourceCodes/PreviewFCS/net/sf/flowcyt/gp/modules/previewfcs/PreviewFCS.java]

/* ********************************************************************
 * Copyright (©) 2009 Josef Spidlen, Ph.D.
 * 
 * License
 * The software is distributed under the terms of the 
 * GNU Lesser General Public License (LGPL)
 * 
 * Disclaimer
 * This software and documentation come with no warranties of any kind.
 * This software is provided "as is" and any and any express or implied 
 * warranties, including, but not limited to, the implied warranties of
 * merchantability and fitness for a particular purpose are disclaimed.
 * In no event shall the  copyright holder be liable for any direct, 
 * indirect, incidental, special, exemplary, or consequential damages
 * (including but not limited to, procurement of substitute goods or 
 * services; loss of use, data or profits; or business interruption)
 * however caused and on any theory of liability, whether in contract,
 * strict liability, or tort arising in any way out of the use of this 
 * software.    
 *  
 * Acknowledgment
 * This work has been supported by Brinkman/Sekaly Genome Canada 
 * Technology Development Project High Throughput High-Dimensional 
 * Multi-parametric Analysis of the Immune System.
 * 
 * ******************************************************************** 
 */
package net.sf.flowcyt.gp.modules.previewfcs;

import java.io.IOException;
import java.util.ArrayList;
import java.util.Collections;

import javax.naming.ConfigurationException;

import net.sf.flowcyt.gp.modules.previewfcs.outputwriter.FCSSummaryOutputWritter;
import net.sf.flowcyt.gp.modules.previewfcs.outputwriter.impl.html.HTMLFCSSummaryWritter;
import net.sf.flowcyt.gp.modules.previewfcs.outputwriter.impl.xml.XMLFCSSummaryWritter;

import org.flowcyt.cfcs.CFCSData;
import org.flowcyt.cfcs.CFCSDataSet;
import org.flowcyt.cfcs.CFCSError;
import org.flowcyt.cfcs.CFCSErrorCodes;
import org.flowcyt.cfcs.CFCSKeywords;
import org.flowcyt.cfcs.CFCSListModeData;
import org.flowcyt.cfcs.CFCSParameter;
import org.flowcyt.cfcs.CFCSParameters;
import org.flowcyt.cfcs.CFCSSpillover;
import org.flowcyt.cfcs.CFCSSystem;

/**
 * Simple preview of the contents of the specified FCS file
 * 
 * @author Josef Spidlen, Ph.D., BC Cancer Agency, jspidlen@bccrc.ca
 */
public class PreviewFCS {

	/**
	 * Parsed configuration from the command line
	 */
	private Config config;
	
	/**
	 * Version information
	 */
	public static final String version = "PreviewFCS, version alpha 2010-07-21."; 

	/**
	 * Usage string
	 */
	public static final String usage = "Usage:\n" + 
	"java -jar previewfcs.jar <options> \n\n" + 
	"options:\n\n" +
	" -InputFile:<file.fcs>    The input FCS file, required unless -Version or -Help is used.\n" +
	" -OutputFile:<filename>   The output file name (optional)\n" +
	" -OutputFormat:[HTML|XML] Output file format (optional, default HTML)\n" + 
	" -Debug                   Produces debug output.\n" + 
	" -Version                 Output the version of the software and exit (no preview).\n" +
	" -Help                    Output the command line syntax and exit (no preview).\n"; 
	
	/**
	 * Run the application to preview the contents of an FCS data file.
	 * 
	 * @param args The arguments are encoded in a text based array (from the command line) as follows:
	 * <ul>
	 * <li>-InputFile:&lt;file.fcs&gt; the input FCS file, required unless -Version or -Help is used</li>
	 * <li>-OutputFile:&lt;filename&gt; output file name (optional)</li>
	 * <li>-OutputFormat:[HTML|XML]; output file format (optional, default HTML)</li>
	 * <li>-Debug (optional) produce debug output</li>
	 * <li>-Version (optional) output the version of the software and exit (no preview)</li>
	 * <li>-Help (optional) output the command line syntax and exit (no preview)</li>
	 * </ul>
	 * Keywords are not case sensitive.
	 */	
	public static void main(String[] args) {
		PreviewFCS app = new PreviewFCS();
		app.run(args);
	}

	@SuppressWarnings("unchecked")
	/**
	 * Run the application to preview the contents of an FCS data file.
	 * 
	 * @param args The arguments are encoded in a text based array (from the command line) as follows:
	 * <ul>
	 * <li>-InputFile:&lt;file.fcs&gt; the input FCS file, required unless -Version or -Help is used</li>
	 * <li>-OutputFile:&lt;filename&gt; output file name (optional)</li>
	 * <li>-OutputFormat:[HTML|XML]; output file format (optional, default HTML)</li>
	 * <li>-Debug (optional) produce debug output</li>
	 * <li>-Version (optional) output the version of the software and exit (no preview)</li>
	 * <li>-Help (optional) output the command line syntax and exit (no preview)</li>
	 * </ul>
	 * Keywords are not case sensitive.
	 */	
	private void run(String[] args) {
		// This may either be an HTML or an XML writer
		FCSSummaryOutputWritter writter = null;
		
		try {

			config = new Config(args); // Get the configuration from the command line
			// Is it just a version or help request? If so, output it and exit.
			if(config.getVersionRequest()) { IO.println(version); return; } 
			else if(config.getHelpRequest()) { IO.println(usage); return; }

			IO.debug("The preview of FCS started.");
			
			// Read the file as a CFCSSystem
			CFCSSystem readSystem = new CFCSSystem();
			try { readSystem.open(config.getInputFile().toURI().toURL()); }
			catch(CFCSError e) {
				if (e.errorNumber == CFCSErrorCodes.CFCSIOError) throw new IOException(e.toString());
				throw e;
			} 
			
			// Create appropriate writer based on the configuration
			switch(config.getOutputFormat()) {
			case XML:	writter = new XMLFCSSummaryWritter(config.getOutputFileName()); break;
			case HTML:
			default:	writter = new HTMLFCSSummaryWritter(config.getOutputFileName()); break;
			}
			
			// Either the XML or the HTML header
			writter.writeHeader(config.getInputFileNameOnly(), version, readSystem.getCount());
			
			// Go over all datasets
			for(int dsi = 0; dsi < readSystem.getCount(); dsi++) {
				
				writter.startDatasetDescription(dsi+1);
				CFCSDataSet sourceDS = readSystem.getDataSet(dsi);
				
				if(sourceDS.getData().getType() != CFCSData.LISTMODE) {
					IO.debug("Dataset " + dsi + " in " + config.getInputFile() + " is not a list mode dataset, skipping...");
					writter.writeDSMeta(sourceDS.getData().getType());
				} else {
					// Only list mode datasets are described further.
					CFCSListModeData sourceData = (CFCSListModeData) sourceDS.getData();
					CFCSParameters sourceParameters = sourceDS.getParameters();
					CFCSKeywords sourceKeywords = sourceDS.getKeywords();
					
					int par = sourceParameters.getCount();
					int tot = sourceData.getCount();
					
					String cyt = null, date = null, time = null, datatype = null;
					try { cyt = sourceKeywords.getKeyword("$CYT").getKeywordValue(); } catch(CFCSError e) {}
					try { date = sourceKeywords.getKeyword("$DATE").getKeywordValue(); } catch(CFCSError e) {}
					try { time = sourceKeywords.getKeyword("$BTIM").getKeywordValue(); } catch(CFCSError e) {}
					try { datatype = sourceKeywords.getKeyword("$DATATYPE").getKeywordValue(); } catch(CFCSError e) {}
					writter.writeDSMeta(CFCSData.LISTMODE, par, tot, sourceDS.getVersion(), cyt, date, time, datatype);

					if(tot >= 1) { 
						// Only non empty datasets are described further.
						ArrayList<Double>[] fcsValues =  new ArrayList[par];
						for(int p = 0; p < par; p++) fcsValues[p] = new ArrayList<Double>(tot);

						// Copy and sort all event values in order to get min, max, 1qu, 3qu, mean, median.
						double sourceEvent[] = new double[par];
						for(int i = 0; i < tot; i++) {
							sourceData.getEvent(i, sourceEvent);
							for(int p = 0; p < par; p++) fcsValues[p].add(sourceEvent[p]);
						}
						for(int p = 0; p < par; p++) Collections.sort(fcsValues[p]);

						ParameterOverview dataSummary[] = new ParameterOverview[par];
						for(int p = 0; p < par; p++) {
							// Fill out the dataSummary (ParameterOverview) structure
							dataSummary[p] = new ParameterOverview();
							CFCSParameter parameter = sourceParameters.getParameter(p); 
							try { dataSummary[p].namePnN = parameter.getShortName(); } catch(CFCSError e) {}
							try { dataSummary[p].namePnS = parameter.getFullName(); } catch(CFCSError e) {}
							try { dataSummary[p].ampLinLogPnE = parameter.getLogDecadesAndOffset(); } catch(CFCSError e) {}
							try { dataSummary[p].ampGain = "" + parameter.getGain(); } catch(CFCSError e) {}
							try { dataSummary[p].bits = parameter.getFieldSize(); } catch(CFCSError e) {}
							try { dataSummary[p].min = fcsValues[p].get(0).floatValue(); } catch(CFCSError e) {}
							try { dataSummary[p].qu1 = fcsValues[p].get(tot/4).floatValue(); } catch(CFCSError e) {}
							try { 
								if (tot % 2 != 0 || tot <= 1) dataSummary[p].median = fcsValues[p].get(tot/2).floatValue();
								else dataSummary[p].median = (float)(fcsValues[p].get(tot/2-1) + fcsValues[p].get(tot/2-1)) / 2;
							} catch(CFCSError e) {}
							try { 
								double sum = 0;
								for(int i = 0; i < tot; i++) sum += fcsValues[p].get(i);
								dataSummary[p].mean = (float)(sum/tot);
							} catch(CFCSError e) {}
							try { dataSummary[p].qu3 = fcsValues[p].get(3*tot/4).floatValue(); } catch(CFCSError e) {}
							try { dataSummary[p].max = fcsValues[p].get(Math.max(tot-1,0)).floatValue(); } catch(CFCSError e) {}
						}
						// Output data summary
						writter.writeDSSummary(dataSummary);

					}
					
					// Output info about the spillover matrix
					CFCSSpillover s = sourceKeywords.getSpillover();
					if(s != null) writter.writeSpillover(s);
					
					// Output info about keywords and their values					
					writter.writeFCSKeywords(sourceKeywords);
				}
				// Finish description of this dataset (nothing for HTML, close element for XML)
				writter.closeDatasetDescription();
				IO.debug("Dataset " + (dsi+1) + " processed"); 
			}
			
			readSystem.close();
			writter.close(); writter = null; 
			IO.debug("The preview of FCS finished.");
			
		} catch (IOException e) {
			IO.error("IO Exception: " + e.getMessage());
		} catch (ConfigurationException e) {
			IO.error("Configuration Error: " + e.getMessage());
			IO.println("\n" + usage);
		} catch(CFCSError e) {
			IO.error("CFCS Exception - " + e.toString());
		} catch (Exception e) {
			IO.error("Exception: " + e.getMessage());
		} finally {
			try { if(writter != null) writter.close(); } catch (Exception e) { }
		}
	}

}
