# Supplementary material for: GenePattern flow cytometry suite
Source: Source Code Biol Med. 2013 Jul 3;8:14. doi: 10.1186/1751-0473-8-14 (PMC3717030; doi:10.1186/1751-0473-8-14)
Supplement: Additional file 3 — Source Codes of GenePattern Flow Cytometry Suite Modules.Please use any ZIP-compatible software to extract the ZIP archive file into a folder. There will be 35 folders after the extraction. The folder named lib contains the CFCS library that is required in order to compile the Java-based modules. In addition, the lib folder contains a ZIP compression tool that is being used by the FCMSinglePanelQC and PlateQAFCS modules to compress the results in case the server computer is a Windows-based machine. This tool is not required for Linux/Unix or Mac based servers. The additional 34 folders contain the source codes of each of the modules in the GenePattern Flow Cytometry Suite. [file 1751-0473-8-14-S3.zip › AdditionalFile3_GPFCMSuiteSourceCodes/PreviewFCS/net/sf/flowcyt/gp/modules/previewfcs/outputwriter/FCSSummaryOutputWritter.java]

/* ********************************************************************
 * Copyright (©) 2009 Josef Spidlen, Ph.D.
 * 
 * License
 * The software is distributed under the terms of the 
 * GNU Lesser General Public License (LGPL)
 * 
 * Disclaimer
 * This software and documentation come with no warranties of any kind.
 * This software is provided "as is" and any and any express or implied 
 * warranties, including, but not limited to, the implied warranties of
 * merchantability and fitness for a particular purpose are disclaimed.
 * In no event shall the  copyright holder be liable for any direct, 
 * indirect, incidental, special, exemplary, or consequential damages
 * (including but not limited to, procurement of substitute goods or 
 * services; loss of use, data or profits; or business interruption)
 * however caused and on any theory of liability, whether in contract,
 * strict liability, or tort arising in any way out of the use of this 
 * software.    
 *  
 * Acknowledgment
 * This work has been supported by Brinkman/Sekaly Genome Canada 
 * Technology Development Project High Throughput High-Dimensional 
 * Multi-parametric Analysis of the Immune System.
 * 
 * ******************************************************************** 
 */

package net.sf.flowcyt.gp.modules.previewfcs.outputwriter;

import java.io.Closeable;
import java.io.IOException;
import net.sf.flowcyt.gp.modules.previewfcs.ParameterOverview;
import org.flowcyt.cfcs.CFCSData;
import org.flowcyt.cfcs.CFCSKeywords;
import org.flowcyt.cfcs.CFCSSpillover;

/**
 * An abstract parent encapsulating different output formats to write summary about an FCS data file.
 * 
 * @author Josef Spidlen, Ph.D., BC Cancer Agency, jspidlen@bccrc.ca
 */
public abstract class FCSSummaryOutputWritter implements Closeable {

	/**
	 * Create the writer. This class is abstract so only subclasses can be created.
	 * 
	 * @param filename where to write the output to.
	 * @throws IOException if file cannot be written.
	 */
	public FCSSummaryOutputWritter(String filename) throws IOException {}
	
	/**
	 * Write a (format specific) header of the summary file.
	 * 
	 * @param sourceFileName FCS file the report is about.
	 * @param repGeneratedBy Who is generating this report.
	 * @param datasetsTotal how many datasets are there in the FCS file.
	 * @throws IOException if file cannot be written or another error occurs.
	 */
	public abstract void writeHeader(String sourceFileName, String repGeneratedBy, int datasetsTotal) throws IOException;
	
	/**
	 * Start description of a dataset
	 * 
	 * @param datasetNo dataset number to be described
	 * @throws IOException if file cannot be written or another error occurs.
	 */
	public abstract void startDatasetDescription(int datasetNo) throws IOException;
	
	/**
	 * Finish description of a dataset
	 * 
	 * @throws IOException if file cannot be written or another error occurs.
	 */
	public abstract void closeDatasetDescription() throws IOException;
	
	/**
	 * Write simple dataset metadata, only the type of the dataset.
	 * @param type the type of the dataset as encoded by CFCSData constants, i.e., 
	 * CFCSData.UNDEFINED, CFCSData.LISTMODE, CFCSData.CORRELATED, CFCSData.UNCORRELATED
	 * @throws IOException if file cannot be written or another error occurs.
	 */
	public abstract void writeDSMeta(int type) throws IOException;
	
	/**
	 * Write dataset metadata.
	 * 
	 * @param type the type of the dataset as encoded by CFCSData constants, i.e., 
	 * CFCSData.UNDEFINED, CFCSData.LISTMODE, CFCSData.CORRELATED, CFCSData.UNCORRELATED
	 * @param par number of parameters in the dataset
	 * @param tot number of events in the dataset
	 * @param fcsVersion version of the FCS file, e.g., "FCS2.0", "FCS3.0"
	 * @param cyt who generated the FCS file
	 * @param date when was the fcs file generated
	 * @param time when was the fcs file generated
	 * @param datatype used to store values in the dataset as encoded by the FCS standard, i.e., "I", "F", "D", or "A".
	 * @throws IOException if file cannot be written or another error occurs.
	 */
	public abstract void writeDSMeta(int type, int par, int tot, String fcsVersion, String cyt, String date, String time, String datatype) throws IOException;
	
	/**
	 * Write overview info and statistics about parameters and values in the FCS file
	 * @param dataSummary overview info and statistics about parameters and values in the FCS file
	 * @throws IOException if file cannot be written or another error occurs.
	 */
	public abstract void writeDSSummary(ParameterOverview[] dataSummary) throws IOException;
	
	/**
	 * Write the spillover matrix
	 * @param spillover Spillover matrix
	 * @throws IOException if file cannot be written or another error occurs.
	 */
	public abstract void writeSpillover(CFCSSpillover spillover) throws IOException;
	
	/**
	 * Write all keywords and their values in the FCS data file.
	 * @param sourceKeywords the set of keywords and values from the FCS data file
	 * @throws IOException if file cannot be written or another error occurs.
	 */
	public abstract void writeFCSKeywords(CFCSKeywords sourceKeywords) throws IOException;
	
	/**
	 * Convert datatype encoded in $DATATYPE according to the FCS specification (i.e. values "I", "F", "D", or "A") to a human readable string.
	 * @param keywordValue values "I", "F", "D", or "A" (value of $DATATYPE keyword in the FCS file)
	 * @return data type as human readable string.
	 */
	public static String getDataTypeString(String keywordValue) {
		if(keywordValue.compareTo("I") == 0) return "Integer";
		else if(keywordValue.compareTo("F") == 0) return "Float";
		else if(keywordValue.compareTo("D") == 0) return "Double";
		else if(keywordValue.compareTo("A") == 0) return "ASCII";
		else return "Unknown";		
	}
	
	/**
	 * Convert dataset type as defined by CFCSData (values CFCSData.UNDEFINED, CFCSData.LISTMODE, 
	 * CFCSData.CORRELATED, or CFCSData.UNCORRELATED) into a human readable string.
	 * 
	 * @param type dataset type as defined by CFCSData (values CFCSData.UNDEFINED, CFCSData.LISTMODE, 
	 * CFCSData.CORRELATED, or CFCSData.UNCORRELATED)
	 * @return dataset type as a human readable string 
	 */
	public static String getDatasetTypeString(int type) {
		switch(type) {
		case CFCSData.UNDEFINED: return "UNDEFINED"; 
		case CFCSData.LISTMODE: return "LISTMODE";
		case CFCSData.CORRELATED: return "CORRELATED (histogram)";
		case CFCSData.UNCORRELATED: default: return "UNCORRELATED (histogram)";
		}
	}

	/**
	 * Convert the value of the $PnE keyword into strings "Lin" or "Log".
	 * @param keywordValue value of the $PnE keyword.
	 * @return "Lin" or "Log".
	 */
	public static String getLinLogString(String keywordValue) {
		if(keywordValue.compareTo("0,0") == 0) return "Lin"; 
		else return "Log";		
	}
	
}
