# Supplementary material for: GenePattern flow cytometry suite
Source: Source Code Biol Med. 2013 Jul 3;8:14. doi: 10.1186/1751-0473-8-14 (PMC3717030; doi:10.1186/1751-0473-8-14)
Supplement: Additional file 3 — Source Codes of GenePattern Flow Cytometry Suite Modules.Please use any ZIP-compatible software to extract the ZIP archive file into a folder. There will be 35 folders after the extraction. The folder named lib contains the CFCS library that is required in order to compile the Java-based modules. In addition, the lib folder contains a ZIP compression tool that is being used by the FCMSinglePanelQC and PlateQAFCS modules to compress the results in case the server computer is a Windows-based machine. This tool is not required for Linux/Unix or Mac based servers. The additional 34 folders contain the source codes of each of the modules in the GenePattern Flow Cytometry Suite. [file 1751-0473-8-14-S3.zip › AdditionalFile3_GPFCMSuiteSourceCodes/PreviewFCS/net/sf/flowcyt/gp/modules/previewfcs/outputwriter/impl/html/HTMLFCSSummaryWritter.java]

/* ********************************************************************
 * Copyright (©) 2009 Josef Spidlen, Ph.D.
 * 
 * License
 * The software is distributed under the terms of the 
 * GNU Lesser General Public License (LGPL)
 * 
 * Disclaimer
 * This software and documentation come with no warranties of any kind.
 * This software is provided "as is" and any and any express or implied 
 * warranties, including, but not limited to, the implied warranties of
 * merchantability and fitness for a particular purpose are disclaimed.
 * In no event shall the  copyright holder be liable for any direct, 
 * indirect, incidental, special, exemplary, or consequential damages
 * (including but not limited to, procurement of substitute goods or 
 * services; loss of use, data or profits; or business interruption)
 * however caused and on any theory of liability, whether in contract,
 * strict liability, or tort arising in any way out of the use of this 
 * software.    
 *  
 * Acknowledgment
 * This work has been supported by Brinkman/Sekaly Genome Canada 
 * Technology Development Project High Throughput High-Dimensional 
 * Multi-parametric Analysis of the Immune System.
 * 
 * ******************************************************************** 
 */

package net.sf.flowcyt.gp.modules.previewfcs.outputwriter.impl.html;

import java.io.BufferedWriter;
import java.io.FileWriter;
import java.io.IOException;
import java.io.File;

import net.sf.flowcyt.gp.modules.previewfcs.ParameterOverview;
import net.sf.flowcyt.gp.modules.previewfcs.outputwriter.FCSSummaryOutputWritter;
import org.flowcyt.cfcs.CFCSKeyword;
import org.flowcyt.cfcs.CFCSKeywords;
import org.flowcyt.cfcs.CFCSSpillover;

/**
 * An HTML implementation of the FCSSummaryOutputWritter; writes summary about an FCS data file in HTML.
 * @author Josef Spidlen, Ph.D., BC Cancer Agency, jspidlen@bccrc.ca
 */
public class HTMLFCSSummaryWritter extends FCSSummaryOutputWritter {

	/**
	 * BufferedWriter for the output
	 */
	private BufferedWriter out = null;
	
	/**
	 * Create the writer.
	 * 
	 * @param filename where to write the output to.
	 * @throws IOException if file cannot be written.
	 */
	public HTMLFCSSummaryWritter(String filename) throws IOException {
		super(filename);
		out = new BufferedWriter(new FileWriter(filename));
	}
	
	/**
	 * Write a (format specific) header of the summary file.
	 * 
	 * @param sourceFileName FCS file the report is about.
	 * @param repGeneratedBy Who is generating this report.
	 * @param datasetsTotal how many datasets are there in the FCS file.
	 * @throws IOException if file cannot be written or another error occurs.
	 */
	public void writeHeader(String sourceFileName, String repGeneratedBy, int datasetsTotal) throws IOException {
		checkWrite();
		out.write("<!DOCTYPE html PUBLIC \"-//W3C//DTD XHTML 1.0 Transitional//EN\" \"http://www.w3.org/TR/xhtml1/DTD/xhtml1-transitional.dtd\">\n");
		out.write("<html xmlns=\"http://www.w3.org/1999/xhtml\" xml:lang=\"en\" lang=\"en\">\n");
		out.write("<head>\n");
		out.write(" <meta http-equiv=\"content-type\" content=\"text/xml; charset=UTF-8\" ></meta>\n");
		out.write(" <title>FCS Preview (" + sourceFileName + ")</title>\n");
		out.write("</head>\n");
		out.write("<body>\n");

        //Get the file name with any directory paths
        File fileName = new File(sourceFileName);
		writeHeading(1, "FCS File Summary: " + fileName.getName());
		writeParagraph("- Report generated by " + repGeneratedBy);
		writeParagraph("- Found " + datasetsTotal + " dataset(s) in the FCS file."); 
	}
	
	@Override
	/**
	 * Start description of a dataset, write heading.
	 * 
	 * @param datasetNo dataset number to be described
	 * @throws IOException if file cannot be written or another error occurs.
	 */
	public void startDatasetDescription(int datasetNo) throws IOException {
		writeHeading(2, "Dataset number " + datasetNo);
	}

	@Override
	/**
	 * Finish description of a dataset, nothing to be done in HTML
	 * 
	 * @throws IOException if file cannot be written or another error occurs.
	 */
	public void closeDatasetDescription() throws IOException { 	}

	@Override
	/**
	 * Write simple dataset metadata, only the type of the dataset.
	 * @param type the type of the dataset as encoded by CFCSData constants, i.e., 
	 * CFCSData.UNDEFINED, CFCSData.LISTMODE, CFCSData.CORRELATED, CFCSData.UNCORRELATED
	 * @throws IOException if file cannot be written or another error occurs.
	 */
	public void writeDSMeta(int type) throws IOException {
		writeParagraph(getDatasetTypeString(type));
	}

	@Override
	/**
	 * Write dataset metadata.
	 * 
	 * @param type the type of the dataset as encoded by CFCSData constants, i.e., 
	 * CFCSData.UNDEFINED, CFCSData.LISTMODE, CFCSData.CORRELATED, CFCSData.UNCORRELATED
	 * @param par number of parameters in the dataset
	 * @param tot number of events in the dataset
	 * @param fcsVersion version of the FCS file, e.g., "FCS2.0", "FCS3.0"
	 * @param cyt who generated the FCS file
	 * @param date when was the fcs file generated
	 * @param time when was the fcs file generated
	 * @param datatype used to store values in the dataset as encoded by the FCS standard, i.e., "I", "F", "D", or "A".
	 * @throws IOException if file cannot be written or another error occurs.
	 */
	public void writeDSMeta(int type, int par, int tot, String fcsVersion, String cyt, String date, String time, String datatype) throws IOException {
		writeParagraph("With " + par + " parameters and " + tot + " events."); 
		String line = "FCS version: " + fcsVersion;
		if(cyt != null) line += ", acquired on " + cyt; 
		writeParagraph(line);
		
		if(date != null) {
			line = "Date: " + date;
			if(time != null) line += " at " + time;
			writeParagraph(line);
		}
		writeParagraph("Data type: " + HTMLFCSSummaryWritter.getDataTypeString(datatype));
	}

	@Override
	/**
	 * Write overview info and statistics about parameters and values in the FCS file
	 * @param dataSummary overview info and statistics about parameters and values in the FCS file
	 * @throws IOException if file cannot be written or another error occurs.
	 */
	public void writeDSSummary(ParameterOverview[] dataSummary) throws IOException {
		checkWrite();
		writeHeading(3, "Data Overview");
		String row[] = new String[dataSummary.length+1];
		
		out.write("<table border=\"1\" cellspacing=\"4\" cellpadding=\"4\">\n");
		out.write("<tr valign=top>\n<td></td>");
		for(int p = 0; p < dataSummary.length; p++) {
			out.write("<td><b>" + dataSummary[p].namePnN + "</b><br>" + dataSummary[p].namePnS + "<br>" + getLinLogString(dataSummary[p].ampLinLogPnE) + "<br>" + dataSummary[p].bits + " bits" + "</td>\n");
		}
		out.write("</tr>\n");
				
		row[0] = "Minimum";
		for(int p = 0; p < dataSummary.length; p++) row[p+1] = "" + dataSummary[p].min;
		writeTableRow(row, true);
		row[0] = "1st Quartile";
		for(int p = 0; p < dataSummary.length; p++) row[p+1] = "" + dataSummary[p].qu1;
		writeTableRow(row, true);
		row[0] = "Median";
		for(int p = 0; p < dataSummary.length; p++) row[p+1] = "" + dataSummary[p].median;
		writeTableRow(row, true);
		row[0] = "Mean";
		for(int p = 0; p < dataSummary.length; p++) row[p+1] = "" + dataSummary[p].mean;
		writeTableRow(row, true);
		row[0] = "3rd Quartile";
		for(int p = 0; p < dataSummary.length; p++) row[p+1] = "" + dataSummary[p].qu3;
		writeTableRow(row, true);
		row[0] = "Maximum";
		for(int p = 0; p < dataSummary.length; p++) row[p+1] = "" + dataSummary[p].max;
		writeTableRow(row, true);

		closeTable();
	}

	@Override
	/**
	 * Write all keywords and their values in the FCS data file.
	 * @param sourceKeywords the set of keywords and values from the FCS data file
	 * @throws IOException if file cannot be written or another error occurs.
	 */
	public void writeFCSKeywords(CFCSKeywords sourceKeywords) throws IOException {
		checkWrite();
		writeHeading(3, "Keywords");
		out.write("<table border=\"1\" cellspacing=\"4\" cellpadding=\"4\">\n");
		out.write("<tr>\n<td><b>Keyword</b></td><td><b>Value</b></td>\n");
		for(int i = 0; i < sourceKeywords.getCount(); i++) {
			CFCSKeyword k = sourceKeywords.getKeyword(i);
			out.write("<tr><td>" + k.getKeywordName() + "</td><td>" + k.getKeywordValue() + "</td></tr>\n");
		}
		closeTable();
	}	
	
	/**
	 * Place closing body and html elements and close the HTML file.
	 * @throws IOException if file cannot be written or another error occurs.
	 */
	public void close() throws IOException {
		if(out != null) {
			out.write("</body>\n");
			out.write("</html>\n");
			out.close();
			out = null;
		}
	}

	/**
	 * Check if can write, i.e., BufferedWriter out is not null
	 * @throws IOException if cannot write
	 */
	private void checkWrite() throws IOException {
		if(out == null) throw new IOException("Output failed, output file cannot be written.");
	}
	
	/**
	 * Write an HTML heading
	 * @param level heading level
	 * @param heading heading text
	 * @throws IOException if file cannot be written or another error occurs.
	 */
	private void writeHeading(int level, String heading) throws IOException {
		checkWrite();
		out.write("<br><h" + level + ">" + heading + "</h" + level + ">\n");
	}
	
	/**
	 * Write an HTML paragraph
	 * @param paragraph to write
	 * @throws IOException if file cannot be written or another error occurs.
	 */
	private void writeParagraph(String paragraph) throws IOException {
		checkWrite();
		out.write("<p>" + paragraph + "</p>\n");
	}
	
	/**
	 * Write a row in an HTML table
	 * @param row values to put in the row
	 * @param boldFirstColumn make first column bold?
	 * @throws IOException if file cannot be written or another error occurs.
	 */
	private void writeTableRow(String[] row, Boolean boldFirstColumn) throws IOException {
		checkWrite();
		out.write("<tr>\n");
		for(int i = 0; i < row.length; i++) {
			if(i == 0 && boldFirstColumn) out.write("<td><b>" + row[i] + "</b></td>\n");
			else out.write("<td>" + row[i] + "</td>\n");
		}
		out.write("</tr>\n");
	}
	
	/**
	 * Close an HTML table 
	 * @throws IOException if file cannot be written or another error occurs.
	 */
	private void closeTable() throws IOException {
		checkWrite();
		out.write("</table>\n");
	}

	
	/**
	 * Write the spillover matrix in HTML
	 * @param spillover Spillover matrix
	 * @throws IOException if file cannot be written or another error occurs.
	 */
	@Override
	public void writeSpillover(CFCSSpillover spillover) throws IOException {
		checkWrite();
		writeHeading(3, "Spillover Matrix");
		out.write("<table border=\"1\" cellspacing=\"4\" cellpadding=\"4\">\n");
		int n = spillover.getParameterCount();
		out.write("<tr><td><b></b></td>");
		for(int i = 0; i < n; i++) {
			out.write("<td><b>" + spillover.getParameterName(i) + "</b></td>");
		}
		out.write("</tr>\n");
		
		for(int i = 0; i < n; i++) {
			out.write("<tr><td><b>" + spillover.getParameterName(i) + "</b></td>");
			for(int j = 0; j < n; j++) {
				out.write("<td>" + spillover.getSpilloverCoefficient(i, j) + "</td>");
			}
			out.write("</tr>\n");
		}
		closeTable();
	}
}
