# Supplementary material for: GenePattern flow cytometry suite
Source: Source Code Biol Med. 2013 Jul 3;8:14. doi: 10.1186/1751-0473-8-14 (PMC3717030; doi:10.1186/1751-0473-8-14)
Supplement: Additional file 3 — Source Codes of GenePattern Flow Cytometry Suite Modules.Please use any ZIP-compatible software to extract the ZIP archive file into a folder. There will be 35 folders after the extraction. The folder named lib contains the CFCS library that is required in order to compile the Java-based modules. In addition, the lib folder contains a ZIP compression tool that is being used by the FCMSinglePanelQC and PlateQAFCS modules to compress the results in case the server computer is a Windows-based machine. This tool is not required for Linux/Unix or Mac based servers. The additional 34 folders contain the source codes of each of the modules in the GenePattern Flow Cytometry Suite. [file 1751-0473-8-14-S3.zip › AdditionalFile3_GPFCMSuiteSourceCodes/PreviewFCS/net/sf/flowcyt/gp/modules/previewfcs/outputwriter/impl/xml/XMLAttributesImpl.java]

/*
 * Licensed to the Apache Software Foundation (ASF) under one or more
 * contributor license agreements.  See the NOTICE file distributed with
 * this work for additional information regarding copyright ownership.
 * The ASF licenses this file to You under the Apache License, Version 2.0
 * (the "License"); you may not use this file except in compliance with
 * the License.  You may obtain a copy of the License at
 * 
 *      http://www.apache.org/licenses/LICENSE-2.0
 * 
 * Unless required by applicable law or agreed to in writing, software
 * distributed under the License is distributed on an "AS IS" BASIS,
 * WITHOUT WARRANTIES OR CONDITIONS OF ANY KIND, either express or implied.
 * See the License for the specific language governing permissions and
 * limitations under the License.
 */

package net.sf.flowcyt.gp.modules.previewfcs.outputwriter.impl.xml;
                    
import org.xml.sax.Attributes;

/**
 * An Attributes implementation that can perform more operations
 * than the attribute list helper supplied with the standard SAX2
 * distribution.
 */
public class XMLAttributesImpl
    implements Attributes {

    //
    // Data
    //

    /** Head node. */
    private ListNode head;

    /** Tail node. */
    private ListNode tail;

    /** Length. */
    private int length;

    //
    // Attributes methods
    //

    /** Returns the number of attributes. */
    public int getLength() {
        return length;
    }

    /** Returns the index of the specified attribute. */
    public int getIndex(String raw) {
        ListNode place = head;
        int index = 0;
        while (place != null) {
            if (place.raw.equals(raw)) {
                return index;
            }
            index++;
            place = place.next;
        }
        return -1;
    }

    /** Returns the index of the specified attribute. */
    public int getIndex(String uri, String local) {
        ListNode place = head;
        int index = 0;
        while (place != null) {
            if (place.uri.equals(uri) && place.local.equals(local)) {
                return index;
            }
            index++;
            place = place.next;
        }
        return -1;
    }

    /** Returns the attribute URI by index. */
    public String getURI(int index) {

        ListNode node = getListNodeAt(index);
        return node != null ? node.uri : null;

    } // getURI(int):String

    /** Returns the attribute local name by index. */
    public String getLocalName(int index) {

        ListNode node = getListNodeAt(index);
        return node != null ? node.local : null;

    } // getLocalName(int):String

    /** Returns the attribute raw name by index. */
    public String getQName(int index) {

        ListNode node = getListNodeAt(index);
        return node != null ? node.raw : null;

    } // getQName(int):String

    /** Returns the attribute type by index. */
    public String getType(int index) {

        ListNode node = getListNodeAt(index);
        return (node != null) ? node.type : null;

    } // getType(int):String

    /** Returns the attribute type by uri and local. */
    public String getType(String uri, String local) {

        ListNode node = getListNode(uri, local);
        return (node != null) ? node.type : null;

    } // getType(String,String):String

    /** Returns the attribute type by raw name. */
    public String getType(String raw) {

        ListNode node = getListNode(raw);
        return (node != null) ? node.type : null;

    } // getType(String):String

    /** Returns the attribute value by index. */
    public String getValue(int index) {

        ListNode node = getListNodeAt(index);
        return (node != null) ? node.value : null;

    } // getType(int):String

    /** Returns the attribute value by uri and local. */
    public String getValue(String uri, String local) {

        ListNode node = getListNode(uri, local);
        return (node != null) ? node.value : null;

    } // getType(String):String

    /** Returns the attribute value by raw name. */
    public String getValue(String raw) {

        ListNode node = getListNode(raw);
        return (node != null) ? node.value : null;

    } // getType(String):String

    //
    // Public methods
    //

    /** Adds an attribute. */
    public void addAttribute(String raw, String type, String value) {
        addAttribute(null, null, raw, type, value);
    }

    /** Adds an attribute. */
    public void addAttribute(String uri, String local, String raw, 
                             String type, String value) {

        ListNode node = new ListNode(uri, local, raw, type, value);
        if (length == 0) {
            head = node;
        }
        else {
            tail.next = node;
        }
        tail = node;
        length++;

    } // addAttribute(String,StringString,String,String)

    /** Inserts an attribute. */
    public void insertAttributeAt(int index, 
                                  String raw, String type, String value) {
        insertAttributeAt(index, null, null, raw, type, value);
    }

    /** Inserts an attribute. */
    public void insertAttributeAt(int index, 
                                  String uri, String local, String raw, 
                                  String type, String value) {

        // if list is empty, add attribute
        if (length == 0 || index >= length) {
            addAttribute(uri, local, raw, type, value);
            return;
        }

        // insert at beginning of list
        ListNode node = new ListNode(uri, local, raw, type, value);
        if (index < 1) {
            node.next = head;
            head = node;
        }
        else {
            ListNode prev = getListNodeAt(index - 1);
            node.next = prev.next;
            prev.next = node;
        }
        length++;

    } // insertAttributeAt(int,String,String,String,String,String)

    /** Removes an attribute. */
    public void removeAttributeAt(int index) {

        if (length == 0) {
            return;
        }

        if (index == 0) {
            head = head.next;
            if (head == null) {
                tail = null;
            }
            length--;
        }
        else {
            ListNode prev = getListNodeAt(index - 1);
            ListNode node = getListNodeAt(index);
            if (node != null) {
                prev.next = node.next;
                if (node == tail) {
                    tail = prev;
                }
                length--;
            }
        }

    } // removeAttributeAt(int)

    /** Removes the specified attribute. */
    public void removeAttribute(String raw) {
        removeAttributeAt(getIndex(raw));
    }

    /** Removes the specified attribute. */
    public void removeAttribute(String uri, String local) {
        removeAttributeAt(getIndex(uri, local));
    }

    //
    // Private methods
    //

    /** Returns the node at the specified index. */
    private ListNode getListNodeAt(int i) {

        for (ListNode place = head; place != null; place = place.next) {
            if (--i == -1) {
                return place;
            }
        }

        return null;

    } // getListNodeAt(int):ListNode

    /** Returns the first node with the specified uri and local. */
    public ListNode getListNode(String uri, String local) {

        if (uri != null && local != null) {
            ListNode place = head;
            while (place != null) {
                if (place.uri != null && place.local != null &&
                    place.uri.equals(uri) && place.local.equals(local)) {
                    return place;
                }
                place = place.next;
            }
        }
        return null;

    } // getListNode(String,String):ListNode
    
    /** Returns the first node with the specified raw name. */
    private ListNode getListNode(String raw) {

        if (raw != null) {
            for (ListNode place = head; place != null; place = place.next) {
                if (place.raw != null && place.raw.equals(raw)) {
                    return place;
                }
            }
        }

        return null;

    } // getListNode(String):ListNode

    //
    // Object methods
    //

    /** Returns a string representation of this object. */
    public String toString() {
        StringBuffer str = new StringBuffer();

        str.append('[');
        str.append("len=");
        str.append(length);
        str.append(", {");
        for (ListNode place = head; place != null; place = place.next) {
            str.append(place.toString());
            if (place.next != null) {
                str.append(", ");
            }
        }
        str.append("}]");

        return str.toString();

    } // toString():String

    //
    // Classes
    //

    /**
     * An attribute node.
     */
    static class ListNode {

        //
        // Data
        //

        /** Attribute uri. */
        public String uri;

        /** Attribute local. */
        public String local;

        /** Attribute raw. */
        public String raw;

        /** Attribute type. */
        public String type;

        /** Attribute value. */
        public String value;

        /** Next node. */
        public ListNode next;

        //
        // Constructors
        //

        /** Constructs a list node. */
        public ListNode(String uri, String local, String raw, 
                        String type, String value) {

            this.uri   = uri;
            this.local = local;
            this.raw   = raw;
            this.type  = type;
            this.value = value;

        } // <init>(String,String,String,String,String)

        //
        // Object methods
        //

        /** Returns string representation of this object. */
        public String toString() {
            return raw != null ? raw : local;
        }

    } // class ListNode

} // class AttributesImpl
