# Supplementary material for: GenePattern flow cytometry suite
Source: Source Code Biol Med. 2013 Jul 3;8:14. doi: 10.1186/1751-0473-8-14 (PMC3717030; doi:10.1186/1751-0473-8-14)
Supplement: Additional file 3 — Source Codes of GenePattern Flow Cytometry Suite Modules.Please use any ZIP-compatible software to extract the ZIP archive file into a folder. There will be 35 folders after the extraction. The folder named lib contains the CFCS library that is required in order to compile the Java-based modules. In addition, the lib folder contains a ZIP compression tool that is being used by the FCMSinglePanelQC and PlateQAFCS modules to compress the results in case the server computer is a Windows-based machine. This tool is not required for Linux/Unix or Mac based servers. The additional 34 folders contain the source codes of each of the modules in the GenePattern Flow Cytometry Suite. [file 1751-0473-8-14-S3.zip › AdditionalFile3_GPFCMSuiteSourceCodes/PreviewFCS/net/sf/flowcyt/gp/modules/previewfcs/outputwriter/impl/xml/XMLFCSSummaryWritter.java]

/* ********************************************************************
 * Copyright (©) 2009 Josef Spidlen, Ph.D.
 * 
 * License
 * The software is distributed under the terms of the 
 * GNU Lesser General Public License (LGPL)
 * 
 * Disclaimer
 * This software and documentation come with no warranties of any kind.
 * This software is provided "as is" and any and any express or implied 
 * warranties, including, but not limited to, the implied warranties of
 * merchantability and fitness for a particular purpose are disclaimed.
 * In no event shall the  copyright holder be liable for any direct, 
 * indirect, incidental, special, exemplary, or consequential damages
 * (including but not limited to, procurement of substitute goods or 
 * services; loss of use, data or profits; or business interruption)
 * however caused and on any theory of liability, whether in contract,
 * strict liability, or tort arising in any way out of the use of this 
 * software.    
 *  
 * Acknowledgment
 * This work has been supported by Brinkman/Sekaly Genome Canada 
 * Technology Development Project High Throughput High-Dimensional 
 * Multi-parametric Analysis of the Immune System.
 * 
 * ******************************************************************** 
 */

package net.sf.flowcyt.gp.modules.previewfcs.outputwriter.impl.xml;

import java.io.FileOutputStream;
import java.io.IOException;
import java.io.UnsupportedEncodingException;
import net.sf.flowcyt.gp.modules.previewfcs.IO;
import net.sf.flowcyt.gp.modules.previewfcs.ParameterOverview;
import net.sf.flowcyt.gp.modules.previewfcs.outputwriter.FCSSummaryOutputWritter;
import org.flowcyt.cfcs.CFCSData;
import org.flowcyt.cfcs.CFCSKeyword;
import org.flowcyt.cfcs.CFCSKeywords;
import org.flowcyt.cfcs.CFCSSpillover;
import org.xml.sax.SAXException;

/**
 * An XML implementation of the FCSSummaryOutputWritter; writes summary about an FCS data file in XML.
 * @author Josef Spidlen, Ph.D., BC Cancer Agency, jspidlen@bccrc.ca
 */
public class XMLFCSSummaryWritter extends FCSSummaryOutputWritter {
	
	/**
	 * XMLWriter for the output
	 */
	private XMLWriter writer = null;
	
	/**
	 * What dataset number is being written
	 */
	private int datasetBeingWritten = 0;

	/**
	 * Default XML encoding
	 */
	public static final String defaultEncoding = "UTF8";

	// Constants specifying the XML element and attribute names
	public static final String mainElement = "fcsSummary";
	public static final String fcsSourceAttr = "fcsSource";
	public static final String generatorAttr = "reportGenerator";
	public static final String datasetsTotalAttr = "datasetsTotal";
	public static final String datasetElement = "dataset";
	public static final String datasetIdAttr = "datasetNumber";
	public static final String datasetSummaryElement = "summary";
	public static final String datasetTypeElement = "type";
	public static final String fcsVersionElement = "fcsVersion";
	public static final String instrumentElement = "instrument";
	public static final String timestampElement = "timeStamp";
	public static final String dataTypeElement = "dataType";
	public static final String parTotElement = "parameters";
	public static final String eventTotElement = "eventTotal";
	public static final String dataOverviewElement = "dataOverview";
	public static final String parameterElement = "parameter";
	public static final String shortNameElement = "shortName";
	public static final String fullNameElement = "fullName";
	public static final String amplificationElement = "amplification";
	public static final String PnEAttr = "PnE";
	public static final String PnGAttr = "PnG";
	public static final String storageElement = "storage";
	public static final String bitsAttr = "bits";
	public static final String statisticsElement = "statistics";
	public static final String minimumAttr = "minimum";
	public static final String maximumAttr = "maximum";
	public static final String qu1Attr = "qu1";
	public static final String qu3Attr = "qu3";
	public static final String medianAttr = "median";
	public static final String meanAttr = "mean";
	public static final String keywordsElement = "keywords";
	public static final String keywordElement = "keyword";
	public static final String nameAttr = "name";
	public static final String valueAttr = "value";
	public static final String spilloverMatrixElement = "spilloverMatrix";
	public static final String idAttr = "id";
	public static final String spilloverElement = "spillover";
	public static final String coefficientElement = "coefficient";
	
	/**
	 * Create the writer
	 * 
	 * @param filename where to write the output to.
	 * @throws IOException if file cannot be written.
	 */
	public XMLFCSSummaryWritter(String filename) throws IOException {
		super(filename);
		writer = new XMLWriter();
		writer.fCanonical = true;
        try {
            writer.setOutput(new FileOutputStream(filename), defaultEncoding);
        } catch (UnsupportedEncodingException e) {
        	IO.error("error: Unable to set output. Exiting.");
        }
	}
	
	@Override
	/**
	 * Write a (format specific) header of the summary file.
	 * 
	 * @param sourceFileName FCS file the report is about.
	 * @param repGeneratedBy Who is generating this report.
	 * @param datasetsTotal how many datasets are there in the FCS file.
	 * @throws IOException if file cannot be written or another error occurs.
	 */
	public void writeHeader(String sourceFileName, String repGeneratedBy, int datasetsTotal) throws IOException {
		XMLAttributesImpl attrs = new XMLAttributesImpl();
		attrs.addAttribute(fcsSourceAttr, null, sourceFileName);
		attrs.addAttribute(generatorAttr, null, repGeneratedBy);
		attrs.addAttribute(datasetsTotalAttr, null, "" + datasetsTotal);
		
		try {
			writer.startDocument();
			writer.startElement(mainElement, mainElement, mainElement, attrs);
		} catch (SAXException e) {	}
	}

	@Override
	/**
	 * Start description of a dataset, open the appropriate element.
	 * 
	 * @param datasetNo dataset number to be described
	 * @throws IOException if file cannot be written or another error occurs.
	 */
	public void startDatasetDescription(int datasetNo) throws IOException {
		XMLAttributesImpl attrs = new XMLAttributesImpl();
		attrs.addAttribute(datasetIdAttr, null, "" + datasetNo);
		
		try {
			writer.startElement(datasetElement+datasetNo, datasetElement, datasetElement, attrs);
			datasetBeingWritten = datasetNo;
		} catch (SAXException e) {}
		
	}

	@Override
	/**
	 * Finish description of a dataset, close the appropriate XML element.
	 * 
	 * @throws IOException if file cannot be written or another error occurs.
	 */
	public void closeDatasetDescription() throws IOException {
		try {
			writer.endElement(datasetElement+datasetBeingWritten, datasetElement, datasetElement);
			datasetBeingWritten = 0;
		} catch (SAXException e) {}
		
	}

	@Override
	/**
	 * Write simple dataset metadata, only the type of the dataset.
	 * @param type the type of the dataset as encoded by CFCSData constants, i.e., 
	 * CFCSData.UNDEFINED, CFCSData.LISTMODE, CFCSData.CORRELATED, CFCSData.UNCORRELATED
	 * @throws IOException if file cannot be written or another error occurs.
	 */
	public void writeDSMeta(int type) throws IOException {
		try {
			writer.startElement(datasetSummaryElement, datasetSummaryElement, datasetSummaryElement, null);
			writer.startElement(datasetTypeElement, datasetTypeElement, datasetTypeElement, null);
			writer.fOut.print(getDatasetTypeString(type));
			writer.endElement(datasetTypeElement, datasetTypeElement, datasetTypeElement);
			writer.endElement(datasetSummaryElement, datasetSummaryElement, datasetSummaryElement);
		} catch (SAXException e) {}
	}

	@Override
	/**
	 * Write dataset metadata.
	 * 
	 * @param type the type of the dataset as encoded by CFCSData constants, i.e., 
	 * CFCSData.UNDEFINED, CFCSData.LISTMODE, CFCSData.CORRELATED, CFCSData.UNCORRELATED
	 * @param par number of parameters in the dataset
	 * @param tot number of events in the dataset
	 * @param fcsVersion version of the FCS file, e.g., "FCS2.0", "FCS3.0"
	 * @param cyt who generated the FCS file
	 * @param date when was the fcs file generated
	 * @param time when was the fcs file generated
	 * @param datatype used to store values in the dataset as encoded by the FCS standard, i.e., "I", "F", "D", or "A".
	 * @throws IOException if file cannot be written or another error occurs.
	 */
	public void writeDSMeta(int type, int par, int tot, String fcsVersion, String cyt, String date, String time, String datatype) throws IOException {
		try {
			writer.startElement(datasetSummaryElement, datasetSummaryElement, datasetSummaryElement, null);

			writer.startElement(fcsVersionElement, fcsVersionElement, fcsVersionElement, null);
			writer.fOut.print(fcsVersion);
			writer.endElement(fcsVersionElement, fcsVersionElement, fcsVersionElement);

			if(cyt != null) {
				writer.startElement(instrumentElement, instrumentElement, instrumentElement, null);
				writer.fOut.print(cyt);
				writer.endElement(instrumentElement, instrumentElement, instrumentElement);
			}
			
			if(date != null) {
				String dateConverted = getDateXMLString(date);
				if(dateConverted != null) {
					writer.startElement(timestampElement, timestampElement, timestampElement, null);
					if(time != null) {
						String timeConverted = getTimeXMLString(time);
						if(timeConverted != null) writer.fOut.print(dateConverted + "T" + timeConverted);
						else writer.fOut.print(dateConverted);
					} else writer.fOut.print(dateConverted);
					writer.endElement(timestampElement, timestampElement, timestampElement);
				}
			}
			
			writer.startElement(datasetTypeElement, datasetTypeElement, datasetTypeElement, null);
			writer.fOut.print(getDatasetTypeString(type));
			writer.endElement(datasetTypeElement, datasetTypeElement, datasetTypeElement);

			writer.startElement(dataTypeElement, dataTypeElement, dataTypeElement, null);
			writer.fOut.print(getDataTypeString(datatype));
			writer.endElement(dataTypeElement, dataTypeElement, dataTypeElement);
			
			if(type == CFCSData.LISTMODE) {
				writer.startElement(eventTotElement, eventTotElement, eventTotElement, null);
				writer.fOut.print(tot);
				writer.endElement(eventTotElement, eventTotElement, eventTotElement);
				writer.startElement(parTotElement, parTotElement, parTotElement, null);
				writer.fOut.print(par);
				writer.endElement(parTotElement, parTotElement, parTotElement);
			}
			
			writer.endElement(datasetSummaryElement, datasetSummaryElement, datasetSummaryElement);
		} catch (SAXException e) {}
	}

	@Override
	/**
	 * Write overview info and statistics about parameters and values in the FCS file
	 * @param dataSummary overview info and statistics about parameters and values in the FCS file
	 * @throws IOException if file cannot be written or another error occurs.
	 */
	public void writeDSSummary(ParameterOverview[] dataSummary) throws IOException {
		try {
			writer.startElement(dataOverviewElement, dataOverviewElement, dataOverviewElement, null);
			for(int p = 0; p < dataSummary.length; p++) {
				writer.startElement(parameterElement, parameterElement, parameterElement, null);
				
				writer.startElement(shortNameElement, shortNameElement, shortNameElement, null);
				writer.fOut.print(dataSummary[p].namePnN);
				writer.endElement(shortNameElement, shortNameElement, shortNameElement);
				
				writer.startElement(fullNameElement, fullNameElement, fullNameElement, null);
				writer.fOut.print(dataSummary[p].namePnS);
				writer.endElement(fullNameElement, fullNameElement, fullNameElement);
				
				XMLAttributesImpl attrs = new XMLAttributesImpl();
				attrs.addAttribute(PnEAttr, null, dataSummary[p].ampLinLogPnE);
				if(dataSummary[p].ampLinLogPnE.compareToIgnoreCase("0,0") == 0 && dataSummary[p].ampGain != null && dataSummary[p].ampGain.length() > 0) attrs.addAttribute(PnGAttr, null, dataSummary[p].ampGain);
				writer.startElement(amplificationElement, amplificationElement, amplificationElement, attrs);
				writer.fOut.print(getLinLogString(dataSummary[p].ampLinLogPnE));
				writer.endElement(amplificationElement, amplificationElement, amplificationElement);
				
				attrs = new XMLAttributesImpl();
				attrs.addAttribute(bitsAttr, null, ""+dataSummary[p].bits);
				writer.startElement(storageElement, storageElement, storageElement, attrs);
				writer.endElement(storageElement, storageElement, storageElement);
				
				attrs = new XMLAttributesImpl();
				attrs.addAttribute(minimumAttr, null, ""+dataSummary[p].min);
				attrs.addAttribute(maximumAttr, null, ""+dataSummary[p].max);
				attrs.addAttribute(qu1Attr, null, ""+dataSummary[p].qu1);
				attrs.addAttribute(qu3Attr, null, ""+dataSummary[p].qu3);
				attrs.addAttribute(medianAttr, null, ""+dataSummary[p].median);
				attrs.addAttribute(meanAttr, null, ""+dataSummary[p].mean);
				writer.startElement(statisticsElement, statisticsElement, statisticsElement, attrs);
				writer.endElement(statisticsElement, statisticsElement, statisticsElement);
				
				writer.endElement(parameterElement, parameterElement, parameterElement);
			}
			writer.endElement(dataOverviewElement, dataOverviewElement, dataOverviewElement);
		} catch (SAXException e) {}
	}

	@Override
	/**
	 * Write all keywords and their values in the FCS data file.
	 * @param sourceKeywords the set of keywords and values from the FCS data file
	 * @throws IOException if file cannot be written or another error occurs.
	 */
	public void writeFCSKeywords(CFCSKeywords sourceKeywords) throws IOException {
		try {
			writer.startElement(keywordsElement, keywordsElement, keywordsElement, null);
			XMLAttributesImpl attrs;
			
			for(int i = 0; i < sourceKeywords.getCount(); i++) {
				CFCSKeyword k = sourceKeywords.getKeyword(i);
				attrs = new XMLAttributesImpl();
				attrs.addAttribute(nameAttr, null, k.getKeywordName());
				attrs.addAttribute(valueAttr, null, k.getKeywordValue());
				writer.startElement(keywordElement, keywordElement, keywordElement, attrs);
				writer.endElement(keywordElement, keywordElement, keywordElement);
			}
			
			writer.endElement(keywordsElement, keywordsElement, keywordsElement);
		} catch (SAXException e) {}
	}

	/**
	 * Place closing element and close the XML file.
	 * @throws IOException if file cannot be written or another error occurs.
	 */
	public void close() throws IOException {
		try { 
			if(datasetBeingWritten != 0) closeDatasetDescription();
			writer.endElement(mainElement, mainElement, mainElement);
			writer.endDocument();
		} catch (SAXException e) { }
	}
	
	/**
	 * Convert FCS date format to XML date format, e.g., 23-SEP-2008 to 2008-09-23
	 * @param dateFCSString date according to the FCS specification
	 * @return date according to the XML (xs:date) specification
	 */
	private static String getDateXMLString(String dateFCSString) {
		String dateComps[] = dateFCSString.split("-");
		if(dateComps.length != 3) return null;
		if(dateComps[2].length() == 2) {
			// Try to guess the full year from two digits
			// 00-69 -> 2000-2069
			// 70-99 -> 1970-1999
			if(dateComps[2].charAt(0) >= '0' && dateComps[2].charAt(0) <= '6') dateComps[2] = "20" + dateComps[2];
			else dateComps[2] = "19" + dateComps[2];
		}
		if(dateComps[2].length() != 4) return null;
		if(dateComps[1].compareToIgnoreCase("JAN") == 0) return dateComps[2] + "-01-" + dateComps[0];
		else if(dateComps[1].compareToIgnoreCase("FEB") == 0) return dateComps[2] + "-02-" + dateComps[0];
		else if(dateComps[1].compareToIgnoreCase("MAR") == 0) return dateComps[2] + "-03-" + dateComps[0];
		else if(dateComps[1].compareToIgnoreCase("APR") == 0) return dateComps[2] + "-04-" + dateComps[0];
		else if(dateComps[1].compareToIgnoreCase("MAY") == 0) return dateComps[2] + "-05-" + dateComps[0];
		else if(dateComps[1].compareToIgnoreCase("JUN") == 0) return dateComps[2] + "-06-" + dateComps[0];
		else if(dateComps[1].compareToIgnoreCase("JUL") == 0) return dateComps[2] + "-07-" + dateComps[0];
		else if(dateComps[1].compareToIgnoreCase("AUG") == 0) return dateComps[2] + "-08-" + dateComps[0];
		else if(dateComps[1].compareToIgnoreCase("SEP") == 0) return dateComps[2] + "-09-" + dateComps[0];
		else if(dateComps[1].compareToIgnoreCase("OCT") == 0) return dateComps[2] + "-10-" + dateComps[0];
		else if(dateComps[1].compareToIgnoreCase("NOV") == 0) return dateComps[2] + "-11-" + dateComps[0];
		else if(dateComps[1].compareToIgnoreCase("DEC") == 0) return dateComps[2] + "-12-" + dateComps[0];
		return null;
	}
	
	/**
	 * Convert FCS time format to XML time format, e.g., 10:15:13:30 to 10:15:13
	 * @param timeFCSString time according to the FCS specification
	 * @return time according to the XML (xs:time) specification
	 */
	private static String getTimeXMLString(String timeFCSString) {
		String timeComps[] = timeFCSString.split(":");
		for(int i = 0; i < timeComps.length; i++) {
			if(timeComps[i].length() == 1) timeComps[i] = "0" + timeComps[i];
			if(timeComps[i].length() != 2) return null;  
		}
		if((timeComps.length != 3) && (timeComps.length != 4)) return null;
		return timeComps[0] + ":" + timeComps[1] + ":" + timeComps[2];
	}

	
	/**
	 * Write the spillover matrix in XML
	 * @param spillover Spillover matrix
	 * @throws IOException if file cannot be written or another error occurs.
	 */
	@Override
	public void writeSpillover(CFCSSpillover spillover) throws IOException {
		try {
			XMLAttributesImpl attrs = new XMLAttributesImpl();
			attrs.addAttribute(idAttr, null, "CFCSSpillover");
			writer.startElement(spilloverMatrixElement, spilloverMatrixElement, spilloverMatrixElement, attrs);
			int n = spillover.getParameterCount();
			
			for(int i = 0; i < n; i++) {
				attrs = new XMLAttributesImpl();
				attrs.addAttribute(nameAttr, null, spillover.getParameterName(i));
				writer.startElement(parameterElement, parameterElement, parameterElement, attrs);
				writer.endElement(parameterElement, parameterElement, parameterElement);
			}
			
			for(int i = 0; i < n; i++) {
				writer.startElement(spilloverElement, spilloverElement, spilloverElement, null);
				for(int j = 0; j < n; j++) {
					attrs = new XMLAttributesImpl();
					attrs.addAttribute(valueAttr, null, "" + spillover.getSpilloverCoefficient(i, j));
					writer.startElement(coefficientElement, coefficientElement, coefficientElement, attrs);
					writer.endElement(coefficientElement, coefficientElement, coefficientElement);
				}
				writer.endElement(spilloverElement, spilloverElement, spilloverElement);
			}
			
			/*
			for(int i = 0; i < sourceKeywords.getCount(); i++) {
				CFCSKeyword k = sourceKeywords.getKeyword(i);
				attrs = new XMLAttributesImpl();
				attrs.addAttribute(nameAttr, null, k.getKeywordName());
				attrs.addAttribute(valueAttr, null, k.getKeywordValue());
				writer.startElement(keywordElement, keywordElement, keywordElement, attrs);
				writer.endElement(keywordElement, keywordElement, keywordElement);
			}
			*/
			
			writer.endElement(spilloverMatrixElement, spilloverMatrixElement, spilloverMatrixElement);
		} catch (SAXException e) {}
		
	}
}
