# Supplementary material for: GenePattern flow cytometry suite
Source: Source Code Biol Med. 2013 Jul 3;8:14. doi: 10.1186/1751-0473-8-14 (PMC3717030; doi:10.1186/1751-0473-8-14)
Supplement: Additional file 3 — Source Codes of GenePattern Flow Cytometry Suite Modules.Please use any ZIP-compatible software to extract the ZIP archive file into a folder. There will be 35 folders after the extraction. The folder named lib contains the CFCS library that is required in order to compile the Java-based modules. In addition, the lib folder contains a ZIP compression tool that is being used by the FCMSinglePanelQC and PlateQAFCS modules to compress the results in case the server computer is a Windows-based machine. This tool is not required for Linux/Unix or Mac based servers. The additional 34 folders contain the source codes of each of the modules in the GenePattern Flow Cytometry Suite. [file 1751-0473-8-14-S3.zip › AdditionalFile3_GPFCMSuiteSourceCodes/RemoveSaturatedFCSEvents/net/sf/flowcyt/gp/modules/removesaturated/RemoveSaturated.java]

/* ********************************************************************
 * Copyright (©) 2010 Josef Spidlen, Ph.D.
 * 
 * License
 * The software is distributed under the terms of the 
 * GNU Lesser General Public License (LGPL)
 * 
 * Disclaimer
 * This software and documentation come with no warranties of any kind.
 * This software is provided "as is" and any and any express or implied 
 * warranties, including, but not limited to, the implied warranties of
 * merchantability and fitness for a particular purpose are disclaimed.
 * In no event shall the  copyright holder be liable for any direct, 
 * indirect, incidental, special, exemplary, or consequential damages
 * (including but not limited to, procurement of substitute goods or 
 * services; loss of use, data or profits; or business interruption)
 * however caused and on any theory of liability, whether in contract,
 * strict liability, or tort arising in any way out of the use of this 
 * software.    
 *  
 * Acknowledgment
 * This work has been supported by Brinkman/Sekaly Genome Canada 
 * Technology Development Project High Throughput High-Dimensional 
 * Multi-parametric Analysis of the Immune System.
 * 
 * ******************************************************************** 
 */

package net.sf.flowcyt.gp.modules.removesaturated;

import java.io.IOException;
import java.text.SimpleDateFormat;
import java.util.Calendar;
import javax.naming.ConfigurationException;
import org.flowcyt.cfcs.CFCSData;
import org.flowcyt.cfcs.CFCSDataSet;
import org.flowcyt.cfcs.CFCSDatatype;
import org.flowcyt.cfcs.CFCSError;
import org.flowcyt.cfcs.CFCSErrorCodes;
import org.flowcyt.cfcs.CFCSKeyword;
import org.flowcyt.cfcs.CFCSKeywords;
import org.flowcyt.cfcs.CFCSListModeData;
import org.flowcyt.cfcs.CFCSParameter;
import org.flowcyt.cfcs.CFCSParameters;
import org.flowcyt.cfcs.CFCSSystem;

/**
 * The class encapsulating the application to remove saturated events from an FCS data file 
 * and save it as a new data file. See the main method for the help/usage of this application.
 * 
 * @author Josef Spidlen, Ph.D., BC Cancer Agency, jspidlen@bccrc.ca
 */
public class RemoveSaturated {

	/**
	 * Parsed configuration from the command line
	 */
	private Config config;
	
	/**
	 * Version information
	 */
	public static final String version = "RemoveSaturated, version alpha 2012-05-03."; 

	/**
	 * Usage string
	 */
	public static final String usage = "Usage:\n" + 
	"java -jar removesaturated.jar <options> \n\n" + 
	"options:\n\n" +
	" -InputFile:<file.fcs>  The input FCS file, required unless -Version or -Help is used.\n" +
	" -OutputFile:<file.fcs> The output FCS file name (optional)\n" +
	" -Debug                 Produces debug output.\n" + 
	" -Version               Output the version of the software and exit.\n" +
	" -Help                  Output the command line syntax and exit.\n"; 
	
	/**
	 * Run the application to remove saturated events from an FCS data file. 
	 * 
	 * @param args The arguments are encoded in a text based array (from the command line) as follows:
	 * <ul>
	 * <li>-InputFile:&lt;file.fcs&gt; the input FCS file, required unless -Version or -Help is used</li>
	 * <li>-OutputFile:&lt;file.fcs&gt; output data file name (optional)</li>
	 * <li>-Debug (optional) produce debug output</li>
	 * <li>-Version (optional) output the version of the software and exit</li>
	 * <li>-Help (optional) output the command line syntax and exit</li>
	 * </ul>
	 * Keywords are not case sensitive.
	 */	
	public static void main(String[] args) {
		RemoveSaturated app = new RemoveSaturated();
		app.run(args);
	}

	/**
	 * Run the application to remove saturated events from an FCS data file. 
	 * 
	 * @param args The arguments are encoded in a text based array (from the command line) as follows:
	 * <ul>
	 * <li>-InputFile:&lt;file.fcs&gt; the input FCS file, required unless -Version or -Help is used</li>
	 * <li>-OutputFile:&lt;file.fcs&gt; output data file name (optional)</li>
	 * <li>-Debug (optional) produce debug output</li>
	 * <li>-Version (optional) output the version of the software and exit</li>
	 * <li>-Help (optional) output the command line syntax and exit</li>
	 * </ul>
	 * Keywords are not case sensitive.
	 */	
	private void run(String[] args) {
		try {

			config = new Config(args);
			// Is it just a version or help request? If so, output it and exit.
			if(config.getVersionRequest()) { IO.println(version); return; } 
			else if(config.getHelpRequest()) { IO.println(usage); return; }

			IO.debug("Removing sturated events from an FCS data file.");
			
			CFCSSystem readSystem = new CFCSSystem();
			try { readSystem.open(config.getInputFile().toURI().toURL()); }
			catch(CFCSError e) {
				if (e.errorNumber == CFCSErrorCodes.CFCSIOError) throw new IOException(e.toString());
				throw e;
			} 
			CFCSDataSet sourceDS = readSystem.getDataSet(0);
			if(sourceDS.getData().getType() != CFCSData.LISTMODE) {
				readSystem.close();
				throw new IOException("Dataset in " + config.getInputFile() + " is not a list mode dataset.");
			}
			CFCSListModeData sourceData = (CFCSListModeData) sourceDS.getData();
			CFCSParameters sourceParameters = sourceDS.getParameters();
			CFCSKeywords sourceKeywords = sourceDS.getKeywords();
			
			CFCSSystem writeSystem = new CFCSSystem();
			writeSystem.create("file:" + config.getOutputFileName());
			
			CFCSDataSet targetDS = writeSystem.createDataSet(CFCSData.LISTMODE, CFCSDatatype.FLOAT);
			CFCSParameters targetParameters = targetDS.getParameters();
			CFCSKeywords targetKeywords = targetDS.getKeywords();
			CFCSListModeData targetData = (CFCSListModeData) targetDS.getData();
			
			int n = sourceParameters.getCount();
			double sourceEvent[] = new double[n];
			double sourceRange[] = new double[n];
			
			for(int i = 0; i < n; i++) {
				CFCSParameter p = sourceParameters.getParameter(i);
				sourceRange[i] = p.channelToScale(p.getRange());
				p.setFieldSize(32);
				p.setRange((int) sourceRange[i]);
				p.setOffset(0);
				p.setLogDecadesAndOffset("0,0");
				targetParameters.addParameter(p);
			}
			
			for(int i = 0; i < sourceKeywords.getCount(); i++) {
				CFCSKeyword keyword = sourceKeywords.getKeyword(i);
				if(CFCSKeywords.canAdd(keyword)) {
					targetKeywords.addKeyword(keyword);
					IO.debug("Keeping keyword:  " + keyword.getKeywordName() + " value: " + keyword.getKeywordValue());
				} else {
					IO.debug("Skipping keyword: " + keyword.getKeywordName() + " value: " + keyword.getKeywordValue());
				}
			}
			
			fillOriginalityLog(targetKeywords);
						
			assert(targetParameters.getCount() == n);
			int skipped = 0;
			
			for(int i = 0; i < sourceData.getCount(); i++) {
				sourceData.getEvent(i, sourceEvent);
				for(int p = 0; p < n; p++) {
					if(sourceEvent[p] * 1.001 >= sourceRange[p]) {
						// Event saturated, skip;
						IO.println("Skiping saturated event " + i + ", values: " + getEventValuesInString(sourceEvent, ", ", "."));
						skipped++;
						break;
					} else {
						targetData.addEvent(sourceEvent);
					}
				}
			}
			if(skipped > 0) {
				IO.println("Removed the total of " + skipped + " saturated events (" + ((float)skipped * 100 / sourceData.getCount()) + " % , the original data set included " + sourceData.getCount() + " events)."); 
			} else {
				IO.println("No saturated events were detected.");
			}
			
			writeSystem.close();
			readSystem.close();
			
			IO.debug("Removing saturated events from  FCS finished.");
			
		} catch (IOException e) {
			IO.error("IO Exception: " + e.getMessage());
		} catch (ConfigurationException e) {
			IO.error("Configuration Error: " + e.getMessage());
			IO.println("\n" + usage);
		} catch(CFCSError e) {
			IO.error("CFCS Exception - " + e.toString());
			IO.error("\nIt seems that the input was either unsupported or not a proper FCS file.\n");
		} catch (Exception e) {
			IO.error("Exception: " + e.getMessage());
			IO.error("\nIt seems that the input was either unsupported or not a proper FCS file.\n");
		}
	
	}
	
	/**
	 * Fill in the ORIGINALITY, LAST_MODIFIER, and LAST_MODIFIED keywords. This is motivated by FCS3.1 that is
	 * introducing the $ORIGINALITY, $LAST_MODIFIER, and $LAST_MODIFIED keywords. We are using these the way
	 * they are proposed for FCS 3.1 just without the $ character since this is FCS 3.0. In FCS3.1 these keywords 
	 * are 
	 * <ul>
	 * <li>$ORIGINALITY/string/ $ORIGINALITY/Original/ $ORIGINALITY/NonDATAMod/ $ORIGINALITY/DATAMod/ </li>
	 * <li>$LAST_MODIFIER/string/ $LAST_MODIFIER/Jack Evil/ </li>
	 * <li>$LAST_MODIFIED/dd-mmm-yyyy hh:mm:ss[:tt]/ $LAST_MODIFIED/25-SEP-2008 15:22:10:47/ </li>
	 * </ul>
	 * 
	 * @param keywords CFCSKeywords keywords set to add the new keywords to.
	 */
	private void fillOriginalityLog(CFCSKeywords keywords) {
		// As proposed for FCS3.1 just without the $ character since this is FCS3.0
		CFCSKeyword 
			kwORIGINALITY = new CFCSKeyword(), 
			kwLAST_MODIFIED = new CFCSKeyword(), 
			kwLAST_MODIFIER = new CFCSKeyword();

		kwORIGINALITY.setKeywordName("ORIGINALITY");
		kwORIGINALITY.setKeywordValue("DATAMod");
		kwORIGINALITY.setKeywordSource(CFCSDataSet.TEXT);
		keywords.addKeyword(kwORIGINALITY);
		
		kwLAST_MODIFIER.setKeywordName("LAST_MODIFIER");
		kwLAST_MODIFIER.setKeywordValue("Annonymous user running " + version);
		kwLAST_MODIFIER.setKeywordSource(CFCSDataSet.TEXT);
		keywords.addKeyword(kwLAST_MODIFIER);
		
		kwLAST_MODIFIED.setKeywordName("LAST_MODIFIED");
		kwLAST_MODIFIED.setKeywordValue(new SimpleDateFormat("dd-MMM-yyyy HH:mm:ss").format(Calendar.getInstance().getTime()).toUpperCase());
		kwLAST_MODIFIED.setKeywordSource(CFCSDataSet.TEXT);
		keywords.addKeyword(kwLAST_MODIFIED);
		
		IO.debug("Added keyword " + kwORIGINALITY.getKeywordName() + " value: " + kwORIGINALITY.getKeywordValue());
		IO.debug("Added keyword " + kwLAST_MODIFIER.getKeywordName() + " value: " + kwLAST_MODIFIER.getKeywordValue());
		IO.debug("Added keyword " + kwLAST_MODIFIED.getKeywordName() + " value: " + kwLAST_MODIFIED.getKeywordValue());
	}
	
	private String getEventValuesInString(double[] event, String sep, String fin) {
		String ret = "";
		for(double e : event) {
			if(ret.length() > 0) ret += sep + e;
			else ret += e;
		}
		return ret + fin;
	}

}
