# Supplementary material for: GenePattern flow cytometry suite
Source: Source Code Biol Med. 2013 Jul 3;8:14. doi: 10.1186/1751-0473-8-14 (PMC3717030; doi:10.1186/1751-0473-8-14)
Supplement: Additional file 3 — Source Codes of GenePattern Flow Cytometry Suite Modules.Please use any ZIP-compatible software to extract the ZIP archive file into a folder. There will be 35 folders after the extraction. The folder named lib contains the CFCS library that is required in order to compile the Java-based modules. In addition, the lib folder contains a ZIP compression tool that is being used by the FCMSinglePanelQC and PlateQAFCS modules to compress the results in case the server computer is a Windows-based machine. This tool is not required for Linux/Unix or Mac based servers. The additional 34 folders contain the source codes of each of the modules in the GenePattern Flow Cytometry Suite. [file 1751-0473-8-14-S3.zip › AdditionalFile3_GPFCMSuiteSourceCodes/SetFCSKeywords/net/sf/flowcyt/gp/modules/setfcskeywords/Config.java]

/* ********************************************************************
 * Copyright (©) 2009 Josef Spidlen, Ph.D.
 * 
 * License
 * The software is distributed under the terms of the 
 * GNU Lesser General Public License (LGPL)
 * 
 * Disclaimer
 * This software and documentation come with no warranties of any kind.
 * This software is provided "as is" and any and any express or implied 
 * warranties, including, but not limited to, the implied warranties of
 * merchantability and fitness for a particular purpose are disclaimed.
 * In no event shall the  copyright holder be liable for any direct, 
 * indirect, incidental, special, exemplary, or consequential damages
 * (including but not limited to, procurement of substitute goods or 
 * services; loss of use, data or profits; or business interruption)
 * however caused and on any theory of liability, whether in contract,
 * strict liability, or tort arising in any way out of the use of this 
 * software.    
 *  
 * Acknowledgment
 * This work has been supported by Brinkman/Sekaly Genome Canada 
 * Technology Development Project High Throughput High-Dimensional 
 * Multi-parametric Analysis of the Immune System.
 * 
 * ******************************************************************** 
 */

package net.sf.flowcyt.gp.modules.setfcskeywords;

import java.io.File;
import javax.naming.ConfigurationException;

/**
 * Configuration parsed from the command line. 
 * 
 * @author Josef Spidlen, Ph.D., BC Cancer Agency, jspidlen@bccrc.ca
 */
public class Config {
	
	/**
	 * What extension to add to the output file name if not specified.
	 */
	private final String defaultOutputExtension = ".keywords_added.fcs";
	
	/**
	 * Input file name
	 */
	private String inputFileName = "";
	
	/**
	 * Output file name
	 */
	private String outputFileName = "";

	/**
	 * Where to store keywords extracted from the FCS file
	 */
	private String keywordsFileName = "";
	
	/**
	 * Is this just a version request?
	 */
	private Boolean versionRequest = false;
	
	/**
	 * Is this just a help request?
	 */
	private Boolean helpRequest = false;
	
	/**
	 * Getter for the inputFileName
	 * @return inputFileName
	 */
	public String getInputFileName() {
		return inputFileName;
	}

	/**
	 * Setter for the inputFileName
	 * @param inputFileName to be set
	 */
	private void setInputFileName(String inputFileName) {
		this.inputFileName = inputFileName;
	}
	
	/**
	 * Getter for the inputFile.
	 * 
	 * @return input File
	 */
	public File getInputFile() {
		return new File(getInputFileName());
	}

	/**
	 * Getter for the outputFileName
	 * @return outputFileName
	 */
	public String getOutputFileName() {
		return outputFileName;
	}

	/**
	 * Setter for the outputFileName
	 * @param outputFileName to be set
	 */
	private void setOutputFileName(String outputFileName) {
		this.outputFileName = outputFileName;
	}

	/**
	 * Getter for the keywordsFileName
	 * @return keywordsFileName
	 */
	public String getKeywordsFileName() {
		return keywordsFileName;
	}
	
	/**
	 * Getter for the keywords file.
	 * 
	 * @return keywords file.
	 */
	public File getKeywordsFile() {
		return new File(getKeywordsFileName());
	}

	/**
	 * Setter for the keywordsFileName
	 * @param keywordsFileName to be set
	 */
	private void setKeywordsFileName(String keywordsFileName) {
		this.keywordsFileName = keywordsFileName;
	}

	/**
	 * @return Is this just a version request?
	 */
	public Boolean getVersionRequest() {
		return versionRequest;
	}

	/**
	 * Setter for the versionRequest
	 * @param versionRequest to be set
	 */
	private void setVersionRequest(Boolean versionRequest) {
		this.versionRequest = versionRequest;
	}

	/**
	 * @return Is this just a help (command line syntax) request?
	 */
	public Boolean getHelpRequest() {
		return helpRequest;
	}

	/**
	 * Setter for the helpRequest
	 * @param helpRequest to be set
	 */
	private void setHelpRequest(Boolean helpRequest) {
		this.helpRequest = helpRequest;
	}

	/**
	 * Constructor; creates the object based on (command line) arguments passed as an array of strings.
	 * These are as follows:
	 * <ul>
	 * <li>-InputFile:&lt;file.fcs&gt; the input FCS file, required unless -Version or -Help is used</li>
	 * <li>-KeywordsFile:&lt;file&gt; the file with keyword/value pairs to add to the FCS file; required unless -Version or -Help is used</li>
	 * <li>-OutputFile:&lt;filename.fcs&gt; output file name (optional)</li>
	 * <li>-Debug (optional) produce debug output</li>
	 * <li>-Version (optional) output the version of the software and exit (no anonymization)</li>
	 * <li>-Help (optional) output the command line syntax and exit (no anonymization)</li>
	 * </ul>
	 * Switches are NOT case sensitive.
	 * @throws ConfigurationException if the configuration is invalid.
	 */
	public Config(String[] args) throws ConfigurationException {
		for(String arg : args) {
			String prefAndValue[] = arg.split(":", 2);
			
			if(prefAndValue != null && prefAndValue.length >= 1 && prefAndValue[0] != null) {
				CommandlineSwitch sw = commandlineSwitchFromString(prefAndValue[0]);
				switch(sw) {
				case InputFile: setInputFileName(prefAndValue[1]); break;
				case OutputFile: setOutputFileName(prefAndValue[1]); break;
				case KeywordsFile: setKeywordsFileName(prefAndValue[1]); break;
				case Debug: IO.setDebug(true); break;
				case Version: setVersionRequest(true); break;
				case Help: setHelpRequest(true); break;				
				default: IO.debug("Unknown command line switch (" + prefAndValue[0] + ")."); break;
				}
			}

		}

		if((outputFileName == null || outputFileName.length() == 0) && (inputFileName != null) &&  inputFileName.length() > 0) {
			File f = new File(inputFileName);
			String inputFileNameOnly = f.getName();
			int lastDotPos = inputFileNameOnly.lastIndexOf('.');
			if(lastDotPos != -1) outputFileName = inputFileNameOnly.substring(0, lastDotPos) + defaultOutputExtension;
			else outputFileName = inputFileNameOnly + defaultOutputExtension;
		}
		
		IO.debug("Commandline arguments parsed.");
		this.validate();
	}
	
	/**
	 * Helper method, convert string-encoded command line switch to a CommandlineSwitch enum value.
	 * 
	 * @param command string-encoded command line switch
	 * @return command line switch as a CommandlineSwitch enum value
	 */
	private static CommandlineSwitch commandlineSwitchFromString(String command) {
		CommandlineSwitch ret = CommandlineSwitch.Unknown;
		if(command == null) return ret;
		if(command.equalsIgnoreCase("-InputFile")) ret = CommandlineSwitch.InputFile;
		else if(command.equalsIgnoreCase("-OutputFile")) ret = CommandlineSwitch.OutputFile;
		else if(command.equalsIgnoreCase("-KeywordsFile")) ret = CommandlineSwitch.KeywordsFile;
		else if(command.equalsIgnoreCase("-Debug")) ret = CommandlineSwitch.Debug;
		else if(command.equalsIgnoreCase("-Version")) ret = CommandlineSwitch.Version;
		else if(command.equalsIgnoreCase("-Help")) ret = CommandlineSwitch.Help;
		return ret;
	}
		
	/**
	 * Validate the configuration. Only checks that the input file name is provided.
	 * @throws ConfigurationException if the configuration is not correct.
	 */
	public void validate() throws ConfigurationException {
		IO.debug("Argument validation:");
		if(getHelpRequest() || this.getVersionRequest()) {
			IO.debug("No need for validation; no conversion will be done, just printing some information...");
			return;
		}
		if(inputFileName == null || inputFileName.length() == 0) throw new ConfigurationException("Missing input file name.");
		IO.debug("-Input file name: " + inputFileName);
		if(outputFileName == null || outputFileName.length() == 0) throw new ConfigurationException("Missing output file name.");
		IO.debug("-Output file name: " + outputFileName);
		if(keywordsFileName == null || keywordsFileName.length() == 0) throw new ConfigurationException("Missing keywords file name.");
		else IO.debug("Keywords and values will be extracted from: " + keywordsFileName); 
		IO.debug("Argument validation completed sucessfully.");
	}
	
	/**
	 * Command line switches
	 */
	public enum CommandlineSwitch {
	    InputFile, OutputFile, KeywordsFile, Debug, Version, Help, Unknown;
	}
	
}
