# Supplementary material for: GenePattern flow cytometry suite
Source: Source Code Biol Med. 2013 Jul 3;8:14. doi: 10.1186/1751-0473-8-14 (PMC3717030; doi:10.1186/1751-0473-8-14)
Supplement: Additional file 3 — Source Codes of GenePattern Flow Cytometry Suite Modules.Please use any ZIP-compatible software to extract the ZIP archive file into a folder. There will be 35 folders after the extraction. The folder named lib contains the CFCS library that is required in order to compile the Java-based modules. In addition, the lib folder contains a ZIP compression tool that is being used by the FCMSinglePanelQC and PlateQAFCS modules to compress the results in case the server computer is a Windows-based machine. This tool is not required for Linux/Unix or Mac based servers. The additional 34 folders contain the source codes of each of the modules in the GenePattern Flow Cytometry Suite. [file 1751-0473-8-14-S3.zip › AdditionalFile3_GPFCMSuiteSourceCodes/SetFCSKeywords/net/sf/flowcyt/gp/modules/setfcskeywords/SetFCSKeywords.java]

/* ********************************************************************
 * Copyright (©) 2009 Josef Spidlen, Ph.D.
 * 
 * License
 * The software is distributed under the terms of the 
 * GNU Lesser General Public License (LGPL)
 * 
 * Disclaimer
 * This software and documentation come with no warranties of any kind.
 * This software is provided "as is" and any and any express or implied 
 * warranties, including, but not limited to, the implied warranties of
 * merchantability and fitness for a particular purpose are disclaimed.
 * In no event shall the  copyright holder be liable for any direct, 
 * indirect, incidental, special, exemplary, or consequential damages
 * (including but not limited to, procurement of substitute goods or 
 * services; loss of use, data or profits; or business interruption)
 * however caused and on any theory of liability, whether in contract,
 * strict liability, or tort arising in any way out of the use of this 
 * software.    
 *  
 * Acknowledgment
 * This work has been supported by Brinkman/Sekaly Genome Canada 
 * Technology Development Project High Throughput High-Dimensional 
 * Multi-parametric Analysis of the Immune System.
 * 
 * ******************************************************************** 
 */
package net.sf.flowcyt.gp.modules.setfcskeywords;

import java.io.BufferedReader;
import java.io.File;
import java.io.FileReader;
import java.io.IOException;
import java.text.SimpleDateFormat;
import java.util.Calendar;
import java.util.HashMap;
import java.util.Set;
import javax.naming.ConfigurationException;
import org.flowcyt.cfcs.CFCSData;
import org.flowcyt.cfcs.CFCSDataSet;
import org.flowcyt.cfcs.CFCSError;
import org.flowcyt.cfcs.CFCSErrorCodes;
import org.flowcyt.cfcs.CFCSGatingParameter;
import org.flowcyt.cfcs.CFCSGatingParameters;
import org.flowcyt.cfcs.CFCSKeyword;
import org.flowcyt.cfcs.CFCSKeywords;
import org.flowcyt.cfcs.CFCSListModeData;
import org.flowcyt.cfcs.CFCSParameter;
import org.flowcyt.cfcs.CFCSParameters;
import org.flowcyt.cfcs.CFCSSystem;
import com.Ostermiller.util.CSVParser;

/**
 * <h1>Set keyword(s) value(s) in an FCS data file header</h1>
 * <p>
 * Set the value of new or existing keywords in the FCS TEXT segment. 
 * The new values can be submitted as an CSV file with two columns: "keyword" and "value" or 
 * as a text file with a chunk of FCS TEXT segment, e.g., 
 * /$P1S/FSC-Height/$P2S/SSC-Height/$P3S/MUC 1 APC/$P4S/Thy1 PE/BD$CUSTOM_STUFF/12/. 
 * An error will be reported of keyword value cannot be set since it would break the 
 * consistency of the FCS data file (e.g., trying to manually set $TOT to a value that does 
 * not correspond to the number of events in the data file). 
 * 
 * @author Josef Spidlen, Ph.D., BC Cancer Agency, jspidlen@bccrc.ca
 */
public class SetFCSKeywords {

	/**
	 * Parsed configuration from the command line
	 */
	private Config config;
	
	/**
	 * Version information
	 */
	public static final String version = "SetFCSKeywords, version alpha 2010-07-21."; 

	/**
	 * Usage string
	 */
	public static final String usage = "Usage:\n" + 
	"java -jar setfcskeywords.jar <options> \n\n" + 
	"options:\n\n" +
	" -InputFile:<file.fcs>  The input FCS file, required unless -Version or -Help is used.\n" +
	" -KeywordsFile:<file>   The file with keyword/value pairs to add to the FCS file; required unless -Version or -Help is used.\n" + 
	" -OutputFile:<filename> The output file name (optional)\n" +
	" -Debug                 Produces debug output.\n" + 
	" -Version               Output the version of the software and exit.\n" +
	" -Help                  Output the command line syntax and exit.\n"; 
	
	/**
	 * Run the application to set keyword(s) value(s) (new or existing) in an FCS data file header. 
	 * 
	 * @param args The arguments are encoded in a text based array (from the command line) as follows:
	 * <ul>
	 * <li>-InputFile:&lt;file.fcs&gt; the input FCS file, required unless -Version or -Help is used</li>
	 * <li>-KeywordsFile:&lt;file&gt; the file with keyword/value pairs to add to the FCS file; required unless -Version or -Help is used</li>
	 * <li>-OutputFile:&lt;filename.fcs&gt; output file name (optional)</li>
	 * <li>-Debug (optional) produce debug output</li>
	 * <li>-Version (optional) output the version of the software and exit (no anonymization)</li>
	 * <li>-Help (optional) output the command line syntax and exit (no anonymization)</li>
	 * </ul>
	 * Keywords are not case sensitive.
	 */	
	public static void main(String[] args) {
		SetFCSKeywords app = new SetFCSKeywords();
		app.run(args);
	}

	/**
	 * Run the application to set keyword(s) value(s) (new or existing) in an FCS data file header. 
	 * 
	 * @param args The arguments are encoded in a text based array (from the command line) as follows:
	 * <ul>
	 * <li>-InputFile:&lt;file.fcs&gt; the input FCS file, required unless -Version or -Help is used</li>
	 * <li>-KeywordsFile:&lt;file&gt; the file with keyword/value pairs to add to the FCS file; required unless -Version or -Help is used</li>
	 * <li>-OutputFile:&lt;filename.fcs&gt; output file name (optional)</li>
	 * <li>-Debug (optional) produce debug output</li>
	 * <li>-Version (optional) output the version of the software and exit (no anonymization)</li>
	 * <li>-Help (optional) output the command line syntax and exit (no anonymization)</li>
	 * </ul>
	 * Keywords are not case sensitive.
	 */	
	private void run(String[] args) {
		
		try {

			config = new Config(args); // Get the configuration from the command line
			
			// Is it just a version or help request? If so, output it and exit.
			if(config.getVersionRequest()) { IO.println(version); return; } 
			else if(config.getHelpRequest()) { IO.println(usage); return; }
			
			IO.debug("Setting FCS keywords/values started.");
			
			// Get the new keyword/value pairs
			HashMap<String,String> keywordsAdded = new HashMap<String,String>();
			FileReader f = new FileReader(config.getKeywordsFileName());
			CSVParser csvParser = new CSVParser(f);
			csvParser.setCommentStart("#;!");
			csvParser.setEscapes("nrtf", "\n\r\t\f");
			String[][] newKeywords = csvParser.getAllValues();	// This should be an nx2 array, keyword/value in each "row".
			csvParser.close(); f.close();
			
			if(!isCSV(newKeywords)) newKeywords = parseFCSTextSegmentChunk(config.getKeywordsFile());
			if(newKeywords == null) throw new IOException("Invalid keywords file format, use a CSV with two columns (header keyword, value) or a text file with FCS Text segment chunk, e.g., /MyKeyword/Value1/diagnosis/C61/");
			
			// Read the file as a CFCSSystem
			CFCSSystem readSystem = new CFCSSystem();
			try { readSystem.open(config.getInputFile().toURI().toURL()); }
			catch(CFCSError e) {
				if (e.errorNumber == CFCSErrorCodes.CFCSIOError) throw new IOException(e.toString());
				throw e;
			} 
			
			CFCSDataSet sourceDS = readSystem.getDataSet(0);
			if(sourceDS.getData().getType() != CFCSData.LISTMODE) {
				readSystem.close();
				throw new IOException("Dataset in " + config.getInputFile() + " is not a list mode dataset, anonymization not supported."); 
			}
			
			CFCSListModeData sourceData = (CFCSListModeData) sourceDS.getData();
			CFCSParameters sourceParameters = sourceDS.getParameters();
			CFCSGatingParameters sourceGatingParameters = sourceDS.getGatingParameters();
			CFCSKeywords sourceKeywords = sourceDS.getKeywords();

			CFCSSystem writeSystem = new CFCSSystem();
			writeSystem.create(new File(config.getOutputFileName()).toURI().toURL().toString());
			CFCSDataSet targetDS = writeSystem.createDataSet(CFCSData.LISTMODE);
			CFCSListModeData targetData = (CFCSListModeData) targetDS.getData();
			CFCSParameters targetParameters = targetDS.getParameters();
			CFCSGatingParameters targetGatingParameters = sourceDS.getGatingParameters();
			CFCSKeywords targetKeywords = targetDS.getKeywords();

			// Go over all parameters
			for(int i = 0; i < sourceParameters.getCount(); i++) {
				CFCSParameter p = sourceParameters.getParameter(i);
				try { p.getLogDecadesAndOffset(); } catch (Exception e) { p.setLogDecadesAndOffset("0,0"); }
				
				// Some of the new keywords may try to change parameter names etc.
				for(String[] kv : newKeywords) {
					if(kv[0].compareToIgnoreCase("$P" + (i+1) + "F") == 0) {
						p.setFilter(kv[1]);
						IO.debug("Filter of parameter " + (i+1) + " set to \"" + kv[1] + "\"");
						keywordsAdded.put(kv[0], kv[1]);
					}
					if(kv[0].compareToIgnoreCase("$P" + (i+1) + "G") == 0) {
						try { 
							p.setGain(Integer.parseInt(kv[1])); 
							IO.debug("Gain of parameter " + (i+1) + " set to \"" + kv[1] + "\"");
							keywordsAdded.put(kv[0], kv[1]);
						} catch (Exception e) {}
					}
					if(kv[0].compareToIgnoreCase("$P" + (i+1) + "L") == 0) {
						try { 
							p.setExcitationWavelength(kv[1]); 
							IO.debug("Excitation wavelength of parameter " + (i+1) + " set to \"" + kv[1] + "\"");
							keywordsAdded.put(kv[0], kv[1]);
						} catch (Exception e) {}
					}
					if(kv[0].compareToIgnoreCase("$P" + (i+1) + "N") == 0) {
						p.setShortName(kv[1]);
						IO.debug("Name of parameter " + (i+1) + " set to \"" + kv[1] + "\"");
						keywordsAdded.put(kv[0], kv[1]);
					}
					if(kv[0].compareToIgnoreCase("$P" + (i+1) + "O") == 0) {
						try { 
							p.setLaserPower(Double.parseDouble(kv[1])); 
							IO.debug("Excitation power (laser power) for parameter " + (i+1) + " set to \"" + kv[1] + "\"");
							keywordsAdded.put(kv[0], kv[1]);
						} catch (Exception e) {}
					}
					if(kv[0].compareToIgnoreCase("$P" + (i+1) + "P") == 0) {
						try { 
							p.setEmittedPercent(Double.parseDouble(kv[1])); 
							IO.debug("Percent of emitted light collected by parameter " + (i+1) + " set to \"" + kv[1] + "\"");
							keywordsAdded.put(kv[0], kv[1]);
						} catch (Exception e) {}
					}
					if(kv[0].compareToIgnoreCase("$P" + (i+1) + "S") == 0) {
						p.setFullName(kv[1]);
						IO.debug("Long name of parameter " + (i+1) + " set to \"" + kv[1] + "\"");
						keywordsAdded.put(kv[0], kv[1]);
					}
					if(kv[0].compareToIgnoreCase("$P" + (i+1) + "T") == 0) {
						p.setDetectorType(kv[1]);
						IO.debug("Detector type of parameter " + (i+1) + " set to \"" + kv[1] + "\"");
						keywordsAdded.put(kv[0], kv[1]);
					}
					if(kv[0].compareToIgnoreCase("$P" + (i+1) + "V") == 0) {
						try { 
							p.setVoltage(Double.parseDouble(kv[1])); 
							IO.debug("Detector voltage of parameter " + (i+1) + " set to \"" + kv[1] + "\"");
							keywordsAdded.put(kv[0], kv[1]);
						} catch (Exception e) {}
					}
				}
								
				targetParameters.addParameter(p);
			}
			
			// The same for gating parameters (these are not really used much)
			for(int i = 0; i < sourceGatingParameters.getCount(); i++) {
				CFCSGatingParameter p = sourceGatingParameters.getParameter(i);
				try { p.getLogDecadesAndOffset(); } catch (Exception e) { p.setLogDecadesAndOffset("0,0"); }
				
				// Some of the new keywords may try to change parameter names etc.
				for(String[] kv : newKeywords) {
					if(kv[0].compareToIgnoreCase("$G" + (i+1) + "F") == 0) {
						p.setFilter(kv[1]);
						IO.debug("Filter of gating parameter " + (i+1) + " set to \"" + kv[1] + "\"");
						keywordsAdded.put(kv[0], kv[1]);
					}
					if(kv[0].compareToIgnoreCase("$G" + (i+1) + "N") == 0) {
						p.setShortName(kv[1]);
						IO.debug("Name of gating parameter " + (i+1) + " set to \"" + kv[1] + "\"");
						keywordsAdded.put(kv[0], kv[1]);
					}
					if(kv[0].compareToIgnoreCase("$G" + (i+1) + "P") == 0) {
						try { 
							p.setEmittedPercent(Double.parseDouble(kv[1])); 
							IO.debug("Percent of emitted light collected by gating parameter " + (i+1) + " set to \"" + kv[1] + "\"");
							keywordsAdded.put(kv[0], kv[1]);
						} catch (Exception e) {}
					}
					if(kv[0].compareToIgnoreCase("$G" + (i+1) + "S") == 0) {
						p.setFullName(kv[1]);
						IO.debug("Long name of gating parameter " + (i+1) + " set to \"" + kv[1] + "\"");
						keywordsAdded.put(kv[0], kv[1]);
					}
					if(kv[0].compareToIgnoreCase("$G" + (i+1) + "T") == 0) {
						p.setDetectorType(kv[1]);
						IO.debug("Detector type of gating parameter " + (i+1) + " set to \"" + kv[1] + "\"");
						keywordsAdded.put(kv[0], kv[1]);
					}
					if(kv[0].compareToIgnoreCase("$G" + (i+1) + "V") == 0) {
						try { 
							p.setVoltage(Double.parseDouble(kv[1])); 
							IO.debug("Detector voltage of gating parameter " + (i+1) + " set to \"" + kv[1] + "\"");
							keywordsAdded.put(kv[0], kv[1]);
						} catch (Exception e) {}
					}
				}
				
				targetGatingParameters.addParameter(p);
			}
			
			int parCount = sourceDS.getParameters().getCount();
			int eventCount = sourceData.getCount();
			double eventValues[] = new double[parCount];
			
			// Add "all" original keywords
			for(int i = 0; i < sourceKeywords.getCount(); i++) {
				CFCSKeyword keyword = sourceKeywords.getKeyword(i);
				if(CFCSKeywords.canAdd(keyword)) targetKeywords.addKeyword(keyword);
			}
			
			// Add new keywords that haven't been added yet.
			// Parameter-related keywords (such as $PnN, $PnS, $GnN, etc.) have been added when adding parameters above
			writeNewKeywords(newKeywords, targetKeywords, keywordsAdded);
			
			fillOriginalityLog(targetKeywords);
			targetKeywords.setFileKeyword(config.getInputFileName());
			
			// Finally, copy all the events
			for(int evIdx = 0; evIdx < eventCount; evIdx++) {
				sourceData.getEvent(evIdx, eventValues);
				targetData.addEvent(eventValues);
			}
			
			writeSystem.close();
			readSystem.close();
			
			IO.debug("File " + config.getInputFileName() + " finished; " + config.getOutputFileName() + " created.");
			
			
		} catch (IOException e) {
			IO.error("IO Exception: " + e.getMessage());
		} catch (ConfigurationException e) {
			IO.error("Configuration Error: " + e.getMessage());
			IO.println("\n" + usage);
		} catch(CFCSError e) {
			IO.error("CFCS Exception - " + e.toString());
		} catch (Exception e) {
			IO.error("Exception: " + e.getMessage());
		} 
	}
	
	/**
	 * <p>
	 * <b>Parse a text file with an FCS TEXT segment chunk.</b>
	 * </p><p> 
	 * The TEXT segment chunk contain a series of ASCII encoded keyword-value pairs. 
	 * The <i>delimiter</i> is the first character of the TEXT segment chunk and is subsequently placed 
	 * to separate keywords from keyword values. The delimiter can be any ASCII character. For example, 
	 * <i>$P1S/Forward scatter/</i> is a keyword-value pair. In this example, the '/' is the delimiter character.
	 * The delimiter is placed at the start and end of each keyword value.
	 * </p><p>
	 * The delimiter may not be the first character in a keyword or keyword value. If the delimiter appears in a 
	 * keyword or keyword value, it must be immediately followed by a second delimiter. For example, 
	 * <i>$SYS/RSX-11//M/</i> shows a value of <i>RSX-11/M</i> for the keyword <i>$SYS</i>. 
	 * Since null (zero length) keywords or keyword values are not permitted, two consecutive delimiters can never 
	 * occur between a value and a keyword.
	 * </p><p> 
	 * Example of a TEXT segment chunk:<br>
	 * <pre>
	 * /My Keyword/My Value/My Other Kyword/My other value containing a // delimiter character/ 
	 * </pre>
	 * Please note that the delimiter character always appears both at the beginning and at the end of the FCS TEXT segment chunk.
	 * </p><p>
	 * See the FCS specification for more details.<br>
	 * Seamer LC, Bagwell CB, Barden L, et al. Proposed new data file standard for flow cytometry, version 
	 * FCS 3.0. Cytometry. 1997;28:118-122.
	 * </p>
	 * 
	 * @param keywordsFile File with an FCS TEXT segment chunk.
	 * @return nx2 String array with a keyword and its value in each row; 
	 * null if the input file cannot be parsed as an FCS TEXT segment chunk
	 */
	private static String[][] parseFCSTextSegmentChunk(File keywordsFile) {
		
		HashMap<String,String> newKeywords = new HashMap<String,String>();
		
		try { 
			
			String s = readTextFile(keywordsFile).trim();
			IO.debug("Keywords file contents: " + s);
			String keyword, value;
			if(s == null || s.length() == 0) return null;
			char delimiter = s.charAt(0);
			CharSequence replaceTargetSq = "" + delimiter + delimiter;
			CharSequence replacementSq = "" + delimiter;
			int length = s.length();
			int pos = 1, nextpos;
			
			while(pos < length && ((nextpos = s.indexOf(delimiter, pos)) != -1)) {
				while(nextpos+1 < length && s.charAt(nextpos+1) == delimiter) {
					nextpos = s.indexOf(delimiter, nextpos+2);
					if(nextpos == -1) break;
				}
				if(nextpos == -1) break;
				
				keyword = s.substring(pos, nextpos).replace(replaceTargetSq, replacementSq);
				pos = nextpos + 1;
				nextpos = s.indexOf(delimiter, pos);
				if(nextpos == -1) break;
				while(nextpos+1 < length && s.charAt(nextpos+1) == delimiter) {
					nextpos = s.indexOf(delimiter, nextpos+2);
					if(nextpos == -1) break;
				}
				if(nextpos == -1) break;
				value = s.substring(pos, nextpos).replace(replaceTargetSq, replacementSq);
				pos = nextpos + 1;
				newKeywords.put(keyword, value);
			}

		} catch (IOException e) { return null; }
		
		String[][] ret = new String[newKeywords.size()][2];
		Set<String> keywordsKeySet = newKeywords.keySet();
		int i = 0;
		for(String keyword : keywordsKeySet) {
			ret[i][0] = keyword;
			ret[i][1] = newKeywords.get(keyword);
			i++;
		}
		
		return ret;
	}

	/**
	 * Does the keywords parameter represent a valid CSV file? A valid CSV file is a CSV file with two
	 * columns on each row (keyword and value) and no empty cells. This is used to detect whether a CSV file or a text file 
	 * with FCS text segment chunk has been provided.
	 * 
	 * @param keywords to be checked
	 * @return true if keywords seem to be from a valid CSV file.
	 */
	private static boolean isCSV(String[][] keywords) {
		for(String[] kv : keywords) {
			if(kv == null || kv.length != 2) return false;
			if(kv[0] == null || kv[0].length() == 0 || kv[1] == null || kv[1].length() == 0) return false;
		}
		return true;
	}
	
	/**
	 * Write keywords and their values from newKeywords String[n][2] array to the targetKeywords CFCSKeywords set unless they are 
	 * specified in the keywordsToBeSkipped HashMap.
	 * 
	 * @param newKeywords new keywords to be add (String[][] with keyword/value pairs)
	 * @param targetKeywords CFCSKeywords keywords set to add the new keywords to.
	 * @param keywordsToBeSkipped keywords that shall be skipped from the list (e.g., they have been incorporated by a different method, such as editing FCS parameters. 
	 */
	private void writeNewKeywords(String[][] newKeywords, CFCSKeywords targetKeywords, HashMap<String, String> keywordsToBeSkipped) {
		for(String[] kv : newKeywords) {
			if(keywordsToBeSkipped.containsKey(kv[0]) || (kv[0].compareToIgnoreCase("Keyword") == 0 && kv[1].compareToIgnoreCase("Value") == 0)) continue;
			CFCSKeyword k = new CFCSKeyword();
			k.setKeywordName(kv[0]);
			k.setKeywordValue(kv[1]);
			k.setKeywordSource(CFCSDataSet.TEXT);
			if(CFCSKeywords.canAdd(k)) {
				targetKeywords.addKeyword(k);
				IO.debug("Added keyword: \"" + k.getKeywordName() + "\" value: \"" + k.getKeywordValue() + "\"");
			} else {
				IO.error("Keyword cannot be added: \"" + k.getKeywordName() + "\" value: \"" + k.getKeywordValue() + "\"");
			}
		}
	}

	/**
	 * Fill in the ORIGINALITY, LAST_MODIFIER, and LAST_MODIFIED keywords. This is motivated by FCS3.1 that is
	 * introducing the $ORIGINALITY, $LAST_MODIFIER, and $LAST_MODIFIED keywords. We are using these the way
	 * they are proposed for FCS 3.1 just without the $ character since this is FCS 3.0. In FCS3.1 these keywords 
	 * are 
	 * <ul>
	 * <li>$ORIGINALITY/string/ $ORIGINALITY/Original/ $ORIGINALITY/NonDataModified/ $ORIGINALITY/DataModified/ </li>
	 * <li>$LAST_MODIFIER/string/ $LAST_MODIFIER/Jack Evil/ </li>
	 * <li>$LAST_MODIFIED/dd-mmm-yyyy hh:mm:ss[:tt]/ $LAST_MODIFIED/25-SEP-2008 15:22:10:47/ </li>
	 * </ul>
	 * 
	 * @param keywords CFCSKeywords keywords set to add the new keywords to.
	 */
	private void fillOriginalityLog(CFCSKeywords keywords) {
		// As proposed for FCS3.1 just without the $ character since this is FCS3.0
		CFCSKeyword 
			kwORIGINALITY = new CFCSKeyword(), 
			kwLAST_MODIFIED = new CFCSKeyword(), 
			kwLAST_MODIFIER = new CFCSKeyword();

		kwORIGINALITY.setKeywordName("ORIGINALITY");
		kwORIGINALITY.setKeywordValue("NonDataModified");
		kwORIGINALITY.setKeywordSource(CFCSDataSet.TEXT);
		keywords.addKeyword(kwORIGINALITY);
		
		kwLAST_MODIFIER.setKeywordName("LAST_MODIFIER");
		String username = System.getProperty("user.name");
		if((username == null) || (username.length() == 0)) username = "annonymous user";
		kwLAST_MODIFIER.setKeywordValue(username + " running " + version);
		kwLAST_MODIFIER.setKeywordSource(CFCSDataSet.TEXT);
		keywords.addKeyword(kwLAST_MODIFIER);
		
		kwLAST_MODIFIED.setKeywordName("LAST_MODIFIED");
		kwLAST_MODIFIED.setKeywordValue(new SimpleDateFormat("dd-MMM-yyyy HH:mm:ss").format(Calendar.getInstance().getTime()).toUpperCase());
		kwLAST_MODIFIED.setKeywordSource(CFCSDataSet.TEXT);
		keywords.addKeyword(kwLAST_MODIFIED);
		
		IO.debug("Added keyword: \"" + kwORIGINALITY.getKeywordName() + "\" value: \"" + kwORIGINALITY.getKeywordValue() + "\"");
		IO.debug("Added keyword: \"" + kwLAST_MODIFIER.getKeywordName() + "\" value: \"" + kwLAST_MODIFIER.getKeywordValue() + "\"");
		IO.debug("Added keyword: \"" + kwLAST_MODIFIED.getKeywordName() + "\" value: \"" + kwLAST_MODIFIED.getKeywordValue() + "\"");
	}

	/**
	 * Read the contents of a "reasonably small" text file and return its contents as a single String.
	 * 
	 * @param f text file to be read
	 * @return the contents of the text file in a String
	 * @throws IOException if file cannot be read
	 */
	private static String readTextFile(File f) throws IOException {
		StringBuffer sb = new StringBuffer(1024);
		char[] chars = new char[1024];
		
		BufferedReader reader = new BufferedReader(new FileReader(f));
		int numRead = 0;
		while((numRead = reader.read(chars)) > -1) sb.append(String.valueOf(chars, 0, numRead));
		reader.close();
		return sb.toString();
	}
}
