# Supplementary material for: GenePattern flow cytometry suite
Source: Source Code Biol Med. 2013 Jul 3;8:14. doi: 10.1186/1751-0473-8-14 (PMC3717030; doi:10.1186/1751-0473-8-14)
Supplement: Additional file 3 — Source Codes of GenePattern Flow Cytometry Suite Modules.Please use any ZIP-compatible software to extract the ZIP archive file into a folder. There will be 35 folders after the extraction. The folder named lib contains the CFCS library that is required in order to compile the Java-based modules. In addition, the lib folder contains a ZIP compression tool that is being used by the FCMSinglePanelQC and PlateQAFCS modules to compress the results in case the server computer is a Windows-based machine. This tool is not required for Linux/Unix or Mac based servers. The additional 34 folders contain the source codes of each of the modules in the GenePattern Flow Cytometry Suite. [file 1751-0473-8-14-S3.zip › AdditionalFile3_GPFCMSuiteSourceCodes/SuggestNumberOfPopulationsFCS/suggestNumberOfPopulations.R]

###############################################################################
# Copyright (©) 2009-2012 Aaron Barsky, Josef Spidlen, Ph.D.
# 
# License
# The software is distributed under the terms of the 
# GNU Lesser General Public License (LGPL)
# 
# Disclaimer
# This software and documentation come with no warranties of any kind.
# This software is provided "as is" and any and any express or implied 
# warranties, including, but not limited to, the implied warranties of
# merchantability and fitness for a particular purpose are disclaimed.
# In no event shall the  copyright holder be liable for any direct, 
# indirect, incidental, special, exemplary, or consequential damages
# (including but not limited to, procurement of substitute goods or 
# services; loss of use, data or profits; or business interruption)
# however caused and on any theory of liability, whether in contract,
# strict liability, or tort arising in any way out of the use of this 
# software.    
#  
# Acknowledgment
# This work has been supported by Brinkman/Sekaly Genome Canada 
# Technology Development Project High Throughput High-Dimensional 
# Multi-parametric Analysis of the Immune System.
# 
###############################################################################

suggestNumberOfArguments <- function(...) {
	options("warn"=-1)
	suppressPackageStartupMessages(suppressMessages(.suggestNumberOfArguments(...)))
}

.suggestNumberOfArguments <- function(...) {
	
	args <- list(...)
	
	#Parse command line parameters
	inputFcsFileName <- NULL
	dimensions <- NULL
	range <- NULL

	vers <- "2.10"   # R version
	libdir <- ''     # Flagged by "-l"
	server.dir <- '' # Flagged by "-u"
	patch.dir <- ''  # Flagged by "-p"

	for(i in 1:length(args)) {
		flag <- substring(args[[i]], 0, 2)
		arg <- substring(args[[i]], 3, nchar(args[[i]]))
		
		if(flag == '-i') {
			inputFcsFileName <- arg		 
		} else if (flag == '-d') {
			dimensions <- strsplit(arg, ",")[[1]]
		} else if (flag == '-r'){
			range <- as.numeric( strsplit(arg, "-")[[1]] )
			if (any(is.na(range)) || length(range)!=2) {
				range <- as.numeric(strsplit(arg, ",")[[1]])
				if (any(is.na(range)) || length(range) != 2) {
					range <- NULL
				}
			}
		} else if (flag=='-l') {
			libdir <- arg
		} else if (flag=='-u') {
			server.dir <- arg
		} else if (flag=='-p') {
			patch.dir <- arg
		} else if (flag == '  ') {
			; # Nothing to be done, ignore
        } else {
			stop(cat("Unknown option", flag, sep=": ", "\n"),call.=FALSE)
		}
	}

	if((libdir == '') || (server.dir == '') ||  (patch.dir == '')) {
		stop("Could not figure out some of the directories (libdir, server.dir, or patch.dir)... check the source code!", call.=FALSE)
	}
	
	source(paste(libdir, "common.R", sep=''))
	source(paste(libdir, "loadRLibrary.R", sep=''))
	load.packages(libdir, patch.dir, server.dir, vers) 
	
	# Validate parameters
	if (is.null(inputFcsFileName)) {
		stop("You must specify a data file", call.=FALSE)
	}
			
	data <- loadData(inputFcsFileName)	
	dimensions <- validateAndFixupDimensions(data, dimensions)
	
	if (is.null(dimensions)){
		#dimensions is null -> use all data columns. Filter out the time column here
		dimensions <- colnames(data)
		timeChannel <- findTimeChannel(exprs(data))
		if (!is.null(timeChannel)) {
			dimensions <- dimensions[dimensions != timeChannel]			
		}
	}
	
	if (is.null(range)) {
		range = c(1, 30)
	}
	
	#Try out K values for the range. Collect the reported BIC and ICL scores
	#and choose the pest
	
	measures <- list()
	#Have to loop here insteaf of using lapply because FlowClust could well fail
	#when K gets high and data density becomes sparse
	for (i in range[1]:range[2]) {
		result = try(flowClust(data, varNames = dimensions, K = i), silent = TRUE)
		if (class(result)=="try-error") {
			break
		}
		measures[i] = result		
	}
	
	if (length(measures) == 0) {
		stop (
				cat(sep="", "FlowClust could not cluster the data for any ",					
					 "number of populations in your range ",range[1]," - ", range[2], 
					 ". Try lowering the number of populations to search for, or choose a smaller number of dimensions in which to search.\n"),call.=FALSE)
	}

	#Extract and condense scores from objects
    BICS <- as.null()
	ICLS <- as.null()
	try(
			{
				BICS = sapply(measures, function(x) x@BIC)
			},
			silent = TRUE
	)
	try(
			{
				ICLS = sapply(measures, function(x) x@ICL)
			},
			silent = TRUE
	)
	if (is.null(BICS) && is.null(ICLS)) {
		stop("FlowClust did not cluster the data properly so we failed to determine BIC and ICLS, sorry...maybe try a different range of dimensions to search for?", call.=FALSE)
	}  
	if (is.null(BICS)) {
		cat("\nWarning, failed to determine the BIC scores.\n")	
	}  
	if (is.null(ICLS)) {
		cat("\nWarning, failed to determine the ICLS scores.\n")	
	}  
	
	#The choice of "best" number of clusters does not have a strong foundation.
	#Here we will just look for the "knee" in the curve.  i.e. the point at which
	#increasing the cluster size does not significantly increase the value	
	if(!is.null(BICS)) suggestedBIC = findKnee(BICS)
	if(!is.null(ICLS)) suggestedICL = findKnee(ICLS)
	if(!is.null(BICS)) cat("Best cluster guess based on BIC score:", suggestedBIC, "\n")	
	if(!is.null(ICLS)) cat("Best cluster guess based on ICLS score:", suggestedICL, "\n")
	if(!is.null(BICS)) cat("BIC scores:\n")
	if(!is.null(BICS)) cat (BICS)
	cat ("\n")
	if(!is.null(ICLS)) cat("ICL scores:\n")
	if(!is.null(ICLS)) cat (ICLS)
	cat("\n")
	
	if(!is.null(BICS)) {
		png(file = "BICScorePlot.png", width = 600, height = 600)	
		plot (BICS, xlab = "Number of populations (n)",
			ylab = "BIC score", 
			main = "Estimated Baysian Information Criteria score for n populations")
		points(suggestedBIC, BICS[suggestedBIC], col = "red", pch = 19)
		legend("bottomright", legend = "Suggested number of populations", col = "red", pch = 19)
		dev.off()
    }
	
	if(!is.null(ICLS)) {
		png(file = "ICLScorePlot.png", width = 600, height = 600)	
		plot (ICLS, xlab = "Number of populations (n)",
			ylab = "ICL score", 
			main = "Estimated Integerated Completed Likelihood score for n populations")
		points(suggestedICL, ICLS[suggestedICL], col = "red", pch = 19)
		legend("bottomright", legend = "Suggested number of populations", col = "red", pch = 19)
		dev.off()
	}
	
	sink(file = "suggestedNumberOfPopulations.txt")
	if(!is.null(BICS)) {
		cat(suggestedBIC,"\n")
	} else {
		cat(suggestedICL,"\n")
	}
	sink()
}

#The BIC and ICL scores generally improve as the number of clusters increase,
#but at some level the increase is insignificant.  Here we replicate the
#human eyeballing procedure of looking for the point where the curve 
#flattens out
findKnee <- function (scores) {
	dY = max(scores)-min(scores)
	dX = dY / length(scores)
	
	#We've framed the graph so that the average slope from one point to the next is 45degrees
	#Look for the point where the slope dips below 20	
	for (i in 1:(length(scores)-1)){
		slope = (scores[i+1] - scores[i]) / dX
		slopeAngle = atan (slope)/pi *180
		if (slopeAngle < 20){
			return (i)
		}
	}	
	return (length(scores))
}

#Check that all the user specified dimensions exist in the data
#Also take this opportunity to autocorrect case errors
validateAndFixupDimensions<- function(data, userDimensions) {
	caseCorrectedNames <- list()
	i<-1
	for (testDim in userDimensions){
		searchString = cat("^", trim(testDim), "$", sep="")
		dataColName <- grep (searchString, colnames(data), value = TRUE, ignore.case = TRUE)[1]
		if (is.na(dataColName)){
			stop (cat("Could not find a dimension named", trim(testDim), "in the data.",
			  "The data set contains the following dimension names", cat(colnames(data), collapse = ", "), "\n"), call. = FALSE)
		}else{
			#Fix case sensitivity errors
			caseCorrectedNames[i] <- dataColName
			i <- i + 1
		}
	}
	return (unlist(caseCorrectedNames))
}

# TODO: Add other data sources.  For now, we assume that the data source is an
# FCS file.
loadData <- function(filename) {
	data = read.FCS(filename)
	return(data)
}

# This function was lifted from FlowCore, but as it is an internal
# function and subject to change, I've copied it here
# Guess which channel captures time in a flowFrame
findTimeChannel <- function(xx)
{
	time <- grep("^time$", colnames(xx), value = TRUE, ignore.case = TRUE)[1]
	if(is.na(time)){
		cont <- apply(xx, 2, function(y) all(sign(diff(y)) >= 0))
		time <- names(which(cont))
	}
	return(time)
}

trim <- function(string) {
	return(sub('^[[:space:]]+', '',  sub('[[:space:]]+$', '', string) ))
}
