# Supplementary material for: GenePattern flow cytometry suite
Source: Source Code Biol Med. 2013 Jul 3;8:14. doi: 10.1186/1751-0473-8-14 (PMC3717030; doi:10.1186/1751-0473-8-14)
Supplement: Additional file 3 — Source Codes of GenePattern Flow Cytometry Suite Modules.Please use any ZIP-compatible software to extract the ZIP archive file into a folder. There will be 35 folders after the extraction. The folder named lib contains the CFCS library that is required in order to compile the Java-based modules. In addition, the lib folder contains a ZIP compression tool that is being used by the FCMSinglePanelQC and PlateQAFCS modules to compress the results in case the server computer is a Windows-based machine. This tool is not required for Linux/Unix or Mac based servers. The additional 34 folders contain the source codes of each of the modules in the GenePattern Flow Cytometry Suite. [file 1751-0473-8-14-S3.zip › AdditionalFile3_GPFCMSuiteSourceCodes/lib/CFCS/org/flowcyt/cfcs/CFCSDatatypeBinary.java]

package org.flowcyt.cfcs;
// CFCSDatatypeBinary.java

/* ------------------------------------------------------------------------- *\
This software and documentation are provided 'as is' and Tree Star, Inc., its
contractors and partners specifically disclaim all other warranties, expressed
or implied, including but not limited to implied warranties of merchantability
and fitness for a particular purpose, or during any particular date range.

By using this software, you are agreeing to these limits of liability, and to
hold Tree Star harmless for any information, accurate or erroneous, that might
be generated by the program.  This software is intended for research use only.

Christopher Lane <cdl@best.classes> for Tree Star  1/14/2002      Copyright 2002
\* ------------------------------------------------------------------------- */


import java.io.DataOutputStream;
import java.io.IOException;

public class CFCSDatatypeBinary extends CFCSAbstractDatatype
{

    private final static int[] SUBDATATYPES = {UNDEFINED, BYTE, SHORT, UNDEFINED, INTEGER};

    // --------------------------------------------------------------------

    /* friendly */
    static CFCSDatatype getDataSubtype(final CFCSParameters parameters)
    {
        final int count = parameters.getCount();

        if (count == 0)
            return new CFCSDatatypeBinary(); // For creation, use most general type

        int max = Integer.MIN_VALUE, min = Integer.MAX_VALUE;

        for (int i = 0; i < count; i++)
        {
            CFCSParameter parameter = parameters.getParameter(i);

            int bytes = (parameter.getFieldSize() + 7) / 8;

            if (bytes > max)
                max = bytes;
            if (bytes < min)
                min = bytes;
        }

        if (min == max && min < SUBDATATYPES.length)
        {
            switch (SUBDATATYPES[min])
            { // standard fixed size type
            case CFCSDatatypeBinary.BYTE:
                return new CFCSDatatypeByte();
            case CFCSDatatypeBinary.SHORT:
                return new CFCSDatatypeShort();
            case CFCSDatatypeBinary.INTEGER:
                return new CFCSDatatypeInteger();
            default :
                throw new CFCSError(CFCSSystemError);
            }
        }
        else if (min < SUBDATATYPES.length && max < SUBDATATYPES.length)
        {
            return new CFCSDatatypeBinary();
        }

        return new CFCSDatatypeOversize();
    }

    // --------------------------------------------------------------------

    public void readData(final int index, final byte[][] cinch)
    {
        final int[] row = new int[cinch.length];

        final boolean maskable = sizing.isRangeMaskable();
        final int[] masks = (maskable) ? sizing.getRangeMasks() : null;

        for (int cell = 0; cell < cinch.length; cell++)
        {
            int bytes = cinch[cell].length;

            if (bytes > INTEGER)
                throw new CFCSError(CFCSNotImplemented); // fix

            int datum = (cinch[cell][0] & 0xff);

            for (int i = 1; i < bytes; i++)
            {
                datum = (datum << 8) | (cinch[cell][i] & 0xff);
            }

            if (maskable)
                datum &= masks[cell];

            row[cell] = datum;
        }

        if (index == data.size())
            data.add(row);
        else
            data.set(index, row);
    }

    // --------------------------------------------------------------------

    public void writeData(final int index, final int count, final DataOutputStream stream)
    {
        final int[] row = (int[]) data.get(index);

        int bytes = 0;
	    final int variability = sizing.getSizeVariability();
	    final int[] sizes = (variability != CFCSDataSizing.FIXED) ? sizing.getByteSizes() : null;

        if (variability == CFCSDataSizing.ROW)
            bytes = sizes[index];
        else if (variability == CFCSDataSizing.FIXED)
            bytes = sizing.getByteSize();

        try
        {
            for (int i = 0; i < count; i++)
            {
                int datum = row[i]; // Sign extension should be OK here

                if (variability == CFCSDataSizing.COLUMN)
                    bytes = sizes[i];

                switch (bytes)
                {
                case BYTE:
                    stream.write(datum);
                    break;
                case SHORT:
                    stream.writeShort(datum);
                    break;
                case INTEGER:
                    stream.writeInt(datum);
                    break;
                default :
                    throw new CFCSError(CFCSNotImplemented);
                }
            }
        }
        catch (IOException exception)
        {
            throw new CFCSError(CFCSIOError, exception);
        }
    }

    // --------------------------------------------------------------------
    // Variations on getData(index, array) for byte, short, int, float & double

    public void getData(final int index, final byte[] array) throws CFCSDataSizeError
    {
        final int[] row = (int[]) data.get(index);

        if (array.length < row.length)
        {
            throw new CFCSError(CFCSInsufficientSpace, array.length);
        }

        for (int i = 0; i < row.length; i++)
        {
            int datum = row[i];

            if (datum > Byte.MAX_VALUE || datum < Byte.MIN_VALUE)
            {
                throw new CFCSDataSizeError();
            }

            array[i] = (byte) datum;
        }
    }

    public void getData(final int index, final short[] array) throws CFCSDataSizeError
    {
        final int[] row = (int[]) data.get(index);

        if (array.length < row.length)
        {
            throw new CFCSError(CFCSInsufficientSpace, array.length);
        }

        for (int i = 0; i < row.length; i++)
        {
            int datum = row[i];

            if (datum > Short.MAX_VALUE || datum < Short.MIN_VALUE)
            {
                throw new CFCSDataSizeError();
            }

            array[i] = (short) datum;
        }
    }

    public void getData(final int index, final int[] array) throws CFCSDataSizeError
    {
        final int[] row = (int[]) data.get(index);

        if (array.length < row.length)
        {
            throw new CFCSError(CFCSInsufficientSpace, array.length);
        }

        System.arraycopy(row, 0, array, 0, row.length);
    }

    public final void getData(final int index, final float[] array) throws CFCSDataChannelError
    {
        throw new CFCSDataChannelError();
    }

    public final void getData(final int index, final double[] array) throws CFCSDataChannelError
    {
        throw new CFCSDataChannelError();
    }

    // --------------------------------------------------------------------

    public void setData(final int index, final byte[] array)
    {
        final int[] row = (int[]) data.get(index);

        if (array.length < row.length)
        {
            throw new CFCSError(CFCSInsufficientData, array.length);
        }

        for (int i = 0; i < row.length; i++)
            row[i] = (array[i] & 0xff);
    }

    public void setData(final int index, final short[] array)
    {
        final int[] row = (int[]) data.get(index);

        if (array.length < row.length)
        {
            throw new CFCSError(CFCSInsufficientData, array.length);
        }

        for (int i = 0; i < row.length; i++)
            row[i] = (array[i] & 0xffff);
    }

    public void setData(final int index, final int[] array)
    {
        final int[] row = (int[]) data.get(index);

        System.arraycopy(array, 0, row, 0, row.length);

        if (array.length < row.length)
        {
            throw new CFCSError(CFCSInsufficientData, array.length);
        }
    }

    public final void setData(final int index, final float[] array) throws CFCSDataChannelError
    {
        throw new CFCSDataChannelError();
    }

    public final void setData(final int index, final double[] array) throws CFCSDataChannelError
    {
        throw new CFCSDataChannelError();
    }

    // --------------------------------------------------------------------

    public void addData(final byte[] array)
    {
        final int[] row = new int[array.length];

        for (int i = 0; i < row.length; i++)
            row[i] = (array[i] & 0xff);

        data.add(row);
    }

    public void addData(final short[] array)
    {
        final int[] row = new int[array.length];

        for (int i = 0; i < row.length; i++)
            row[i] = (array[i] & 0xff);

        data.add(row);
    }

    public void addData(final int[] array)
    {
        final int[] row = new int[array.length];

        System.arraycopy(array, 0, row, 0, row.length);

        data.add(row);
    }

    public final void addData(final float[] array) throws CFCSDataChannelError
    {
        throw new CFCSDataChannelError();
    }

    public final void addData(final double[] array) throws CFCSDataChannelError
    {
        throw new CFCSDataChannelError();
    }

    // --------------------------------------------------------------------

}
