# Supplementary material for: GenePattern flow cytometry suite
Source: Source Code Biol Med. 2013 Jul 3;8:14. doi: 10.1186/1751-0473-8-14 (PMC3717030; doi:10.1186/1751-0473-8-14)
Supplement: Additional file 3 — Source Codes of GenePattern Flow Cytometry Suite Modules.Please use any ZIP-compatible software to extract the ZIP archive file into a folder. There will be 35 folders after the extraction. The folder named lib contains the CFCS library that is required in order to compile the Java-based modules. In addition, the lib folder contains a ZIP compression tool that is being used by the FCMSinglePanelQC and PlateQAFCS modules to compress the results in case the server computer is a Windows-based machine. This tool is not required for Linux/Unix or Mac based servers. The additional 34 folders contain the source codes of each of the modules in the GenePattern Flow Cytometry Suite. [file 1751-0473-8-14-S3.zip › AdditionalFile3_GPFCMSuiteSourceCodes/lib/CFCS/org/flowcyt/cfcs/CFCSKeyword.java]

package org.flowcyt.cfcs;
// CFCSKeyword.java

/* ------------------------------------------------------------------------- *\
This software and documentation are provided 'as is' and Tree Star, Inc., its
contractors and partners specifically disclaim all other warranties, expressed
or implied, including but not limited to implied warranties of merchantability
and fitness for a particular purpose, or during any particular date range.

By using this software, you are agreeing to these limits of liability, and to
hold Tree Star harmless for any information, accurate or erroneous, that might
be generated by the program.  This software is intended for research use only.

Christopher Lane <cdl@best.classes> for Tree Star  1/14/2002      Copyright 2002
\* ------------------------------------------------------------------------- */


public final class CFCSKeyword implements Cloneable, CFCSErrorCodes
{

    private static final char FCS_DEFINED_CHAR = '$';

    private String name = null;
    private String value = null;
    private int segIdx = CFCSDataSet.UNDEFINED;

    // --------------------------------------------------------------------

    /* friendly */
    CFCSKeyword(final String name, final String value, final int segIdx)
    {
        setKeywordName(name);
        setKeywordValue(value);
        setKeywordSource(segIdx);
    }

    // --------------------------------------------------------------------

    /* friendly */
    CFCSKeyword(final String name, final String value)
    {
        setKeywordName(name);
        setKeywordValue(value);
        setKeywordSource(CFCSDataSet.TEXT);
    }

    // --------------------------------------------------------------------

    /* friendly */
    CFCSKeyword(final String name, final int value)
    {
        setKeywordName(name);
        setKeywordIntegerValue(value);
        setKeywordSource(CFCSDataSet.TEXT);
    }

    // --------------------------------------------------------------------

    /* friendly */
    CFCSKeyword(final String name, final long value)
    {
        setKeywordName(name);
        setKeywordLongValue(value);
        setKeywordSource(CFCSDataSet.TEXT);
    }

    // --------------------------------------------------------------------

//    /* friendly */
    static final boolean isSet(final String value)
    {
        return value != null;
    }

    /* friendly */
    static final boolean isNotSet(final String value)
    {
        return value == null;
    }

    // --------------------------------------------------------------------

    /* friendly */
    final boolean isEmpty(final String value)
    {
        return (isNotSet(value) || value.length() == 0);
    }

    // --------------------------------------------------------------------

    /* friendly */
    final CFCSKeyword copy()
    {
        CFCSKeyword duplicate = null;

        try
        {
            duplicate = (CFCSKeyword) this.clone();
        }
        catch (CloneNotSupportedException exception)
        {
            throw new CFCSError(CFCSSystemError, exception);
        }

        return duplicate;
    }

    // --------------------------------------------------------------------

    /* friendly */
    final boolean nameStartsWith(final String prefix)
    {
        if (isNotSet(name))
        {
            throw new CFCSError(CFCSKeywordUndefined);
        }

        return (name.toUpperCase()).startsWith(prefix.toUpperCase());
    }

    // --------------------------------------------------------------------

    /* friendly */
    final boolean isFCSDefined()
    {
        if (isNotSet(name))
        {
            throw new CFCSError(CFCSKeywordUndefined);
        }

        return (name.charAt(0) == FCS_DEFINED_CHAR);
    }

    // --------------------------------------------------------------------

    public CFCSKeyword()
    {
    }

    // --------------------------------------------------------------------
    // Get/set this keyword's name as/to a string.

    public final String getKeywordName()
    {
        if (isNotSet(name))
        {
            throw new CFCSError(CFCSKeywordUndefined);
        }

        return name;
    }

    public final void setKeywordName(final String name)
    {
        if (isEmpty(name))
        { /* 3.2.9 */
            throw new CFCSError(CFCSIllegalName);
        }
        /* else */ this.name = name;
    }

    // --------------------------------------------------------------------
    // Get/set this keyword's value as/to a string.

    public final String getKeywordValue()
    {
        if (isNotSet(value))
        {
            throw new CFCSError(CFCSKeywordUndefined);
        }

        return value;
    }

    public final void setKeywordValue(final String value)
    {
        if (isEmpty(value))
        { /* 3.2.9 */
            throw new CFCSError(CFCSIllegalValue);
        }
        /* else */ this.value = value;
    }

    // --------------------------------------------------------------------
    // Get/set this keyword's value as/to a long.

    public final long getKeywordLongValue()
    {
        Long value = null;

        try
        {
        	// JS, Feb 24, 2006
        	String s = getKeywordValue().trim();
        	int n = s.indexOf('.');
        	if(n > 0) s = s.substring(0, n);
        	value = new Long(s);
        }
        catch (NumberFormatException exception)
        {
            throw new CFCSError(CFCSBadValueConversion, exception);
        }

        return value.longValue();
    }

    public final void setKeywordLongValue(final long value)
    {
        this.value = (new Long(value)).toString();
    }

    // --------------------------------------------------------------------
    // Get/set this keyword's value as/to an integer.

    public final int getKeywordIntegerValue()
    {
        Integer value = null;

        try
        {
        	// JS, Feb 24, 2006
        	String s = getKeywordValue().trim();
        	int n = s.indexOf('.');
        	if(n > 0) s = s.substring(0, n);
        	value = new Integer(s);
        }
        catch (NumberFormatException exception)
        {
            throw new CFCSError(CFCSBadValueConversion, exception);
        }

        return value.intValue();
    }

    public final void setKeywordIntegerValue(final int value)
    {
        this.value = (new Integer(value)).toString();
    }

    // --------------------------------------------------------------------
    // Get/set this keyword's value as/to a double.

    public final double getKeywordDoubleValue()
    {
        Double value = null;

        try
        {
            value = new Double(getKeywordValue().trim());
        }
        catch (NumberFormatException exception)
        {
            throw new CFCSError(CFCSBadValueConversion, exception);
        }

        return value.doubleValue();
    }

    public final void setKeywordDoubleValue(final double value)
    {
        this.value = (new Double(value)).toString();
    }

    // --------------------------------------------------------------------
    // Get/set the source segment of this keyword.

    public final int getKeywordSource()
    {
        if (segIdx == CFCSDataSet.UNDEFINED)
        {
            throw new CFCSError(CFCSKeywordUndefined);
        }

        return segIdx;
    }

    public final void setKeywordSource(final int segIdx)
    {
        if (segIdx < CFCSDataSet.OTHER_START && segIdx != CFCSDataSet.TEXT && segIdx != CFCSDataSet.ANALYSIS)
        {
            throw new CFCSError(CFCSIllegalSegment, segIdx);
        }
        /* else */ this.segIdx = segIdx;
    }

    // --------------------------------------------------------------------

    public final String toString()
    {
        return getKeywordValue();
    }

    // --------------------------------------------------------------------

}
