# Supplementary material for: GenePattern flow cytometry suite
Source: Source Code Biol Med. 2013 Jul 3;8:14. doi: 10.1186/1751-0473-8-14 (PMC3717030; doi:10.1186/1751-0473-8-14)
Supplement: Additional file 3 — Source Codes of GenePattern Flow Cytometry Suite Modules.Please use any ZIP-compatible software to extract the ZIP archive file into a folder. There will be 35 folders after the extraction. The folder named lib contains the CFCS library that is required in order to compile the Java-based modules. In addition, the lib folder contains a ZIP compression tool that is being used by the FCMSinglePanelQC and PlateQAFCS modules to compress the results in case the server computer is a Windows-based machine. This tool is not required for Linux/Unix or Mac based servers. The additional 34 folders contain the source codes of each of the modules in the GenePattern Flow Cytometry Suite. [file 1751-0473-8-14-S3.zip › AdditionalFile3_GPFCMSuiteSourceCodes/lib/CFCS/org/flowcyt/cfcs/CFCSKeywordsIterator.java]

package org.flowcyt.cfcs;


import java.util.Iterator;

public class CFCSKeywordsIterator implements Iterator<String>
 {
    public CFCSKeywordsIterator(final CFCSKeywords keywords)
    {
        cfcsKeywords = keywords;
    }

    final CFCSKeywords cfcsKeywords;
    int index = 0;
    public final boolean hasNext()
    {
        return index < cfcsKeywords.getCount();
    }

    public final String next()
    {
        final CFCSKeyword keyword = cfcsKeywords.getKeyword(index);
        index++;
        return keyword.getKeywordName();
    }

    public final void remove()
    {
        final CFCSKeyword keyword = cfcsKeywords.getKeyword(index - 1);
        cfcsKeywords.deleteKeyword(keyword.getKeywordName());
    }
}
