# Supplementary material for: GenePattern flow cytometry suite
Source: Source Code Biol Med. 2013 Jul 3;8:14. doi: 10.1186/1751-0473-8-14 (PMC3717030; doi:10.1186/1751-0473-8-14)
Supplement: Additional file 3 — Source Codes of GenePattern Flow Cytometry Suite Modules.Please use any ZIP-compatible software to extract the ZIP archive file into a folder. There will be 35 folders after the extraction. The folder named lib contains the CFCS library that is required in order to compile the Java-based modules. In addition, the lib folder contains a ZIP compression tool that is being used by the FCMSinglePanelQC and PlateQAFCS modules to compress the results in case the server computer is a Windows-based machine. This tool is not required for Linux/Unix or Mac based servers. The additional 34 folders contain the source codes of each of the modules in the GenePattern Flow Cytometry Suite. [file 1751-0473-8-14-S3.zip › AdditionalFile3_GPFCMSuiteSourceCodes/lib/CFCS/org/flowcyt/cfcs/PrintKeywords.java]

package org.flowcyt.cfcs;

// Read in an FCS file, and prints the version
// and all associated keywords for each data set.

// Usage: java PrintKeywords file:source.fcs


public class PrintKeywords {

	static int failIfError(CFCSError error) {
		int errorType = 0;

		while (error != null) {
			System.err.println(error);

			if (error.errorNumber < 0) {
				errorType = -1;
				}
			else if (error.errorNumber > 0 && errorType == 0) {
				errorType = 1;
				}

			error = error.nextError;
			}

		return errorType;
		}

	public static void main(String[] argv) {
		CFCSSystem system = new CFCSSystem();

		try { system.open("http://www.flowjo.classes/Sample1.fcs"); }
		catch (CFCSError error) { if (failIfError(error) != 0) System.exit(1); }

		int nDataSets = system.getCount();

		for (int iSet = 0; iSet < nDataSets; iSet++) {
			CFCSDataSet set = null;
			CFCSKeywords fcsKeywords = null;

			try {
				set = system.getDataSet(iSet);
				fcsKeywords = set.getKeywords();
				}
			catch (CFCSError error) { if (failIfError(error) != 0) break; }

			String version = set.getVersion();

			System.out.println("Keywords for data set #" + (iSet + 1) + " (" + version + ")\n");

			int count = fcsKeywords.getCount();

			for (int idx = 0; idx < count; idx++) {
				CFCSKeyword keyword = fcsKeywords.getKeyword(idx);
				String keyName = keyword.getKeywordName();
				String keyValue = keyword.getKeywordValue();

				System.out.println(keyName + ": " + keyValue);
				}
				
			if (iSet < nDataSets - 1) System.out.println();
			}
			
		system.close();
		}
	}
